# Supplementary material for: Crystal structures and hydrogen bonding in the proton-transfer salts of nicotine with 3,5-di­nitro­salicylic acid and 5-sulfosalicylic acid
Source: Acta Crystallogr Sect E Struct Rep Online. 2014 Oct 29;70(Pt 11):430–4. doi: 10.1107/S1600536814023253 (PMC4257264; doi:10.1107/S1600536814023253)
Supplement: Supplementary file 1 [file e-70-00430-sup1.cif]

##############################################################################
#                                                                            #
# This CIF contains the data in a paper accepted for publication in          #
# Acta Crystallographica Section E. It conforms to the requirements of       #
# Notes for Authors for Acta Crystallographica Section E, and has been       #
# peer reviewed under the auspices of the IUCr Commission on Journals.       #
#                                                                            #
# Full details of the Crystallographic Information File format               #
# are given in the paper "The Crystallographic Information File (CIF):       #
# a New Standard Archive File for Crystallography" by S. R. Hall, F. H.      #
# Allen and I. D. Brown [Acta Cryst. (1991), A47, 655-685].                  #
#                                                                            #
# The current version of the core CIF dictionary is obtainable from          #
# ftp://ftp.iucr.org/pub/cif_core.dic.                                       #
#                                                                            #
# Software is freely available for graphical display of the structure(s)     #
# in this CIF. For information consult the CIF software page                 #
# http://www.iucr.org/resources/cif/software.                                #
#                                                                            #
# This file may be used for bona fide research purposes within the           #
# scientific community so long as proper attribution is given to the journal # 
# article from which it was obtained.                                        #
#                                                                            #
##############################################################################
data_global
_audit_creation_method     ' SHELXL97 (Sheldrick, 2008)'
_journal_date_recd_electronic     2014-10-15
_journal_date_accepted     2014-10-22
_journal_name_full     'Acta Crystallographica, Section E'
_journal_year     2014
_journal_volume     70
_journal_issue     11
_journal_page_first     430
_journal_page_last     434
_journal_paper_category     GO
_journal_paper_doi     10.1107/S1600536814023253
_journal_coeditor_code     LH5736
_publ_contact_author_name     'Dr Graham Smith'
_publ_contact_author_address
;
    Science and Engineering Faculty
    Queensland University of Technology
    GPO Box 2434, Brisbane, Qld 4001,
    Australia
;
_publ_contact_author_email     ' g.smith@qut.edu.au '
_publ_contact_author_fax     ' 61 7 3138 1804 '
_publ_contact_author_phone     ' 61 7 3300 2667 '
_publ_section_title
;
Crystal structures and hydrogen bonding in the proton-transfer salts of nicotine
with 3,5-dinitrosalicylic acid and 5-sulfosalicylic acid
;
loop_
    _publ_author_name
    _publ_author_address
    'Graham Smith'
;
  Science and Engineering Faculty
  Queensland University of Technology
  GPO Box 2434, Brisbane, Queensland 4001,
  Australia
;
    'Urs D. Wermuth'
;
  Science and Engineering Faculty
  Queensland University of Technology
  GPO Box 2434, Brisbane, Queensland 4001,
  Australia
;
_publ_section_synopsis
;
The crystal structures of the 1:1 salts of nicotine with 3,5-dinitrosalicylic
acid and with 5-sulfosalicylic acid both show polymeric hydrogen-bonded and
\p--\p-bonded structures but these differ in that in the first example,
cations and anions form separate cation chains or anion columns which are
unassociated through formal hydrogen bonds while in the second,
hydrogen-bonded cation--anion chains are found.
;
data_I
_audit_creation_method     SHELXL-97
_chemical_name_systematic
;
(1<i>R</i>,2<i>S</i>)-1-Methyl-2-(pyridin-3-yl)pyrrolidin-1-ium
2-carboxy-4,6-dinitrophenolate
;
_chemical_name_common     'nicotinium 3,5-dinitrosalicylate'
_chemical_formula_moiety     'C10 H15 N2 +, C7 H3 N2 O7 -'
_chemical_formula_sum     'C17 H18 N4 O7'
_chemical_formula_iupac     'C10 H15 N2 +, C7 H3 N2 O7 -'
_chemical_formula_weight     390.35
_chemical_melting_point     ?
_symmetry_cell_setting     orthorhombic
_symmetry_space_group_name_H-M     'P 21 21 21'
_symmetry_space_group_name_Hall     'P 2ac 2ab'
loop_
    _symmetry_equiv_pos_site_id
    _symmetry_equiv_pos_as_xyz
    1 x,y,z
    2 1/2-x,-y,1/2+z
    3 1/2+x,1/2-y,-z
    4 -x,1/2+y,1/2-z
_cell_length_a     6.8096(5)
_cell_length_b     17.6403(15)
_cell_length_c     29.3604(19)
_cell_angle_alpha     90.00
_cell_angle_beta     90.00
_cell_angle_gamma     90.00
_cell_volume     3526.9(4)
_cell_formula_units_Z     8
_cell_measurement_reflns_used     1206
_cell_measurement_theta_min     3.62
_cell_measurement_theta_max     22.43
_cell_measurement_temperature     200.0(10)
_exptl_crystal_description     needle
_exptl_crystal_colour     yellow
_exptl_crystal_size_max     0.40
_exptl_crystal_size_mid     0.10
_exptl_crystal_size_min     0.08
_exptl_crystal_density_diffrn     1.470
_exptl_crystal_density_meas     ?
_exptl_crystal_density_method     'not measured'
_exptl_crystal_F_000     1632
_exptl_absorpt_coefficient_mu     0.116
_exptl_absorpt_correction_type     multi-scan
_exptl_absorpt_process_details
;
(CrysAlis PRO; Agilent, 2013)
;
_exptl_absorpt_correction_T_min     0.807
_exptl_absorpt_correction_T_max     0.980
_exptl_special_details     ?
_diffrn_ambient_temperature     200.0(10)
_diffrn_radiation_type     MoK\a
_diffrn_radiation_wavelength     0.71073
_diffrn_radiation_source     'Enhance (Mo) X-ray source'
_diffrn_radiation_monochromator     graphite
_diffrn_measurement_device_type
                       'Oxford Diffraction Gemini-S CCD-detector diffractometer'
_diffrn_measurement_method     '\w scans'
_diffrn_detector_area_resol_mean     16.077
_diffrn_reflns_number     8840
_diffrn_reflns_av_R_equivalents     0.0281
_diffrn_reflns_av_sigmaI/netI     0.0827
_diffrn_reflns_theta_min     3.21
_diffrn_reflns_theta_max     26.00
_diffrn_reflns_theta_full     26.00
_diffrn_measured_fraction_theta_max     0.990
_diffrn_measured_fraction_theta_full     0.990
_diffrn_reflns_limit_h_min     -7
_diffrn_reflns_limit_h_max     8
_diffrn_reflns_limit_k_min     -21
_diffrn_reflns_limit_k_max     9
_diffrn_reflns_limit_l_min     -20
_diffrn_reflns_limit_l_max     36
_diffrn_standards_number     0
_diffrn_standards_interval_count     .
_diffrn_standards_interval_time     .
_diffrn_standards_decay_%     ?
_refine_special_details
;
Refinement of <i>F</i>^2^ against ALL reflections. The weighted <i>R</i>-factor
<i>wR</i> and goodness of fit <i>S</i> are based on <i>F</i>^2^, conventional
<i>R</i>-factors <i>R</i> are based on <i>F</i>, with <i>F</i> set to zero for
negative <i>F</i>^2^. The threshold expression of <i>F</i>^2^ >
\s(<i>F</i>^2^) is used only for calculating <i>R</i>-factors(gt) <i>etc</i>.
and is not relevant to the choice of reflections for refinement.
<i>R</i>-factors based on <i>F</i>^2^ are statistically about twice as large
as those based on <i>F</i>, and <i>R</i>- factors based on ALL data will be
even larger.
;
_reflns_number_total     6476
_reflns_number_gt     4303
_reflns_threshold_expression     I>2\s(I)
_refine_ls_structure_factor_coef     Fsqd
_refine_ls_matrix_type     full
_refine_ls_R_factor_all     0.1139
_refine_ls_R_factor_gt     0.0723
_refine_ls_wR_factor_gt     0.1066
_refine_ls_wR_factor_ref     0.1224
_refine_ls_goodness_of_fit_ref     1.065
_refine_ls_restrained_S_all     1.065
_refine_ls_number_reflns     6476
_refine_ls_number_parameters     508
_refine_ls_number_restraints     2
_refine_ls_hydrogen_treatment     constr
_refine_ls_weighting_scheme     calc
_refine_ls_weighting_details
                 'calc w=1/[\s^2^(Fo^2^)+(0.0329P)^2^] where P=(Fo^2^+2Fc^2^)/3'
_atom_sites_solution_hydrogens     geom
_atom_sites_solution_primary     direct
_atom_sites_solution_secondary     difmap
_refine_ls_shift/su_max     0.000
_refine_ls_shift/su_mean     0.000
_refine_diff_density_max     0.437
_refine_diff_density_min     -0.193
_refine_ls_extinction_method     none
_refine_ls_extinction_coef     ?
_refine_ls_abs_structure_details
;
Flack (1983), 2983 Friedel pairs
;
_refine_ls_abs_structure_Flack     -0.2(16)
loop_
    _atom_type_symbol
    _atom_type_description
    _atom_type_scat_dispersion_real
    _atom_type_scat_dispersion_imag
    _atom_type_scat_source
    'C' 'C' 0.0033 0.0016
                         'International Tables Vol C Tables 4.2.6.8 and 6.1.1.4'
    'H' 'H' 0.0000 0.0000
                         'International Tables Vol C Tables 4.2.6.8 and 6.1.1.4'
    'N' 'N' 0.0061 0.0033
                         'International Tables Vol C Tables 4.2.6.8 and 6.1.1.4'
    'O' 'O' 0.0106 0.0060
                         'International Tables Vol C Tables 4.2.6.8 and 6.1.1.4'
_computing_data_collection
;
CrysAlis PRO (Agilent, 2013)
;
_computing_cell_refinement
;
CrysAlis PRO (Agilent, 2013)
;
_computing_data_reduction
;
CrysAlis PRO (Agilent, 2013)
;
_computing_structure_solution
;
SHELXS97 (Sheldrick, 2008)
;
_computing_structure_refinement
;
SHELXL97 (Sheldrick, 2008) within WinGX (Farrugia, 2012)
;
_computing_molecular_graphics
;
PLATON (Spek, 2009)
;
_computing_publication_material
;
PLATON (Spek, 2009)
;
loop_
    _atom_site_type_symbol
    _atom_site_label
    _atom_site_fract_x
    _atom_site_fract_y
    _atom_site_fract_z
    _atom_site_U_iso_or_equiv
    _atom_site_thermal_displace_type
    _atom_site_calc_flag
    _atom_site_refinement_flags
    _atom_site_occupancy
    _atom_site_disorder_assembly
    _atom_site_disorder_group
    O O2B 0.7440(5) -0.0370(2) 0.16873(13) 0.0543(14) Uani d P 0.750 . .
    O O11B 0.7783(6) -0.17264(18) 0.06034(13) 0.0812(15) Uani d . 1.000 . .
    O O12B 0.7503(5) -0.16123(18) 0.13451(12) 0.0722(15) Uani d . 1.000 . .
    O O31B 0.7213(6) 0.1013(2) 0.19951(11) 0.0867(16) Uani d . 1.000 . .
    O O32B 0.8016(5) 0.19443(18) 0.15674(11) 0.0645(14) Uani d . 1.000 . .
    O O51B 0.9215(5) 0.16351(18) 0.00036(11) 0.0653(14) Uani d . 1.000 . .
    O O52B 0.9011(5) 0.05377(19) -0.03182(10) 0.0614(11) Uani d . 1.000 . .
    N N3B 0.7691(5) 0.1272(2) 0.16280(13) 0.0440(14) Uani d . 1.000 . .
    N N5B 0.8927(5) 0.0950(2) 0.00167(12) 0.0433(12) Uani d . 1.000 . .
    C C1B 0.7883(5) -0.0493(2) 0.09179(14) 0.0327(14) Uani d D 1.000 . .
    C C2B 0.7715(5) -0.0035(2) 0.13069(13) 0.0337(14) Uani d . 1.000 . .
    C C3B 0.7884(5) 0.0757(2) 0.12439(13) 0.0283(12) Uani d . 1.000 . .
    C C4B 0.8272(5) 0.1069(2) 0.08283(13) 0.0300(11) Uani d . 1.000 . .
    C C5B 0.8439(5) 0.0611(2) 0.04550(13) 0.0287(12) Uani d D 1.000 . .
    C C6B 0.8230(5) -0.0181(2) 0.04906(14) 0.0333(12) Uani d D 1.000 . .
    C C11B 0.7727(7) -0.1329(3) 0.09462(19) 0.0543(19) Uani d . 1.000 . .
    O O21B 0.8109(16) -0.0648(7) 0.0169(4) 0.0543(14) Uani d DP 0.250 . .
    O O2A 0.2427(6) 0.14566(18) 0.18109(11) 0.0750(14) Uani d . 1.000 . .
    O O11A 0.1135(5) 0.0131(2) 0.28861(10) 0.0655(14) Uani d . 1.000 . .
    O O12A 0.1240(5) 0.1263(2) 0.25992(10) 0.0650(12) Uani d . 1.000 . .
    O O31A 0.3353(5) 0.1552(2) 0.09522(11) 0.0723(16) Uani d . 1.000 . .
    O O32A 0.3389(5) 0.0535(2) 0.05553(11) 0.0784(15) Uani d . 1.000 . .
    O O51A 0.2682(6) -0.18960(19) 0.11877(14) 0.0817(16) Uani d . 1.000 . .
    O O52A 0.2223(6) -0.20342(18) 0.19127(14) 0.0889(15) Uani d . 1.000 . .
    N N3A 0.3211(5) 0.0872(2) 0.09182(13) 0.0470(14) Uani d . 1.000 . .
    N N5A 0.2457(6) -0.1639(2) 0.15757(18) 0.0603(16) Uani d . 1.000 . .
    C C1A 0.2002(5) 0.0247(2) 0.21164(13) 0.0333(12) Uani d . 1.000 . .
    C C2A 0.2429(5) 0.0748(2) 0.17458(14) 0.0333(14) Uani d . 1.000 . .
    C C3A 0.2821(5) 0.0401(2) 0.13212(13) 0.0287(12) Uani d . 1.000 . .
    C C4A 0.2834(5) -0.0373(2) 0.12566(14) 0.0350(16) Uani d . 1.000 . .
    C C5A 0.2445(5) -0.0816(2) 0.16347(16) 0.0383(14) Uani d . 1.000 . .
    C C6A 0.2026(5) -0.0513(2) 0.20552(14) 0.0370(16) Uani d . 1.000 . .
    C C11A 0.1438(6) 0.0551(3) 0.25629(15) 0.0397(16) Uani d . 1.000 . .
    N N1C 0.9322(4) 0.46384(19) 0.08412(11) 0.0342(11) Uani d . 1.000 . .
    N N11C 1.3932(4) 0.34882(17) 0.16230(10) 0.0325(10) Uani d . 1.000 . .
    C C2C 1.0225(5) 0.4293(2) 0.11887(13) 0.0297(12) Uani d . 1.000 . .
    C C3C 1.0826(5) 0.3546(2) 0.11738(12) 0.0267(12) Uani d . 1.000 . .
    C C4C 1.0488(5) 0.3140(2) 0.07781(13) 0.0367(12) Uani d . 1.000 . .
    C C5C 0.9526(6) 0.3489(3) 0.04199(14) 0.0400(16) Uani d . 1.000 . .
    C C6C 0.8990(6) 0.4232(3) 0.04661(14) 0.0413(16) Uani d . 1.000 . .
    C C11C 1.5274(6) 0.3279(3) 0.12449(13) 0.0437(17) Uani d . 1.000 . .
    C C21C 1.1861(5) 0.3191(2) 0.15719(12) 0.0297(12) Uani d . 1.000 . .
    C C31C 1.4563(6) 0.3212(3) 0.20791(14) 0.0483(17) Uani d . 1.000 . .
    C C41C 1.2739(7) 0.3266(3) 0.23712(14) 0.0563(18) Uani d . 1.000 . .
    C C51C 1.0999(6) 0.3309(3) 0.20426(12) 0.0447(16) Uani d . 1.000 . .
    N N1D 0.4269(4) 0.50744(17) 0.16513(11) 0.0331(10) Uani d . 1.000 . .
    N N11D 0.8855(4) 0.62248(19) 0.08623(11) 0.0349(11) Uani d . 1.000 . .
    C C2D 0.5212(5) 0.5403(2) 0.13071(14) 0.0330(12) Uani d . 1.000 . .
    C C3D 0.5708(5) 0.6165(2) 0.12973(13) 0.0300(12) Uani d . 1.000 . .
    C C4D 0.5191(5) 0.6592(2) 0.16646(14) 0.0373(14) Uani d . 1.000 . .
    C C5D 0.4196(6) 0.6276(2) 0.20240(14) 0.0423(17) Uani d . 1.000 . .
    C C6D 0.3794(6) 0.5509(2) 0.20076(14) 0.0393(14) Uani d . 1.000 . .
    C C11D 1.0141(6) 0.6465(3) 0.12373(14) 0.0507(16) Uani d . 1.000 . .
    C C21D 0.6765(5) 0.6508(2) 0.08995(12) 0.0330(12) Uani d . 1.000 . .
    C C31D 0.5957(6) 0.6372(3) 0.04297(14) 0.0560(17) Uani d . 1.000 . .
    C C41D 0.7691(8) 0.6443(3) 0.01105(15) 0.075(2) Uani d . 1.000 . .
    C C51D 0.9507(7) 0.6480(3) 0.03995(14) 0.0557(17) Uani d . 1.000 . .
    H H6B 0.83210 -0.04960 0.02280 0.0400 Uiso d RP 0.750 . .
    H H12B 0.73670 -0.12610 0.15360 0.1080 Uiso c RP 0.750 . .
    H H4B 0.84250 0.16020 0.07990 0.0360 Uiso c R 1.000 . .
    H H2B 0.74970 -0.02470 0.16000 0.0410 Uiso d RP 0.250 . .
    H H11B 0.79170 -0.14500 0.03730 0.1220 Uiso c RP 0.250 . .
    H H4A 0.30970 -0.05920 0.09670 0.0420 Uiso c R 1.000 . .
    H H6A 0.17520 -0.08390 0.23050 0.0450 Uiso c R 1.000 . .
    H H12A 0.17450 0.14760 0.23720 0.0970 Uiso c R 1.000 . .
    H H2C 1.04650 0.45760 0.14580 0.0360 Uiso c R 1.000 . .
    H H4C 1.09110 0.26290 0.07530 0.0440 Uiso c R 1.000 . .
    H H5C 0.92430 0.32190 0.01480 0.0480 Uiso c R 1.000 . .
    H H6C 0.83470 0.44720 0.02180 0.0500 Uiso c R 1.000 . .
    H H11C 1.38680 0.40140 0.16350 0.0390 Uiso c R 1.000 . .
    H H12C 1.47550 0.34780 0.09570 0.0660 Uiso c R 1.000 . .
    H H13C 1.53770 0.27260 0.12260 0.0660 Uiso c R 1.000 . .
    H H14C 1.65760 0.34960 0.13010 0.0660 Uiso c R 1.000 . .
    H H21C 1.19410 0.26330 0.15160 0.0350 Uiso c R 1.000 . .
    H H31C 1.56270 0.35340 0.22040 0.0580 Uiso c R 1.000 . .
    H H32C 1.50340 0.26820 0.20610 0.0580 Uiso c R 1.000 . .
    H H41C 1.27900 0.37250 0.25650 0.0680 Uiso c R 1.000 . .
    H H42C 1.26220 0.28150 0.25700 0.0680 Uiso c R 1.000 . .
    H H51C 1.00240 0.29100 0.21130 0.0530 Uiso c R 1.000 . .
    H H52C 1.03470 0.38100 0.20630 0.0530 Uiso c R 1.000 . .
    H H2D 0.55660 0.50980 0.10530 0.0400 Uiso c R 1.000 . .
    H H4D 0.55240 0.71140 0.16720 0.0450 Uiso c R 1.000 . .
    H H5D 0.37950 0.65750 0.22760 0.0510 Uiso c R 1.000 . .
    H H6D 0.31540 0.52800 0.22600 0.0470 Uiso c R 1.000 . .
    H H11D 0.88190 0.56980 0.08620 0.0420 Uiso c R 1.000 . .
    H H12D 1.14600 0.62570 0.11900 0.0760 Uiso c R 1.000 . .
    H H13D 0.96120 0.62770 0.15270 0.0760 Uiso c R 1.000 . .
    H H14D 1.02080 0.70200 0.12450 0.0760 Uiso c R 1.000 . .
    H H21D 0.68180 0.70690 0.09490 0.0400 Uiso c R 1.000 . .
    H H31D 0.49390 0.67530 0.03550 0.0670 Uiso c R 1.000 . .
    H H32D 0.53690 0.58600 0.04080 0.0670 Uiso c R 1.000 . .
    H H41D 0.77510 0.60010 -0.00960 0.0900 Uiso c R 1.000 . .
    H H42D 0.75700 0.69090 -0.00760 0.0900 Uiso c R 1.000 . .
    H H51D 1.05380 0.61390 0.02780 0.0670 Uiso c R 1.000 . .
    H H52D 1.00290 0.70030 0.04110 0.0670 Uiso c R 1.000 . .
loop_
    _atom_site_aniso_label
    _atom_site_aniso_U_11
    _atom_site_aniso_U_22
    _atom_site_aniso_U_33
    _atom_site_aniso_U_12
    _atom_site_aniso_U_13
    _atom_site_aniso_U_23
    O2B 0.059(2) 0.060(3) 0.044(2) 0.001(2) 0.001(2) 0.008(2)
    O11B 0.126(3) 0.0287(19) 0.089(3) -0.005(2) 0.007(3) -0.007(2)
    O12B 0.093(3) 0.0386(19) 0.085(3) -0.010(2) -0.006(2) 0.021(2)
    O31B 0.134(3) 0.082(3) 0.044(2) -0.006(3) 0.031(2) -0.015(2)
    O32B 0.092(3) 0.0375(19) 0.064(2) 0.0084(19) -0.008(2) -0.0172(19)
    O51B 0.101(3) 0.039(2) 0.056(2) -0.018(2) 0.0012(19) 0.0146(18)
    O52B 0.095(2) 0.060(2) 0.0291(17) 0.011(2) 0.0128(17) 0.0013(17)
    N3B 0.040(2) 0.053(3) 0.039(2) 0.003(2) -0.0037(18) -0.009(2)
    N5B 0.046(2) 0.047(2) 0.037(2) 0.001(2) 0.0006(18) 0.008(2)
    C1B 0.030(2) 0.028(2) 0.040(3) 0.0029(19) -0.0067(19) 0.005(2)
    C2B 0.024(2) 0.048(3) 0.029(2) 0.002(2) 0.0015(18) 0.013(2)
    C3B 0.023(2) 0.033(2) 0.029(2) 0.0040(18) 0.0008(18) -0.005(2)
    C4B 0.0269(19) 0.026(2) 0.037(2) 0.0032(18) -0.0050(19) 0.000(2)
    C5B 0.032(2) 0.029(2) 0.025(2) 0.0009(18) 0.0003(17) 0.0052(19)
    C6B 0.035(2) 0.027(2) 0.038(2) 0.0014(19) 0.001(2) -0.008(2)
    C11B 0.056(3) 0.031(3) 0.076(4) -0.004(3) -0.008(3) 0.013(3)
    O21B 0.059(2) 0.060(3) 0.044(2) 0.001(2) 0.001(2) 0.008(2)
    O2A 0.110(3) 0.0401(19) 0.075(2) 0.004(2) -0.011(2) 0.006(2)
    O11A 0.081(2) 0.078(3) 0.0375(19) -0.013(2) 0.0043(18) 0.002(2)
    O12A 0.085(2) 0.059(2) 0.051(2) 0.004(2) 0.0026(17) -0.012(2)
    O31A 0.104(3) 0.040(2) 0.073(3) 0.011(2) 0.027(2) 0.026(2)
    O32A 0.110(3) 0.095(3) 0.0302(18) -0.012(3) 0.008(2) 0.006(2)
    O51A 0.097(3) 0.044(2) 0.104(3) -0.001(2) 0.008(3) -0.031(2)
    O52A 0.117(3) 0.0316(19) 0.118(3) 0.004(2) 0.024(3) 0.019(2)
    N3A 0.035(2) 0.062(3) 0.044(2) 0.006(2) 0.0001(18) 0.014(2)
    N5A 0.057(3) 0.034(2) 0.090(3) -0.002(2) 0.006(3) -0.003(3)
    C1A 0.032(2) 0.035(2) 0.033(2) 0.000(2) -0.0052(19) 0.004(2)
    C2A 0.028(2) 0.023(2) 0.049(3) 0.005(2) -0.010(2) 0.005(2)
    C3A 0.028(2) 0.033(2) 0.025(2) 0.0035(19) 0.0006(18) 0.011(2)
    C4A 0.023(2) 0.043(3) 0.039(3) 0.005(2) -0.0039(19) 0.002(2)
    C5A 0.031(2) 0.025(2) 0.059(3) 0.001(2) -0.002(2) 0.003(2)
    C6A 0.032(2) 0.039(3) 0.040(3) 0.003(2) 0.003(2) 0.015(2)
    C11A 0.037(2) 0.042(3) 0.040(3) -0.004(2) -0.004(2) -0.003(2)
    N1C 0.0364(18) 0.036(2) 0.0303(19) 0.0046(17) -0.0010(16) -0.0028(18)
    N11C 0.0431(18) 0.0196(16) 0.0348(18) -0.0007(16) -0.0043(17) 0.0030(16)
    C2C 0.036(2) 0.030(2) 0.023(2) 0.0014(19) 0.0002(17) 0.001(2)
    C3C 0.028(2) 0.020(2) 0.032(2) -0.0048(18) 0.0048(17) 0.0000(19)
    C4C 0.042(2) 0.029(2) 0.039(2) -0.003(2) 0.007(2) -0.006(2)
    C5C 0.050(3) 0.041(3) 0.029(2) 0.000(2) -0.007(2) -0.003(2)
    C6C 0.045(3) 0.045(3) 0.034(2) 0.008(2) -0.004(2) 0.005(2)
    C11C 0.041(3) 0.046(3) 0.044(3) 0.009(2) 0.006(2) 0.003(2)
    C21C 0.036(2) 0.019(2) 0.034(2) -0.0047(17) 0.0022(19) 0.0007(19)
    C31C 0.060(3) 0.044(3) 0.041(3) 0.005(2) -0.017(2) 0.010(2)
    C41C 0.087(4) 0.053(3) 0.029(2) -0.006(3) -0.004(3) 0.003(2)
    C51C 0.061(3) 0.042(3) 0.031(2) 0.007(2) 0.008(2) 0.009(2)
    N1D 0.0353(17) 0.0241(17) 0.040(2) -0.0021(16) -0.0002(17) 0.0004(18)
    N11D 0.0427(19) 0.0271(18) 0.0349(19) -0.0011(17) 0.0062(16) 0.0028(17)
    C2D 0.033(2) 0.029(2) 0.037(2) 0.003(2) 0.0023(19) -0.003(2)
    C3D 0.029(2) 0.026(2) 0.035(2) 0.0002(19) -0.0037(19) 0.002(2)
    C4D 0.041(2) 0.022(2) 0.049(3) -0.0043(19) 0.001(2) -0.005(2)
    C5D 0.049(3) 0.038(3) 0.040(3) 0.000(2) 0.009(2) -0.009(2)
    C6D 0.042(2) 0.035(2) 0.041(3) -0.004(2) 0.008(2) -0.001(2)
    C11D 0.039(2) 0.056(3) 0.057(3) -0.008(2) -0.008(2) 0.002(3)
    C21D 0.035(2) 0.025(2) 0.039(2) 0.0035(19) 0.0007(19) 0.001(2)
    C31D 0.063(3) 0.060(3) 0.045(3) -0.012(3) -0.016(3) 0.019(3)
    C41D 0.113(4) 0.074(4) 0.038(3) 0.010(4) 0.001(3) 0.000(3)
    C51D 0.071(3) 0.045(3) 0.051(3) 0.008(3) 0.031(3) 0.013(3)
_geom_special_details
;
Bond distances, angles <i>etc</i>. have been calculated using the rounded
fractional coordinates. All su's are estimated from the variances of the
(full) variance-covariance matrix. The cell e.s.d.'s are taken into account in
the estimation of distances, angles and torsion angles
;
loop_
    _geom_bond_atom_site_label_1
    _geom_bond_atom_site_label_2
    _geom_bond_site_symmetry_1
    _geom_bond_site_symmetry_2
    _geom_bond_distance
    _geom_bond_publ_flag
    O2B C2B . . 1.277(5) no
    O11B C11B . . 1.227(7) no
    O12B C11B . . 1.283(7) no
    O21B C6B . . 1.256(13) no
    O31B N3B . . 1.215(5) no
    O32B N3B . . 1.220(5) no
    O51B N5B . . 1.225(5) no
    O52B N5B . . 1.224(5) no
    O11B H11B . . 0.8400 no
    O12B H12B . . 0.8400 no
    O2A C2A . . 1.265(5) no
    O11A C11A . . 1.222(6) no
    O12A C11A . . 1.268(6) no
    O31A N3A . . 1.208(5) no
    O32A N3A . . 1.226(5) no
    O51A N5A . . 1.236(6) no
    O52A N5A . . 1.221(6) no
    O12A H12A . . 0.8400 no
    N3B C3B . . 1.454(5) no
    N5B C5B . . 1.457(5) no
    N3A C3A . . 1.470(5) no
    N5A C5A . . 1.462(5) no
    N1C C6C . . 1.333(6) no
    N1C C2C . . 1.338(5) no
    N11C C11C . . 1.485(5) no
    N11C C21C . . 1.512(4) no
    N11C C31C . . 1.488(5) no
    N11C H11C . . 0.9300 no
    N1D C2D . . 1.330(5) no
    N1D C6D . . 1.337(5) no
    N11D C51D . . 1.499(5) no
    N11D C11D . . 1.469(5) no
    N11D C21D . . 1.512(4) no
    N11D H11D . . 0.9300 no
    C1B C6B . . 1.390(6) no
    C1B C11B . . 1.481(6) no
    C1B C2B . . 1.404(5) no
    C2B C3B . . 1.414(5) no
    C3B C4B . . 1.364(5) no
    C4B C5B . . 1.366(5) no
    C5B C6B . . 1.408(5) no
    C2B H2B . . 0.9500 no
    C4B H4B . . 0.9500 no
    C6B H6B . . 0.9500 no
    C1A C6A . . 1.353(5) no
    C1A C2A . . 1.432(5) no
    C1A C11A . . 1.468(6) no
    C2A C3A . . 1.414(5) no
    C3A C4A . . 1.379(5) no
    C4A C5A . . 1.383(6) no
    C5A C6A . . 1.375(6) no
    C4A H4A . . 0.9500 no
    C6A H6A . . 0.9500 no
    C2C C3C . . 1.381(5) no
    C3C C21C . . 1.502(5) no
    C3C C4C . . 1.384(5) no
    C4C C5C . . 1.384(6) no
    C5C C6C . . 1.367(7) no
    C21C C51C . . 1.516(5) no
    C31C C41C . . 1.512(6) no
    C41C C51C . . 1.530(6) no
    C2C H2C . . 0.9500 no
    C4C H4C . . 0.9500 no
    C5C H5C . . 0.9500 no
    C6C H6C . . 0.9500 no
    C11C H14C . . 0.9800 no
    C11C H12C . . 0.9800 no
    C11C H13C . . 0.9800 no
    C21C H21C . . 1.0000 no
    C31C H32C . . 0.9900 no
    C31C H31C . . 0.9900 no
    C41C H41C . . 0.9900 no
    C41C H42C . . 0.9900 no
    C51C H52C . . 0.9900 no
    C51C H51C . . 0.9900 no
    C2D C3D . . 1.386(5) no
    C3D C21D . . 1.499(5) no
    C3D C4D . . 1.362(5) no
    C4D C5D . . 1.372(6) no
    C5D C6D . . 1.381(5) no
    C21D C31D . . 1.504(5) no
    C31D C41D . . 1.513(7) no
    C41D C51D . . 1.501(7) no
    C2D H2D . . 0.9500 no
    C4D H4D . . 0.9500 no
    C5D H5D . . 0.9500 no
    C6D H6D . . 0.9500 no
    C11D H12D . . 0.9800 no
    C11D H13D . . 0.9800 no
    C11D H14D . . 0.9800 no
    C21D H21D . . 1.0000 no
    C31D H31D . . 0.9900 no
    C31D H32D . . 0.9900 no
    C41D H41D . . 0.9900 no
    C41D H42D . . 0.9900 no
    C51D H51D . . 0.9900 no
    C51D H52D . . 0.9900 no
loop_
    _geom_angle_atom_site_label_1
    _geom_angle_atom_site_label_2
    _geom_angle_atom_site_label_3
    _geom_angle_site_symmetry_1
    _geom_angle_site_symmetry_2
    _geom_angle_site_symmetry_3
    _geom_angle
    _geom_angle_publ_flag
    C11B O11B H11B . . . 109.00 no
    C11B O12B H12B . . . 110.00 no
    C11A O12A H12A . . . 109.00 no
    O31B N3B O32B . . . 122.9(4) no
    O31B N3B C3B . . . 118.5(3) no
    O32B N3B C3B . . . 118.6(3) no
    O52B N5B C5B . . . 118.4(3) no
    O51B N5B O52B . . . 123.6(4) no
    O51B N5B C5B . . . 118.0(3) no
    O32A N3A C3A . . . 116.3(3) no
    O31A N3A C3A . . . 120.6(4) no
    O31A N3A O32A . . . 123.1(4) no
    O51A N5A O52A . . . 123.6(4) no
    O52A N5A C5A . . . 118.1(4) no
    O51A N5A C5A . . . 118.3(4) no
    C2C N1C C6C . . . 117.6(4) no
    C11C N11C C21C . . . 114.4(3) no
    C11C N11C C31C . . . 114.4(3) no
    C21C N11C C31C . . . 104.2(3) no
    C21C N11C H11C . . . 108.00 no
    C11C N11C H11C . . . 108.00 no
    C31C N11C H11C . . . 108.00 no
    C2D N1D C6D . . . 117.5(3) no
    C21D N11D C51D . . . 104.2(3) no
    C11D N11D C51D . . . 114.6(3) no
    C11D N11D C21D . . . 114.3(3) no
    C51D N11D H11D . . . 108.00 no
    C21D N11D H11D . . . 108.00 no
    C11D N11D H11D . . . 108.00 no
    C2B C1B C6B . . . 121.4(3) no
    C2B C1B C11B . . . 121.5(4) no
    C6B C1B C11B . . . 117.2(4) no
    C1B C2B C3B . . . 117.1(3) no
    O2B C2B C3B . . . 125.7(4) no
    O2B C2B C1B . . . 117.2(3) no
    N3B C3B C2B . . . 120.6(3) no
    N3B C3B C4B . . . 117.3(3) no
    C2B C3B C4B . . . 122.1(3) no
    C3B C4B C5B . . . 119.7(3) no
    N5B C5B C6B . . . 119.7(3) no
    C4B C5B C6B . . . 121.2(4) no
    N5B C5B C4B . . . 119.0(3) no
    O21B C6B C5B . . . 127.0(7) no
    C1B C6B C5B . . . 118.5(3) no
    O21B C6B C1B . . . 114.1(6) no
    O12B C11B C1B . . . 116.6(4) no
    O11B C11B O12B . . . 122.0(5) no
    O11B C11B C1B . . . 121.4(5) no
    C3B C2B H2B . . . 121.00 no
    C1B C2B H2B . . . 122.00 no
    C5B C4B H4B . . . 120.00 no
    C3B C4B H4B . . . 120.00 no
    C5B C6B H6B . . . 121.00 no
    C1B C6B H6B . . . 121.00 no
    C2A C1A C11A . . . 120.4(3) no
    C2A C1A C6A . . . 120.6(4) no
    C6A C1A C11A . . . 119.0(4) no
    C1A C2A C3A . . . 116.2(3) no
    O2A C2A C3A . . . 124.2(4) no
    O2A C2A C1A . . . 119.7(4) no
    N3A C3A C2A . . . 119.9(3) no
    N3A C3A C4A . . . 116.6(3) no
    C2A C3A C4A . . . 123.5(3) no
    C3A C4A C5A . . . 116.6(4) no
    C4A C5A C6A . . . 122.7(3) no
    N5A C5A C4A . . . 117.7(4) no
    N5A C5A C6A . . . 119.6(4) no
    C1A C6A C5A . . . 120.5(4) no
    O11A C11A O12A . . . 121.2(4) no
    O11A C11A C1A . . . 121.1(4) no
    O12A C11A C1A . . . 117.7(4) no
    C3A C4A H4A . . . 122.00 no
    C5A C4A H4A . . . 122.00 no
    C5A C6A H6A . . . 120.00 no
    C1A C6A H6A . . . 120.00 no
    N1C C2C C3C . . . 123.1(3) no
    C2C C3C C4C . . . 118.1(3) no
    C4C C3C C21C . . . 121.0(3) no
    C2C C3C C21C . . . 120.8(3) no
    C3C C4C C5C . . . 119.1(4) no
    C4C C5C C6C . . . 118.5(4) no
    N1C C6C C5C . . . 123.5(4) no
    N11C C21C C3C . . . 111.7(3) no
    C3C C21C C51C . . . 118.1(3) no
    N11C C21C C51C . . . 102.9(3) no
    N11C C31C C41C . . . 104.6(3) no
    C31C C41C C51C . . . 106.4(3) no
    C21C C51C C41C . . . 105.6(3) no
    N1C C2C H2C . . . 118.00 no
    C3C C2C H2C . . . 119.00 no
    C5C C4C H4C . . . 120.00 no
    C3C C4C H4C . . . 120.00 no
    C4C C5C H5C . . . 121.00 no
    C6C C5C H5C . . . 121.00 no
    C5C C6C H6C . . . 118.00 no
    N1C C6C H6C . . . 118.00 no
    N11C C11C H13C . . . 110.00 no
    H12C C11C H13C . . . 109.00 no
    N11C C11C H12C . . . 109.00 no
    H13C C11C H14C . . . 110.00 no
    N11C C11C H14C . . . 110.00 no
    H12C C11C H14C . . . 109.00 no
    C51C C21C H21C . . . 108.00 no
    C3C C21C H21C . . . 108.00 no
    N11C C21C H21C . . . 108.00 no
    C41C C31C H32C . . . 111.00 no
    N11C C31C H31C . . . 111.00 no
    C41C C31C H31C . . . 111.00 no
    H31C C31C H32C . . . 109.00 no
    N11C C31C H32C . . . 111.00 no
    C51C C41C H41C . . . 110.00 no
    H41C C41C H42C . . . 109.00 no
    C31C C41C H42C . . . 110.00 no
    C31C C41C H41C . . . 110.00 no
    C51C C41C H42C . . . 110.00 no
    H51C C51C H52C . . . 109.00 no
    C21C C51C H51C . . . 111.00 no
    C41C C51C H52C . . . 111.00 no
    C41C C51C H51C . . . 111.00 no
    C21C C51C H52C . . . 111.00 no
    N1D C2D C3D . . . 123.8(4) no
    C2D C3D C21D . . . 121.6(3) no
    C2D C3D C4D . . . 117.2(3) no
    C4D C3D C21D . . . 121.2(3) no
    C3D C4D C5D . . . 120.8(3) no
    C4D C5D C6D . . . 118.0(4) no
    N1D C6D C5D . . . 122.8(4) no
    C3D C21D C31D . . . 118.3(3) no
    N11D C21D C3D . . . 112.0(3) no
    N11D C21D C31D . . . 103.0(3) no
    C21D C31D C41D . . . 105.6(3) no
    C31D C41D C51D . . . 107.2(4) no
    N11D C51D C41D . . . 104.8(4) no
    N1D C2D H2D . . . 118.00 no
    C3D C2D H2D . . . 118.00 no
    C3D C4D H4D . . . 120.00 no
    C5D C4D H4D . . . 120.00 no
    C4D C5D H5D . . . 121.00 no
    C6D C5D H5D . . . 121.00 no
    N1D C6D H6D . . . 119.00 no
    C5D C6D H6D . . . 119.00 no
    N11D C11D H12D . . . 109.00 no
    N11D C11D H13D . . . 109.00 no
    N11D C11D H14D . . . 109.00 no
    H12D C11D H13D . . . 109.00 no
    H12D C11D H14D . . . 110.00 no
    H13D C11D H14D . . . 110.00 no
    N11D C21D H21D . . . 108.00 no
    C3D C21D H21D . . . 108.00 no
    C31D C21D H21D . . . 108.00 no
    C21D C31D H31D . . . 111.00 no
    C21D C31D H32D . . . 111.00 no
    C41D C31D H31D . . . 111.00 no
    C41D C31D H32D . . . 111.00 no
    H31D C31D H32D . . . 109.00 no
    C31D C41D H41D . . . 110.00 no
    C31D C41D H42D . . . 110.00 no
    C51D C41D H41D . . . 110.00 no
    C51D C41D H42D . . . 110.00 no
    H41D C41D H42D . . . 109.00 no
    N11D C51D H51D . . . 111.00 no
    N11D C51D H52D . . . 111.00 no
    C41D C51D H51D . . . 111.00 no
    C41D C51D H52D . . . 111.00 no
    H51D C51D H52D . . . 109.00 no
loop_
    _geom_torsion_atom_site_label_1
    _geom_torsion_atom_site_label_2
    _geom_torsion_atom_site_label_3
    _geom_torsion_atom_site_label_4
    _geom_torsion_site_symmetry_1
    _geom_torsion_site_symmetry_2
    _geom_torsion_site_symmetry_3
    _geom_torsion_site_symmetry_4
    _geom_torsion
    _geom_torsion_publ_flag
    O32B N3B C3B C2B . . . . 173.7(3) no
    O31B N3B C3B C4B . . . . 175.0(4) no
    O32B N3B C3B C4B . . . . -5.0(5) no
    O31B N3B C3B C2B . . . . -6.3(5) no
    O52B N5B C5B C6B . . . . 5.0(5) no
    O52B N5B C5B C4B . . . . -177.7(3) no
    O51B N5B C5B C6B . . . . -175.7(3) no
    O51B N5B C5B C4B . . . . 1.7(5) no
    O31A N3A C3A C2A . . . . 5.8(5) no
    O31A N3A C3A C4A . . . . -175.1(4) no
    O32A N3A C3A C2A . . . . -174.6(3) no
    O32A N3A C3A C4A . . . . 4.5(5) no
    O51A N5A C5A C6A . . . . 174.3(4) no
    O52A N5A C5A C6A . . . . -4.9(6) no
    O51A N5A C5A C4A . . . . -4.7(6) no
    O52A N5A C5A C4A . . . . 176.0(4) no
    C2C N1C C6C C5C . . . . -0.2(6) no
    C6C N1C C2C C3C . . . . 0.3(5) no
    C31C N11C C21C C3C . . . . 168.2(3) no
    C31C N11C C21C C51C . . . . 40.5(4) no
    C11C N11C C21C C3C . . . . -66.1(4) no
    C11C N11C C31C C41C . . . . -162.7(4) no
    C11C N11C C21C C51C . . . . 166.3(3) no
    C21C N11C C31C C41C . . . . -36.9(4) no
    C6D N1D C2D C3D . . . . -0.5(5) no
    C2D N1D C6D C5D . . . . 1.8(6) no
    C21D N11D C51D C41D . . . . -33.4(4) no
    C51D N11D C21D C31D . . . . 39.4(4) no
    C11D N11D C21D C3D . . . . -66.6(4) no
    C11D N11D C21D C31D . . . . 165.2(4) no
    C51D N11D C21D C3D . . . . 167.6(3) no
    C11D N11D C51D C41D . . . . -159.0(4) no
    C6B C1B C11B O11B . . . . -4.3(6) no
    C11B C1B C2B C3B . . . . -180.0(3) no
    C11B C1B C2B O2B . . . . 0.6(5) no
    C2B C1B C11B O12B . . . . -2.5(6) no
    C6B C1B C2B C3B . . . . 0.9(5) no
    C6B C1B C11B O12B . . . . 176.7(4) no
    C6B C1B C2B O2B . . . . -178.5(3) no
    C2B C1B C11B O11B . . . . 176.6(4) no
    C11B C1B C6B C5B . . . . -178.3(3) no
    C2B C1B C6B C5B . . . . 0.9(5) no
    C1B C2B C3B C4B . . . . -2.6(5) no
    C1B C2B C3B N3B . . . . 178.9(3) no
    O2B C2B C3B N3B . . . . -1.8(6) no
    O2B C2B C3B C4B . . . . 176.8(4) no
    C2B C3B C4B C5B . . . . 2.3(5) no
    N3B C3B C4B C5B . . . . -179.1(3) no
    C3B C4B C5B N5B . . . . -177.7(3) no
    C3B C4B C5B C6B . . . . -0.4(5) no
    N5B C5B C6B C1B . . . . 176.1(3) no
    C4B C5B C6B C1B . . . . -1.2(5) no
    C2A C1A C11A O11A . . . . -177.5(4) no
    C2A C1A C6A C5A . . . . -0.6(5) no
    C11A C1A C2A O2A . . . . 4.0(5) no
    C11A C1A C6A C5A . . . . 176.5(3) no
    C11A C1A C2A C3A . . . . -175.6(3) no
    C6A C1A C11A O11A . . . . 5.5(6) no
    C2A C1A C11A O12A . . . . 3.8(5) no
    C6A C1A C2A O2A . . . . -179.0(4) no
    C6A C1A C11A O12A . . . . -173.2(4) no
    C6A C1A C2A C3A . . . . 1.4(5) no
    C1A C2A C3A N3A . . . . 178.0(3) no
    O2A C2A C3A N3A . . . . -1.6(6) no
    C1A C2A C3A C4A . . . . -1.0(5) no
    O2A C2A C3A C4A . . . . 179.4(4) no
    N3A C3A C4A C5A . . . . -179.3(3) no
    C2A C3A C4A C5A . . . . -0.3(5) no
    C3A C4A C5A C6A . . . . 1.2(5) no
    C3A C4A C5A N5A . . . . -179.8(3) no
    C4A C5A C6A C1A . . . . -0.8(5) no
    N5A C5A C6A C1A . . . . -179.8(3) no
    N1C C2C C3C C4C . . . . 0.5(5) no
    N1C C2C C3C C21C . . . . 179.1(3) no
    C4C C3C C21C N11C . . . . 106.6(4) no
    C2C C3C C21C C51C . . . . 47.1(5) no
    C2C C3C C21C N11C . . . . -71.9(4) no
    C4C C3C C21C C51C . . . . -134.4(4) no
    C2C C3C C4C C5C . . . . -1.6(5) no
    C21C C3C C4C C5C . . . . 179.9(3) no
    C3C C4C C5C C6C . . . . 1.8(6) no
    C4C C5C C6C N1C . . . . -0.9(6) no
    C3C C21C C51C C41C . . . . -151.8(4) no
    N11C C21C C51C C41C . . . . -28.2(4) no
    N11C C31C C41C C51C . . . . 18.9(5) no
    C31C C41C C51C C21C . . . . 6.1(5) no
    N1D C2D C3D C21D . . . . -179.7(3) no
    N1D C2D C3D C4D . . . . 0.1(5) no
    C2D C3D C4D C5D . . . . -0.9(5) no
    C21D C3D C4D C5D . . . . 179.0(3) no
    C4D C3D C21D C31D . . . . -129.0(4) no
    C4D C3D C21D N11D . . . . 111.4(4) no
    C2D C3D C21D C31D . . . . 50.8(5) no
    C2D C3D C21D N11D . . . . -68.8(4) no
    C3D C4D C5D C6D . . . . 2.0(6) no
    C4D C5D C6D N1D . . . . -2.5(6) no
    N11D C21D C31D C41D . . . . -30.0(4) no
    C3D C21D C31D C41D . . . . -154.1(4) no
    C21D C31D C41D C51D . . . . 9.8(5) no
    C31D C41D C51D N11D . . . . 14.6(5) no
loop_
    _geom_hbond_atom_site_label_D
    _geom_hbond_atom_site_label_H
    _geom_hbond_atom_site_label_A
    _geom_hbond_site_symmetry_A
    _geom_hbond_distance_DH
    _geom_hbond_distance_HA
    _geom_hbond_distance_DA
    _geom_hbond_angle_DHA
    _geom_hbond_publ_flag
    O12A H12A O2A . 0.84 1.71 2.475(4) 150 yes
    O12B H12B O2B . 0.84 1.63 2.411(4) 152 yes
    N11C H11C N1D 1_655 0.93 1.89 2.809(4) 169 yes
    N11D H11D N1C . 0.93 1.90 2.817(5) 168 yes
    C2C H2C O11A 4_655 0.95 2.42 3.228(5) 143 yes
    C4C H4C O31A 1_655 0.95 2.59 3.452(5) 151 yes
    C5D H5D O31B 4_655 0.95 2.46 3.071(5) 122 no
    C6C H6C O32A 3_555 0.95 2.27 3.054(5) 139 yes
    C6D H6D O31B 4_655 0.95 2.55 3.136(5) 120 no
    C11C H13C O32B 1_655 0.98 2.48 3.151(6) 126 yes
    C11D H14D O51A 1_665 0.98 2.55 3.373(6) 141 yes
    C21C H21C O2A 1_655 1.00 2.27 3.163(5) 148 yes
    C21D H21D O11B 1_565 1.00 2.44 3.307(5) 144 yes
    C51C H52C O11A 4_655 0.99 2.54 3.534(6) 177 yes
_iucr_refine_instructions_details
;
TITL gs14gs9 DNSANIC (I)
CELL  0.71073   6.8096  17.6403  29.3604   90.000   90.000   90.000
ZERR     8.00   0.0005   0.0015   0.0019    0.000    0.000    0.000
LATT  -1
SYMM  1/2 - X, - Y, 1/2 + Z
SYMM  - X, 1/2 + Y, 1/2 - Z
SYMM  1/2 + X, 1/2 - Y, - Z
SFAC  C    H    N    O
UNIT  136  144  32   56
MERG   2
OMIT  -4 52
DFIX   1.25  0.02 C6B O21B
FLAT   C1B C6B C5B O21B
EADP  O2B O21B
FMAP   2
PLAN   10
BOND   $H
ACTA
L.S.   10
TEMP   -73.00
WGHT    0.032900
FVAR       2.66427
MOLE    1
C2B   1    0.771455   -0.003464    0.130693    11.00000    0.02446    0.04807 =
         0.02932    0.01280    0.00153    0.00197
AFIX   3
H2B   2    0.749694   -0.024716    0.159961    10.25000   -1.20000
AFIX   0
C6B   1    0.822977   -0.018142    0.049058    11.00000    0.03520    0.02729 =
         0.03818   -0.00791    0.00072    0.00139
AFIX   3
H6B   2    0.832089   -0.049561    0.022822    10.75000   -1.20000
AFIX   0
O2B   4    0.743981   -0.036974    0.168732    10.75000    0.05902    0.06019 =
         0.04401    0.00781    0.00121    0.00066
O21B  4    0.810918   -0.064772    0.016930    10.25000    0.05902    0.06019 =
         0.04401    0.00781    0.00121    0.00066
N5B   3    0.892748    0.094993    0.001667    11.00000    0.04646    0.04689 =
         0.03654    0.00811    0.00059    0.00146
C4B   1    0.827169    0.106919    0.082833    11.00000    0.02694    0.02569 =
         0.03739    0.00005   -0.00504    0.00318
AFIX  43
H4B   2    0.842469    0.160221    0.079875    11.00000   -1.20000
AFIX   0
O51B  4    0.921543    0.163514    0.000357    11.00000    0.10075    0.03890 =
         0.05561    0.01465    0.00117   -0.01799
O32B  4    0.801595    0.194426    0.156742    11.00000    0.09249    0.03748 =
         0.06377   -0.01725   -0.00811    0.00839
C3B   1    0.788354    0.075704    0.124387    11.00000    0.02347    0.03258 =
         0.02856   -0.00498    0.00077    0.00401
C5B   1    0.843926    0.061144    0.045497    11.00000    0.03206    0.02950 =
         0.02531    0.00523    0.00031    0.00094
O12B  4    0.750296   -0.161233    0.134512    11.00000    0.09271    0.03856 =
         0.08549    0.02141   -0.00631   -0.01036
AFIX  83
H12B  2    0.736716   -0.126097    0.153564    10.75000   -1.50000
AFIX   0
O52B  4    0.901069    0.053775   -0.031818    11.00000    0.09481    0.05991 =
         0.02908    0.00129    0.01275    0.01128
O31B  4    0.721288    0.101283    0.199507    11.00000    0.13424    0.08175 =
         0.04365   -0.01465    0.03065   -0.00602
C1B   1    0.788311   -0.049252    0.091788    11.00000    0.03006    0.02772 =
         0.04029    0.00533   -0.00673    0.00288
N3B   3    0.769060    0.127205    0.162804    11.00000    0.03999    0.05350 =
         0.03878   -0.00927   -0.00367    0.00341
O11B  4    0.778307   -0.172640    0.060337    11.00000    0.12550    0.02865 =
         0.08886   -0.00691    0.00712   -0.00541
AFIX  83
H11B  2    0.791694   -0.144994    0.037251    10.25000   -1.50000
AFIX   0
C11B  1    0.772666   -0.132875    0.094622    11.00000    0.05622    0.03074 =
         0.07623    0.01306   -0.00765   -0.00369
MOLE    2
C1A   1    0.200177    0.024663    0.211644    11.00000    0.03196    0.03478 =
         0.03337    0.00393   -0.00517    0.00037
O2A   4    0.242696    0.145658    0.181091    11.00000    0.11036    0.04011 =
         0.07515    0.00593   -0.01102    0.00399
C4A   1    0.283387   -0.037341    0.125664    11.00000    0.02323    0.04263 =
         0.03950    0.00248   -0.00390    0.00511
AFIX  43
H4A   2    0.309661   -0.059156    0.096715    11.00000   -1.20000
AFIX   0
O12A  4    0.123988    0.126276    0.259921    11.00000    0.08468    0.05908 =
         0.05101   -0.01225    0.00256    0.00388
AFIX  83
H12A  2    0.174516    0.147604    0.237183    11.00000   -1.50000
AFIX   0
C2A   1    0.242947    0.074807    0.174576    11.00000    0.02817    0.02346 =
         0.04919    0.00544   -0.00959    0.00503
C11A  1    0.143780    0.055065    0.256287    11.00000    0.03686    0.04238 =
         0.03956   -0.00280   -0.00373   -0.00379
O32A  4    0.338918    0.053479    0.055525    11.00000    0.11050    0.09539 =
         0.03018    0.00569    0.00805   -0.01240
N3A   3    0.321084    0.087180    0.091820    11.00000    0.03513    0.06161 =
         0.04416    0.01371    0.00010    0.00586
C6A   1    0.202596   -0.051259    0.205523    11.00000    0.03168    0.03943 =
         0.04044    0.01482    0.00349    0.00341
AFIX  43
H6A   2    0.175169   -0.083916    0.230453    11.00000   -1.20000
AFIX   0
O11A  4    0.113459    0.013144    0.288611    11.00000    0.08128    0.07826 =
         0.03753    0.00227    0.00433   -0.01253
C3A   1    0.282119    0.040135    0.132122    11.00000    0.02849    0.03264 =
         0.02506    0.01124    0.00059    0.00345
O31A  4    0.335347    0.155184    0.095224    11.00000    0.10378    0.03986 =
         0.07283    0.02582    0.02702    0.01107
O52A  4    0.222257   -0.203421    0.191271    11.00000    0.11652    0.03159 =
         0.11759    0.01949    0.02396    0.00395
C5A   1    0.244471   -0.081623    0.163468    11.00000    0.03113    0.02505 =
         0.05937    0.00333   -0.00225    0.00135
N5A   3    0.245679   -0.163926    0.157571    11.00000    0.05741    0.03422 =
         0.08995   -0.00286    0.00641   -0.00193
O51A  4    0.268172   -0.189596    0.118770    11.00000    0.09721    0.04440 =
         0.10382   -0.03088    0.00772   -0.00077
MOLE    3
N1C   3    0.932167    0.463842    0.084123    11.00000    0.03635    0.03591 =
         0.03035   -0.00275   -0.00100    0.00462
C21C  1    1.186115    0.319109    0.157188    11.00000    0.03567    0.01938 =
         0.03351    0.00066    0.00220   -0.00475
AFIX  13
H21C  2    1.194072    0.263285    0.151557    11.00000   -1.20000
AFIX   0
N11D  3    0.885523    0.622477    0.086232    11.00000    0.04274    0.02713 =
         0.03493    0.00284    0.00621   -0.00109
AFIX  13
H11D  2    0.881881    0.569776    0.086161    11.00000   -1.20000
AFIX   0
C2C   1    1.022543    0.429335    0.118867    11.00000    0.03615    0.02961 =
         0.02323    0.00113    0.00022    0.00140
AFIX  43
H2C   2    1.046533    0.457588    0.145845    11.00000   -1.20000
AFIX   0
C5D   1    0.419555    0.627567    0.202396    11.00000    0.04920    0.03785 =
         0.03991   -0.00895    0.00874    0.00014
AFIX  43
H5D   2    0.379483    0.657533    0.227624    11.00000   -1.20000
AFIX   0
C3D   1    0.570796    0.616490    0.129731    11.00000    0.02908    0.02638 =
         0.03513    0.00182   -0.00371    0.00025
C3C   1    1.082644    0.354577    0.117383    11.00000    0.02775    0.02022 =
         0.03168    0.00005    0.00483   -0.00476
N1D   3    0.426887    0.507440    0.165131    11.00000    0.03528    0.02407 =
         0.04004    0.00042   -0.00016   -0.00214
C4C   1    1.048819    0.314014    0.077810    11.00000    0.04171    0.02928 =
         0.03940   -0.00645    0.00668   -0.00327
AFIX  43
H4C   2    1.091120    0.262870    0.075266    11.00000   -1.20000
AFIX   0
N11C  3    1.393229    0.348816    0.162298    11.00000    0.04312    0.01955 =
         0.03481    0.00299   -0.00435   -0.00074
AFIX  13
H11C  2    1.386777    0.401438    0.163516    11.00000   -1.20000
AFIX   0
C6C   1    0.898994    0.423213    0.046611    11.00000    0.04526    0.04541 =
         0.03398    0.00452   -0.00362    0.00820
AFIX  43
H6C   2    0.834688    0.447171    0.021765    11.00000   -1.20000
AFIX   0
C31D  1    0.595672    0.637215    0.042972    11.00000    0.06264    0.06026 =
         0.04494    0.01883   -0.01572   -0.01150
AFIX  23
H31D  2    0.493884    0.675286    0.035461    11.00000   -1.20000
H32D  2    0.536859    0.586015    0.040822    11.00000   -1.20000
AFIX   0
C4D   1    0.519104    0.659156    0.166462    11.00000    0.04066    0.02234 =
         0.04885   -0.00500    0.00147   -0.00427
AFIX  43
H4D   2    0.552359    0.711442    0.167226    11.00000   -1.20000
AFIX   0
C6D   1    0.379411    0.550866    0.200757    11.00000    0.04173    0.03534 =
         0.04124   -0.00058    0.00825   -0.00417
AFIX  43
H6D   2    0.315366    0.528029    0.226016    11.00000   -1.20000
AFIX   0
C2D   1    0.521184    0.540321    0.130713    11.00000    0.03302    0.02904 =
         0.03737   -0.00257    0.00233    0.00252
AFIX  43
H2D   2    0.556558    0.509818    0.105341    11.00000   -1.20000
AFIX   0
C5C   1    0.952565    0.348931    0.041990    11.00000    0.05014    0.04059 =
         0.02860   -0.00318   -0.00695   -0.00027
AFIX  43
H5C   2    0.924341    0.321874    0.014790    11.00000   -1.20000
AFIX   0
C11D  1    1.014074    0.646475    0.123732    11.00000    0.03860    0.05597 =
         0.05686    0.00174   -0.00799   -0.00800
AFIX  33
H12D  2    1.146048    0.625749    0.119027    11.00000   -1.50000
H13D  2    0.961179    0.627731    0.152659    11.00000   -1.50000
H14D  2    1.020757    0.701953    0.124528    11.00000   -1.50000
AFIX   0
C51C  1    1.099874    0.330932    0.204261    11.00000    0.06085    0.04199 =
         0.03058    0.00895    0.00822    0.00713
AFIX  23
H51C  2    1.002375    0.290988    0.211306    11.00000   -1.20000
H52C  2    1.034750    0.380989    0.206337    11.00000   -1.20000
AFIX   0
C21D  1    0.676527    0.650831    0.089946    11.00000    0.03524    0.02474 =
         0.03907    0.00069    0.00073    0.00346
AFIX  13
H21D  2    0.681784    0.706885    0.094878    11.00000   -1.20000
AFIX   0
C11C  1    1.527411    0.327922    0.124487    11.00000    0.04093    0.04586 =
         0.04437    0.00337    0.00644    0.00881
AFIX  33
H12C  2    1.475453    0.347768    0.095734    11.00000   -1.50000
H13C  2    1.537727    0.272598    0.122615    11.00000   -1.50000
H14C  2    1.657644    0.349606    0.130146    11.00000   -1.50000
AFIX   0
C51D  1    0.950733    0.647955    0.039946    11.00000    0.07123    0.04528 =
         0.05068    0.01299    0.03117    0.00781
AFIX  23
H51D  2    1.053819    0.613932    0.027802    11.00000   -1.20000
H52D  2    1.002942    0.700297    0.041107    11.00000   -1.20000
AFIX   0
C31C  1    1.456269    0.321205    0.207912    11.00000    0.06036    0.04361 =
         0.04141    0.00999   -0.01738    0.00459
AFIX  23
H31C  2    1.562660    0.353366    0.220351    11.00000   -1.20000
H32C  2    1.503362    0.268191    0.206147    11.00000   -1.20000
AFIX   0
C41D  1    0.769139    0.644347    0.011047    11.00000    0.11338    0.07390 =
         0.03787    0.00025    0.00088    0.01005
AFIX  23
H41D  2    0.775101    0.600083   -0.009636    11.00000   -1.20000
H42D  2    0.756995    0.690863   -0.007607    11.00000   -1.20000
AFIX   0
C41C  1    1.273884    0.326632    0.237124    11.00000    0.08706    0.05311 =
         0.02877    0.00309   -0.00421   -0.00612
AFIX  23
H41C  2    1.278953    0.372479    0.256536    11.00000   -1.20000
H42C  2    1.262206    0.281533    0.257010    11.00000   -1.20000
HKLF 4
REM  gs14gs9 DNSANIC
REM R1 =  0.0723 for   4303 Fo > 4sig(Fo)  and  0.1139 for all   6476 data
REM    508 parameters refined using      2 restraints
END
WGHT      0.0345      0.0000
REM Highest difference peak  0.437,  deepest hole -0.193,  1-sigma level  0.044
Q1    1   0.8398 -0.0763  0.0267  11.00000  0.05    0.23
Q2    1   0.7694 -0.0402  0.0102  11.00000  0.05    0.19
Q3    1   0.1584 -0.0581  0.1372  11.00000  0.05    0.17
Q4    1   0.3876  0.6552  0.2754  11.00000  0.05    0.16
Q5    1   0.7790  0.6430 -0.0580  11.00000  0.05    0.16
Q6    1   0.9278  0.2019  0.0339  11.00000  0.05    0.16
Q7    1   0.4025  0.0610  0.0669  11.00000  0.05    0.15
Q8    1   1.0617  0.4952  0.0889  11.00000  0.05    0.15
Q9    1   0.4107  0.6567  0.1746  11.00000  0.05    0.15
Q10   1   0.3377  0.2045  0.0972  11.00000  0.05    0.14
;
data_II
_audit_creation_method     SHELXL-97
_chemical_name_systematic
;
(1<i>R</i>,2<i>S</i>)-1-Methyl-2-(pyridin-3-yl)pyrrolidin-1-ium
3-carboxy-4-hydroxybenzenesulfonate
;
_chemical_name_common     'nicotinium 5-sulfosalicylate'
_chemical_formula_moiety     'C10 H15 N2 +, C7 H5 O6 S -'
_chemical_formula_sum     'C17 H20 N2 O6 S'
_chemical_formula_iupac     'C10 H15 N2 +, C7 H5 O6 S -'
_chemical_formula_weight     380.41
_chemical_melting_point     ?
_symmetry_cell_setting     monoclinic
_symmetry_space_group_name_H-M     'P 21'
_symmetry_space_group_name_Hall     'P 2yb'
loop_
    _symmetry_equiv_pos_as_xyz
    'x, y, z'
    '-x, y+1/2, -z'
_cell_length_a     7.1568(3)
_cell_length_b     12.6416(5)
_cell_length_c     19.1519(8)
_cell_angle_alpha     90.00
_cell_angle_beta     93.729(4)
_cell_angle_gamma     90.00
_cell_volume     1729.07(12)
_cell_formula_units_Z     4
_cell_measurement_reflns_used     2239
_cell_measurement_theta_min     3.40
_cell_measurement_theta_max     27.49
_cell_measurement_temperature     200.0(10)
_exptl_crystal_description     'prism'
_exptl_crystal_colour     'colourless'
_exptl_crystal_size_max     0.35
_exptl_crystal_size_mid     0.30
_exptl_crystal_size_min     0.12
_exptl_crystal_density_diffrn     1.461
_exptl_crystal_density_meas     ?
_exptl_crystal_density_method     'not measured'
_exptl_crystal_F_000     800
_exptl_absorpt_coefficient_mu     0.225
_exptl_absorpt_correction_type     multi-scan
_exptl_absorpt_process_details
;
(CrysAlis PRO; Agilent, 2013)
;
_exptl_absorpt_correction_T_min     0.909
_exptl_absorpt_correction_T_max     0.981
_exptl_special_details     ?
_diffrn_ambient_temperature     200.0(10)
_diffrn_radiation_type     MoK\a
_diffrn_radiation_wavelength     0.71073
_diffrn_radiation_source     'Enhance (Mo) X-ray source'
_diffrn_radiation_monochromator     graphite
_diffrn_measurement_device_type
                       'Oxford Diffraction Gemini-S CCD-detector diffractometer'
_diffrn_measurement_method     '\w scans'
_diffrn_detector_area_resol_mean     16.077
_diffrn_reflns_number     7764
_diffrn_reflns_av_R_equivalents     0.0308
_diffrn_reflns_av_sigmaI/netI     0.0512
_diffrn_reflns_theta_min     3.22
_diffrn_reflns_theta_max     28.92
_diffrn_reflns_theta_full     26.00
_diffrn_measured_fraction_theta_max     0.853
_diffrn_measured_fraction_theta_full     0.997
_diffrn_reflns_limit_h_min     -8
_diffrn_reflns_limit_h_max     9
_diffrn_reflns_limit_k_min     -17
_diffrn_reflns_limit_k_max     8
_diffrn_reflns_limit_l_min     -24
_diffrn_reflns_limit_l_max     14
_diffrn_standards_number     0
_diffrn_standards_interval_count     .
_diffrn_standards_interval_time     .
_diffrn_standards_decay_%     ?
_refine_special_details
;
Refinement of <i>F</i>^2^ against ALL reflections. The weighted <i>R</i>-factor
<i>wR</i> and goodness of fit <i>S</i> are based on <i>F</i>^2^, conventional
<i>R</i>-factors <i>R</i> are based on <i>F</i>, with <i>F</i> set to zero for
negative <i>F</i>^2^. The threshold expression of <i>F</i>^2^ >
\s(<i>F</i>^2^) is used only for calculating <i>R</i>-factors(gt) <i>etc</i>.
and is not relevant to the choice of reflections for refinement.
<i>R</i>-factors based on <i>F</i>^2^ are statistically about twice as large
as those based on <i>F</i>, and <i>R</i>- factors based on ALL data will be
even larger.
;
_reflns_number_total     5104
_reflns_number_gt     4424
_reflns_threshold_expression     I>2\s(I)
_refine_ls_structure_factor_coef     Fsqd
_refine_ls_matrix_type     full
_refine_ls_R_factor_all     0.0560
_refine_ls_R_factor_gt     0.0457
_refine_ls_wR_factor_gt     0.1008
_refine_ls_wR_factor_ref     0.1079
_refine_ls_goodness_of_fit_ref     1.012
_refine_ls_restrained_S_all     1.012
_refine_ls_number_reflns     5104
_refine_ls_number_parameters     469
_refine_ls_number_restraints     1
_refine_ls_hydrogen_treatment     constr
_refine_ls_weighting_scheme     calc
_refine_ls_weighting_details
         'calc w=1/[\s^2^(Fo^2^)+(0.0448P)^2^+0.6152P] where P=(Fo^2^+2Fc^2^)/3'
_atom_sites_solution_hydrogens     geom
_atom_sites_solution_primary     direct
_atom_sites_solution_secondary     difmap
_refine_ls_shift/su_max     0.000
_refine_ls_shift/su_mean     0.000
_refine_diff_density_max     0.491
_refine_diff_density_min     -0.364
_refine_ls_extinction_method     none
_refine_ls_extinction_coef     ?
_refine_ls_abs_structure_details
;
Flack (1983), 4361 Friedel pairs
;
_refine_ls_abs_structure_Flack     -0.02(9)
loop_
    _atom_type_symbol
    _atom_type_description
    _atom_type_scat_dispersion_real
    _atom_type_scat_dispersion_imag
    _atom_type_scat_source
    'C' 'C' 0.0033 0.0016
                         'International Tables Vol C Tables 4.2.6.8 and 6.1.1.4'
    'H' 'H' 0.0000 0.0000
                         'International Tables Vol C Tables 4.2.6.8 and 6.1.1.4'
    'N' 'N' 0.0061 0.0033
                         'International Tables Vol C Tables 4.2.6.8 and 6.1.1.4'
    'O' 'O' 0.0106 0.0060
                         'International Tables Vol C Tables 4.2.6.8 and 6.1.1.4'
    'S' 'S' 0.1246 0.1234
                         'International Tables Vol C Tables 4.2.6.8 and 6.1.1.4'
_computing_data_collection
;
CrysAlis PRO (Agilent, 2013)
;
_computing_cell_refinement
;
CrysAlis PRO (Agilent, 2013)
;
_computing_data_reduction
;
CrysAlis PRO (Agilent, 2013)
;
_computing_structure_solution
;
SIR92 (Altomare <i>et al.</i>, 1993)
;
_computing_structure_refinement
;
SHELXL97 (Sheldrick, 2008) within WinGX (Farrugia, 2012)
;
_computing_molecular_graphics
;
PLATON (Spek, 2009)
;
_computing_publication_material
;
PLATON (Spek, 2009)
;
loop_
    _atom_site_type_symbol
    _atom_site_label
    _atom_site_fract_x
    _atom_site_fract_y
    _atom_site_fract_z
    _atom_site_U_iso_or_equiv
    _atom_site_thermal_displace_type
    _atom_site_calc_flag
    _atom_site_refinement_flags
    _atom_site_occupancy
    _atom_site_disorder_assembly
    _atom_site_disorder_group
    S S5A 0.68704(12) 0.55842(7) 0.41012(4) 0.0263(3) Uani d . 1.000 . .
    O O2A 0.3397(4) 0.3912(2) 0.14516(12) 0.0340(8) Uani d . 1.000 . .
    O O11A 0.3204(4) 0.2139(2) 0.32641(13) 0.0348(8) Uani d . 1.000 . .
    O O12A 0.2584(4) 0.2236(2) 0.21069(13) 0.0337(8) Uani d . 1.000 . .
    O O51A 0.8728(4) 0.5131(3) 0.41339(15) 0.0508(10) Uani d . 1.000 . .
    O O52A 0.6922(4) 0.6735(2) 0.40180(14) 0.0422(9) Uani d . 1.000 . .
    O O53A 0.5792(4) 0.5253(2) 0.46723(12) 0.0393(9) Uani d . 1.000 . .
    C C1A 0.4129(4) 0.3676(3) 0.26886(17) 0.0221(9) Uani d . 1.000 . .
    C C2A 0.4124(5) 0.4284(3) 0.20674(17) 0.0222(10) Uani d . 1.000 . .
    C C3A 0.4845(5) 0.5304(3) 0.20917(17) 0.0240(10) Uani d . 1.000 . .
    C C4A 0.5643(4) 0.5705(3) 0.27120(17) 0.0239(9) Uani d . 1.000 . .
    C C5A 0.5696(4) 0.5108(3) 0.33217(17) 0.0211(9) Uani d . 1.000 . .
    C C6A 0.4930(5) 0.4106(3) 0.33044(18) 0.0234(10) Uani d . 1.000 . .
    C C11A 0.3243(5) 0.2614(3) 0.26686(19) 0.0259(11) Uani d . 1.000 . .
    S S5B 0.30149(14) -0.14181(8) 0.08257(5) 0.0345(3) Uani d . 1.000 . .
    O O2B 0.6834(4) 0.0076(2) 0.34578(12) 0.0344(8) Uani d . 1.000 . .
    O O11B 0.7029(4) 0.1928(2) 0.16767(13) 0.0347(8) Uani d . 1.000 . .
    O O12B 0.7680(4) 0.1780(2) 0.28273(13) 0.0335(8) Uani d . 1.000 . .
    O O51B 0.1062(4) -0.1205(3) 0.09470(17) 0.0625(11) Uani d . 1.000 . .
    O O52B 0.3370(4) -0.2529(2) 0.07618(16) 0.0480(10) Uani d . 1.000 . .
    O O53B 0.3571(6) -0.0759(3) 0.02651(16) 0.0801(15) Uani d . 1.000 . .
    C C1B 0.6053(4) 0.0375(3) 0.22345(17) 0.0206(9) Uani d . 1.000 . .
    C C2B 0.6058(5) -0.0256(3) 0.28333(17) 0.0233(10) Uani d . 1.000 . .
    C C3B 0.5299(5) -0.1274(3) 0.28007(18) 0.0255(10) Uani d . 1.000 . .
    C C4B 0.4433(5) -0.1631(3) 0.21848(19) 0.0261(10) Uani d . 1.000 . .
    C C5B 0.4331(5) -0.0982(3) 0.15869(17) 0.0231(10) Uani d . 1.000 . .
    C C6B 0.5145(4) 0.0004(3) 0.16130(17) 0.0222(10) Uani d . 1.000 . .
    C C11B 0.6976(5) 0.1427(3) 0.22658(19) 0.0260(11) Uani d . 1.000 . .
    N N1C 0.8536(4) 0.3758(3) 0.18074(15) 0.0270(9) Uani d . 1.000 . .
    N N11C 0.9801(4) 0.5668(3) -0.00002(14) 0.0295(9) Uani d . 1.000 . .
    C C2C 0.8558(5) 0.4408(3) 0.12534(19) 0.0253(10) Uani d . 1.000 . .
    C C3C 0.9371(4) 0.5393(3) 0.12903(18) 0.0257(10) Uani d . 1.000 . .
    C C4C 1.0161(5) 0.5724(3) 0.19371(18) 0.0294(10) Uani d . 1.000 . .
    C C5C 1.0096(5) 0.5074(3) 0.25102(18) 0.0296(11) Uani d . 1.000 . .
    C C6C 0.9288(5) 0.4092(3) 0.24258(19) 0.0297(11) Uani d . 1.000 . .
    C C11C 1.1769(5) 0.5314(4) -0.0030(2) 0.0392(14) Uani d . 1.000 . .
    C C21C 0.9336(5) 0.6148(3) 0.06816(18) 0.0290(11) Uani d . 1.000 . .
    C C31C 0.7439(6) 0.6662(4) 0.0489(2) 0.0493(16) Uani d . 1.000 . .
    C C41C 0.7621(7) 0.7097(4) -0.0242(2) 0.0529(17) Uani d . 1.000 . .
    C C51C 0.9232(6) 0.6511(4) -0.0534(2) 0.0476(16) Uani d . 1.000 . .
    N N1D 0.1735(4) 0.0297(2) 0.31881(15) 0.0257(8) Uani d . 1.000 . .
    N N11D -0.0524(4) -0.2131(3) 0.48368(14) 0.0327(10) Uani d . 1.000 . .
    C C2D 0.1839(5) -0.0236(3) 0.37895(18) 0.0239(10) Uani d . 1.000 . .
    C C3D 0.1071(4) -0.1235(3) 0.38558(16) 0.0211(9) Uani d . 1.000 . .
    C C4D 0.0196(5) -0.1695(3) 0.32573(17) 0.0256(10) Uani d . 1.000 . .
    C C5D 0.0119(5) -0.1153(3) 0.26338(18) 0.0283(11) Uani d . 1.000 . .
    C C6D 0.0898(5) -0.0152(3) 0.26175(19) 0.0284(11) Uani d . 1.000 . .
    C C11D -0.1872(6) -0.1290(4) 0.4998(2) 0.0430(14) Uani d . 1.000 . .
    C C21D 0.1287(5) -0.1769(3) 0.45539(17) 0.0267(10) Uani d . 1.000 . .
    C C31D 0.2434(6) -0.2778(4) 0.4595(2) 0.0442(14) Uani d . 1.000 . .
    C C41D 0.1992(8) -0.3244(4) 0.5301(2) 0.0626(19) Uani d . 1.000 . .
    C C51D 0.0103(7) -0.2808(4) 0.5453(2) 0.0564(16) Uani d . 1.000 . .
    H H2A 0.30050 0.32920 0.15050 0.0510 Uiso c R 1.000 . .
    H H3A 0.47890 0.57260 0.16810 0.0290 Uiso c R 1.000 . .
    H H4A 0.61610 0.63970 0.27220 0.0290 Uiso c R 1.000 . .
    H H6A 0.49510 0.37020 0.37230 0.0280 Uiso c R 1.000 . .
    H H11A 0.26610 0.14530 0.32280 0.0520 Uiso d R 1.000 . .
    H H2B 0.71920 0.07050 0.34230 0.0520 Uiso c R 1.000 . .
    H H3B 0.53810 -0.17170 0.32020 0.0310 Uiso c R 1.000 . .
    H H4B 0.39000 -0.23190 0.21620 0.0310 Uiso c R 1.000 . .
    H H6B 0.50900 0.04360 0.12060 0.0270 Uiso c R 1.000 . .
    H H11B 0.75890 0.26070 0.17310 0.0520 Uiso d R 1.000 . .
    H H2C 0.79870 0.41780 0.08180 0.0300 Uiso c R 1.000 . .
    H H4C 1.07430 0.63980 0.19820 0.0350 Uiso c R 1.000 . .
    H H5A 1.06000 0.53000 0.29570 0.0350 Uiso c R 1.000 . .
    H H6C 0.92630 0.36360 0.28190 0.0360 Uiso c R 1.000 . .
    H H11C 0.90280 0.50850 -0.00850 0.0350 Uiso c R 1.000 . .
    H H12C 1.20770 0.48160 0.03520 0.0580 Uiso c R 1.000 . .
    H H13C 1.26050 0.59270 0.00170 0.0580 Uiso c R 1.000 . .
    H H21C 1.02610 0.67240 0.07990 0.0350 Uiso c R 1.000 . .
    H H31C 0.64180 0.61330 0.04910 0.0590 Uiso c R 1.000 . .
    H H32C 0.71820 0.72360 0.08200 0.0590 Uiso c R 1.000 . .
    H H41C 0.64530 0.69750 -0.05370 0.0630 Uiso c R 1.000 . .
    H H42C 0.78790 0.78660 -0.02240 0.0630 Uiso c R 1.000 . .
    H H51C 1.02880 0.69990 -0.06010 0.0570 Uiso c R 1.000 . .
    H H52C 0.88390 0.61850 -0.09900 0.0570 Uiso c R 1.000 . .
    H H134 1.19250 0.49640 -0.04800 0.0580 Uiso c R 1.000 . .
    H H12D -0.21690 -0.08640 0.45780 0.0650 Uiso c R 1.000 . .
    H H2D 0.24650 0.00810 0.41890 0.0290 Uiso c R 1.000 . .
    H H4D -0.03450 -0.23790 0.32810 0.0310 Uiso c R 1.000 . .
    H H5D -0.04590 -0.14600 0.22220 0.0340 Uiso c R 1.000 . .
    H H6D 0.08380 0.02270 0.21880 0.0340 Uiso c R 1.000 . .
    H H11D -0.11170 -0.25710 0.45020 0.0390 Uiso c R 1.000 . .
    H H21D 0.18880 -0.12540 0.48950 0.0320 Uiso c R 1.000 . .
    H H13D -0.13180 -0.08360 0.53710 0.0650 Uiso c R 1.000 . .
    H H14D -0.30210 -0.16130 0.51510 0.0650 Uiso c R 1.000 . .
    H H31D 0.37870 -0.26240 0.45810 0.0530 Uiso c R 1.000 . .
    H H32D 0.20480 -0.32650 0.42080 0.0530 Uiso c R 1.000 . .
    H H41D 0.19550 -0.40260 0.52770 0.0750 Uiso c R 1.000 . .
    H H42D 0.29520 -0.30300 0.56690 0.0750 Uiso c R 1.000 . .
    H H51D -0.07990 -0.33910 0.55110 0.0680 Uiso c R 1.000 . .
    H H52D 0.01960 -0.23820 0.58870 0.0680 Uiso c R 1.000 . .
loop_
    _atom_site_aniso_label
    _atom_site_aniso_U_11
    _atom_site_aniso_U_22
    _atom_site_aniso_U_33
    _atom_site_aniso_U_12
    _atom_site_aniso_U_13
    _atom_site_aniso_U_23
    S5A 0.0295(4) 0.0253(5) 0.0232(4) -0.0031(4) -0.0062(3) 0.0026(4)
    O2A 0.0467(15) 0.0280(15) 0.0261(13) -0.0022(13) -0.0058(11) -0.0012(11)
    O11A 0.0456(15) 0.0234(14) 0.0352(14) -0.0115(13) 0.0018(11) 0.0042(12)
    O12A 0.0397(14) 0.0249(14) 0.0360(14) -0.0065(13) -0.0013(11) -0.0045(12)
    O51A 0.0347(14) 0.073(2) 0.0424(16) 0.0124(17) -0.0146(12) 0.0011(17)
    O52A 0.0580(18) 0.0242(14) 0.0417(16) -0.0116(14) -0.0180(13) 0.0052(13)
    O53A 0.0496(15) 0.0460(17) 0.0219(12) -0.0115(15) -0.0002(10) 0.0003(12)
    C1A 0.0201(16) 0.0212(17) 0.0249(16) 0.0028(16) 0.0010(12) 0.0024(15)
    C2A 0.0238(17) 0.0227(18) 0.0197(16) 0.0035(15) -0.0009(13) 0.0010(14)
    C3A 0.0271(17) 0.0256(18) 0.0193(16) 0.0050(16) 0.0008(13) 0.0056(14)
    C4A 0.0213(15) 0.0197(17) 0.0305(17) -0.0002(16) 0.0009(13) 0.0055(16)
    C5A 0.0221(16) 0.0196(17) 0.0210(16) -0.0011(16) -0.0025(12) 0.0008(14)
    C6A 0.0264(18) 0.0203(18) 0.0233(17) 0.0010(16) 0.0002(13) 0.0055(14)
    C11A 0.0231(17) 0.0221(19) 0.0326(19) 0.0001(15) 0.0022(14) -0.0005(16)
    S5B 0.0413(5) 0.0300(5) 0.0305(5) -0.0046(5) -0.0110(4) -0.0026(4)
    O2B 0.0499(15) 0.0292(14) 0.0227(12) -0.0051(14) -0.0078(11) -0.0009(11)
    O11B 0.0440(15) 0.0269(15) 0.0330(14) -0.0111(13) 0.0007(11) 0.0065(12)
    O12B 0.0442(15) 0.0270(14) 0.0286(14) -0.0052(13) -0.0029(11) -0.0020(12)
    O51B 0.0379(16) 0.070(2) 0.075(2) 0.0237(18) -0.0305(15) -0.029(2)
    O52B 0.0402(16) 0.0333(17) 0.068(2) 0.0016(14) -0.0145(14) -0.0229(16)
    O53B 0.126(3) 0.084(3) 0.0272(16) -0.057(3) -0.0197(18) 0.0087(18)
    C1B 0.0202(15) 0.0139(17) 0.0277(16) 0.0026(14) 0.0020(12) -0.0005(13)
    C2B 0.0234(17) 0.0248(19) 0.0218(17) 0.0048(16) 0.0013(13) -0.0008(15)
    C3B 0.0310(18) 0.0187(17) 0.0263(17) 0.0035(17) -0.0021(13) 0.0067(15)
    C4B 0.0242(17) 0.0175(18) 0.0358(19) 0.0016(15) -0.0052(14) 0.0029(15)
    C5B 0.0211(16) 0.0219(18) 0.0260(17) 0.0044(15) -0.0002(13) 0.0007(15)
    C6B 0.0222(16) 0.0218(18) 0.0224(16) 0.0028(15) -0.0001(13) 0.0025(14)
    C11B 0.0249(17) 0.0193(18) 0.034(2) 0.0029(15) 0.0047(14) 0.0001(16)
    N1C 0.0256(14) 0.0258(17) 0.0294(15) 0.0004(14) 0.0003(11) 0.0076(14)
    N11C 0.0363(15) 0.0269(16) 0.0251(14) -0.0033(15) 0.0003(11) 0.0064(14)
    C2C 0.0250(18) 0.0242(19) 0.0263(17) 0.0007(16) -0.0012(13) 0.0008(15)
    C3C 0.0225(16) 0.0238(19) 0.0312(18) 0.0015(15) 0.0041(13) 0.0038(15)
    C4C 0.0239(16) 0.0269(19) 0.0375(19) -0.0031(16) 0.0036(14) -0.0039(17)
    C5C 0.0255(18) 0.038(2) 0.0249(18) 0.0011(17) -0.0003(14) -0.0009(17)
    C6C 0.0263(18) 0.035(2) 0.0278(18) 0.0032(17) 0.0025(14) 0.0108(17)
    C11C 0.038(2) 0.044(3) 0.036(2) -0.003(2) 0.0049(16) -0.006(2)
    C21C 0.0339(19) 0.0202(17) 0.0333(19) 0.0005(16) 0.0064(14) 0.0042(16)
    C31C 0.048(2) 0.043(3) 0.058(3) 0.020(2) 0.013(2) 0.024(2)
    C41C 0.064(3) 0.038(3) 0.055(3) 0.005(2) -0.009(2) 0.020(2)
    C51C 0.060(3) 0.048(3) 0.035(2) 0.003(2) 0.0038(19) 0.024(2)
    N1D 0.0265(14) 0.0213(15) 0.0299(15) -0.0009(13) 0.0067(11) 0.0047(13)
    N11D 0.0428(18) 0.0322(17) 0.0230(15) -0.0165(15) 0.0009(12) -0.0011(14)
    C2D 0.0264(17) 0.0190(17) 0.0265(17) 0.0002(15) 0.0033(13) 0.0007(14)
    C3D 0.0215(15) 0.0182(17) 0.0239(16) 0.0011(15) 0.0033(12) -0.0009(14)
    C4D 0.0266(17) 0.0226(18) 0.0278(18) -0.0038(15) 0.0038(13) 0.0005(15)
    C5D 0.0253(18) 0.035(2) 0.0241(17) -0.0020(17) -0.0020(13) 0.0008(16)
    C6D 0.0281(18) 0.033(2) 0.0245(18) 0.0016(17) 0.0058(14) 0.0052(16)
    C11D 0.040(2) 0.052(3) 0.038(2) -0.010(2) 0.0113(17) -0.012(2)
    C21D 0.0310(18) 0.0252(18) 0.0231(17) -0.0095(16) -0.0031(13) -0.0007(14)
    C31D 0.058(3) 0.037(2) 0.036(2) 0.012(2) -0.0081(19) 0.005(2)
    C41D 0.099(4) 0.039(3) 0.048(3) 0.011(3) -0.008(3) 0.019(2)
    C51D 0.077(3) 0.061(3) 0.030(2) -0.022(3) -0.006(2) 0.023(2)
_geom_special_details
;
Bond distances, angles <i>etc</i>. have been calculated using the rounded
fractional coordinates. All su's are estimated from the variances of the
(full) variance-covariance matrix. The cell e.s.d.'s are taken into account in
the estimation of distances, angles and torsion angles
;
loop_
    _geom_bond_atom_site_label_1
    _geom_bond_atom_site_label_2
    _geom_bond_site_symmetry_1
    _geom_bond_site_symmetry_2
    _geom_bond_distance
    _geom_bond_publ_flag
    S5A O51A . . 1.445(3) no
    S5A O52A . . 1.464(3) no
    S5A O53A . . 1.441(3) no
    S5A C5A . . 1.770(3) no
    S5B O51B . . 1.457(3) no
    S5B O52B . . 1.434(3) no
    S5B O53B . . 1.436(4) no
    S5B C5B . . 1.771(4) no
    O2A C2A . . 1.343(4) no
    O11A C11A . . 1.291(4) no
    O12A C11A . . 1.242(4) no
    O2A H2A . . 0.8400 no
    O11A H11A . . 0.9500 no
    O2B C2B . . 1.352(4) no
    O11B C11B . . 1.297(4) no
    O12B C11B . . 1.241(4) no
    O2B H2B . . 0.8400 no
    O11B H11B . . 0.9500 no
    N1C C6C . . 1.337(5) no
    N1C C2C . . 1.343(5) no
    N11C C11C . . 1.483(5) no
    N11C C51C . . 1.514(6) no
    N11C C21C . . 1.497(5) no
    N11C H11C . . 0.9300 no
    N1D C2D . . 1.332(4) no
    N1D C6D . . 1.338(5) no
    N11D C51D . . 1.503(5) no
    N11D C11D . . 1.482(6) no
    N11D C21D . . 1.508(5) no
    N11D H11D . . 0.9300 no
    C1A C2A . . 1.416(5) no
    C1A C11A . . 1.484(5) no
    C1A C6A . . 1.388(5) no
    C2A C3A . . 1.389(5) no
    C3A C4A . . 1.381(5) no
    C4A C5A . . 1.389(5) no
    C5A C6A . . 1.380(5) no
    C3A H3A . . 0.9500 no
    C4A H4A . . 0.9500 no
    C6A H6A . . 0.9500 no
    C1B C6B . . 1.399(5) no
    C1B C11B . . 1.484(5) no
    C1B C2B . . 1.397(5) no
    C2B C3B . . 1.397(5) no
    C3B C4B . . 1.373(5) no
    C4B C5B . . 1.407(5) no
    C5B C6B . . 1.375(5) no
    C3B H3B . . 0.9500 no
    C4B H4B . . 0.9500 no
    C6B H6B . . 0.9500 no
    C2C C3C . . 1.374(5) no
    C3C C21C . . 1.506(5) no
    C3C C4C . . 1.392(5) no
    C4C C5C . . 1.374(5) no
    C5C C6C . . 1.375(5) no
    C21C C31C . . 1.529(6) no
    C31C C41C . . 1.518(6) no
    C41C C51C . . 1.508(7) no
    C2C H2C . . 0.9500 no
    C4C H4C . . 0.9500 no
    C5C H5A . . 0.9500 no
    C6C H6C . . 0.9500 no
    C11C H134 . . 0.9800 no
    C11C H12C . . 0.9800 no
    C11C H13C . . 0.9800 no
    C21C H21C . . 1.0000 no
    C31C H32C . . 0.9900 no
    C31C H31C . . 0.9900 no
    C41C H41C . . 0.9900 no
    C41C H42C . . 0.9900 no
    C51C H52C . . 0.9900 no
    C51C H51C . . 0.9900 no
    C2D C3D . . 1.386(5) no
    C3D C21D . . 1.497(5) no
    C3D C4D . . 1.397(5) no
    C4D C5D . . 1.375(5) no
    C5D C6D . . 1.384(5) no
    C21D C31D . . 1.516(6) no
    C31D C41D . . 1.527(6) no
    C41D C51D . . 1.506(7) no
    C2D H2D . . 0.9500 no
    C4D H4D . . 0.9500 no
    C5D H5D . . 0.9500 no
    C6D H6D . . 0.9500 no
    C11D H12D . . 0.9800 no
    C11D H13D . . 0.9800 no
    C11D H14D . . 0.9800 no
    C21D H21D . . 1.0000 no
    C31D H31D . . 0.9900 no
    C31D H32D . . 0.9900 no
    C41D H41D . . 0.9900 no
    C41D H42D . . 0.9900 no
    C51D H51D . . 0.9900 no
    C51D H52D . . 0.9900 no
loop_
    _geom_angle_atom_site_label_1
    _geom_angle_atom_site_label_2
    _geom_angle_atom_site_label_3
    _geom_angle_site_symmetry_1
    _geom_angle_site_symmetry_2
    _geom_angle_site_symmetry_3
    _geom_angle
    _geom_angle_publ_flag
    O51A S5A O52A . . . 111.65(19) no
    O51A S5A O53A . . . 112.86(17) no
    O51A S5A C5A . . . 106.66(17) no
    O52A S5A O53A . . . 112.94(16) no
    O52A S5A C5A . . . 105.07(17) no
    O53A S5A C5A . . . 107.03(15) no
    O51B S5B C5B . . . 105.99(18) no
    O51B S5B O52B . . . 111.8(2) no
    O51B S5B O53B . . . 109.1(2) no
    O53B S5B C5B . . . 106.1(2) no
    O52B S5B O53B . . . 116.4(2) no
    O52B S5B C5B . . . 106.70(18) no
    C2A O2A H2A . . . 109.00 no
    C11A O11A H11A . . . 113.00 no
    C2B O2B H2B . . . 109.00 no
    C11B O11B H11B . . . 112.00 no
    C2C N1C C6C . . . 118.8(4) no
    C11C N11C C21C . . . 114.9(3) no
    C11C N11C C51C . . . 113.6(3) no
    C21C N11C C51C . . . 103.8(3) no
    C51C N11C H11C . . . 108.00 no
    C21C N11C H11C . . . 108.00 no
    C11C N11C H11C . . . 108.00 no
    C2D N1D C6D . . . 119.2(3) no
    C11D N11D C51D . . . 114.2(3) no
    C11D N11D C21D . . . 116.3(3) no
    C21D N11D C51D . . . 103.6(3) no
    C51D N11D H11D . . . 107.00 no
    C11D N11D H11D . . . 107.00 no
    C21D N11D H11D . . . 107.00 no
    C6A C1A C11A . . . 121.9(3) no
    C2A C1A C11A . . . 119.4(3) no
    C2A C1A C6A . . . 118.7(3) no
    O2A C2A C1A . . . 121.8(3) no
    O2A C2A C3A . . . 118.5(3) no
    C1A C2A C3A . . . 119.7(3) no
    C2A C3A C4A . . . 120.1(3) no
    C3A C4A C5A . . . 120.7(3) no
    C4A C5A C6A . . . 119.3(3) no
    S5A C5A C4A . . . 120.7(3) no
    S5A C5A C6A . . . 119.9(3) no
    C1A C6A C5A . . . 121.4(3) no
    O11A C11A C1A . . . 115.6(3) no
    O12A C11A C1A . . . 120.5(3) no
    O11A C11A O12A . . . 123.9(3) no
    C2A C3A H3A . . . 120.00 no
    C4A C3A H3A . . . 120.00 no
    C3A C4A H4A . . . 120.00 no
    C5A C4A H4A . . . 120.00 no
    C5A C6A H6A . . . 119.00 no
    C1A C6A H6A . . . 119.00 no
    C6B C1B C11B . . . 121.0(3) no
    C2B C1B C11B . . . 120.1(3) no
    C2B C1B C6B . . . 118.9(3) no
    C1B C2B C3B . . . 120.6(3) no
    O2B C2B C3B . . . 117.5(3) no
    O2B C2B C1B . . . 121.9(3) no
    C2B C3B C4B . . . 119.6(3) no
    C3B C4B C5B . . . 120.3(3) no
    C4B C5B C6B . . . 120.0(3) no
    S5B C5B C4B . . . 119.0(3) no
    S5B C5B C6B . . . 120.9(3) no
    C1B C6B C5B . . . 120.5(3) no
    O12B C11B C1B . . . 120.8(3) no
    O11B C11B C1B . . . 116.1(3) no
    O11B C11B O12B . . . 123.1(3) no
    C2B C3B H3B . . . 120.00 no
    C4B C3B H3B . . . 120.00 no
    C3B C4B H4B . . . 120.00 no
    C5B C4B H4B . . . 120.00 no
    C5B C6B H6B . . . 120.00 no
    C1B C6B H6B . . . 120.00 no
    N1C C2C C3C . . . 122.7(3) no
    C2C C3C C4C . . . 117.7(3) no
    C4C C3C C21C . . . 118.9(3) no
    C2C C3C C21C . . . 123.3(3) no
    C3C C4C C5C . . . 119.9(3) no
    C4C C5C C6C . . . 118.8(3) no
    N1C C6C C5C . . . 122.1(3) no
    N11C C21C C3C . . . 115.2(3) no
    C3C C21C C31C . . . 115.2(3) no
    N11C C21C C31C . . . 101.9(3) no
    C21C C31C C41C . . . 104.4(3) no
    C31C C41C C51C . . . 106.1(4) no
    N11C C51C C41C . . . 105.9(3) no
    N1C C2C H2C . . . 119.00 no
    C3C C2C H2C . . . 119.00 no
    C5C C4C H4C . . . 120.00 no
    C3C C4C H4C . . . 120.00 no
    C4C C5C H5A . . . 121.00 no
    C6C C5C H5A . . . 121.00 no
    C5C C6C H6C . . . 119.00 no
    N1C C6C H6C . . . 119.00 no
    N11C C11C H13C . . . 109.00 no
    H12C C11C H13C . . . 109.00 no
    N11C C11C H12C . . . 109.00 no
    H13C C11C H134 . . . 109.00 no
    N11C C11C H134 . . . 109.00 no
    H12C C11C H134 . . . 109.00 no
    C31C C21C H21C . . . 108.00 no
    C3C C21C H21C . . . 108.00 no
    N11C C21C H21C . . . 108.00 no
    C41C C31C H32C . . . 111.00 no
    C21C C31C H31C . . . 111.00 no
    C41C C31C H31C . . . 111.00 no
    H31C C31C H32C . . . 109.00 no
    C21C C31C H32C . . . 111.00 no
    C51C C41C H41C . . . 110.00 no
    H41C C41C H42C . . . 109.00 no
    C31C C41C H42C . . . 111.00 no
    C31C C41C H41C . . . 110.00 no
    C51C C41C H42C . . . 110.00 no
    H51C C51C H52C . . . 109.00 no
    N11C C51C H51C . . . 111.00 no
    C41C C51C H52C . . . 111.00 no
    C41C C51C H51C . . . 111.00 no
    N11C C51C H52C . . . 111.00 no
    N1D C2D C3D . . . 122.7(3) no
    C2D C3D C21D . . . 118.3(3) no
    C2D C3D C4D . . . 117.6(3) no
    C4D C3D C21D . . . 124.1(3) no
    C3D C4D C5D . . . 119.7(3) no
    C4D C5D C6D . . . 118.8(3) no
    N1D C6D C5D . . . 121.9(3) no
    C3D C21D C31D . . . 116.7(3) no
    N11D C21D C3D . . . 114.6(3) no
    N11D C21D C31D . . . 101.6(3) no
    C21D C31D C41D . . . 103.2(3) no
    C31D C41D C51D . . . 105.7(4) no
    N11D C51D C41D . . . 106.4(3) no
    N1D C2D H2D . . . 119.00 no
    C3D C2D H2D . . . 119.00 no
    C3D C4D H4D . . . 120.00 no
    C5D C4D H4D . . . 120.00 no
    C4D C5D H5D . . . 121.00 no
    C6D C5D H5D . . . 121.00 no
    N1D C6D H6D . . . 119.00 no
    C5D C6D H6D . . . 119.00 no
    N11D C11D H12D . . . 109.00 no
    N11D C11D H13D . . . 110.00 no
    N11D C11D H14D . . . 109.00 no
    H12D C11D H13D . . . 109.00 no
    H12D C11D H14D . . . 109.00 no
    H13D C11D H14D . . . 109.00 no
    N11D C21D H21D . . . 108.00 no
    C3D C21D H21D . . . 108.00 no
    C31D C21D H21D . . . 108.00 no
    C21D C31D H31D . . . 111.00 no
    C21D C31D H32D . . . 111.00 no
    C41D C31D H31D . . . 111.00 no
    C41D C31D H32D . . . 111.00 no
    H31D C31D H32D . . . 109.00 no
    C31D C41D H41D . . . 111.00 no
    C31D C41D H42D . . . 111.00 no
    C51D C41D H41D . . . 111.00 no
    C51D C41D H42D . . . 111.00 no
    H41D C41D H42D . . . 109.00 no
    N11D C51D H51D . . . 110.00 no
    N11D C51D H52D . . . 111.00 no
    C41D C51D H51D . . . 110.00 no
    C41D C51D H52D . . . 110.00 no
    H51D C51D H52D . . . 109.00 no
loop_
    _geom_torsion_atom_site_label_1
    _geom_torsion_atom_site_label_2
    _geom_torsion_atom_site_label_3
    _geom_torsion_atom_site_label_4
    _geom_torsion_site_symmetry_1
    _geom_torsion_site_symmetry_2
    _geom_torsion_site_symmetry_3
    _geom_torsion_site_symmetry_4
    _geom_torsion
    _geom_torsion_publ_flag
    O51A S5A C5A C4A . . . . -95.6(3) no
    O51A S5A C5A C6A . . . . 80.1(3) no
    O52A S5A C5A C4A . . . . 23.0(3) no
    O52A S5A C5A C6A . . . . -161.3(3) no
    O53A S5A C5A C4A . . . . 143.4(3) no
    O53A S5A C5A C6A . . . . -41.0(3) no
    O53B S5B C5B C6B . . . . 19.4(4) no
    O52B S5B C5B C4B . . . . -40.0(3) no
    O51B S5B C5B C4B . . . . 79.3(3) no
    O51B S5B C5B C6B . . . . -96.5(3) no
    O52B S5B C5B C6B . . . . 144.1(3) no
    O53B S5B C5B C4B . . . . -164.8(3) no
    C2C N1C C6C C5C . . . . -0.6(5) no
    C6C N1C C2C C3C . . . . 1.9(5) no
    C21C N11C C51C C41C . . . . -30.3(4) no
    C11C N11C C21C C3C . . . . -67.9(4) no
    C11C N11C C51C C41C . . . . -155.8(4) no
    C51C N11C C21C C31C . . . . 41.9(4) no
    C11C N11C C21C C31C . . . . 166.6(4) no
    C51C N11C C21C C3C . . . . 167.4(3) no
    C2D N1D C6D C5D . . . . 0.6(5) no
    C6D N1D C2D C3D . . . . -1.6(5) no
    C51D N11D C21D C3D . . . . 169.5(3) no
    C11D N11D C21D C31D . . . . 168.9(3) no
    C21D N11D C51D C41D . . . . -27.3(4) no
    C51D N11D C21D C31D . . . . 42.6(3) no
    C11D N11D C51D C41D . . . . -154.9(4) no
    C11D N11D C21D C3D . . . . -64.3(4) no
    C2A C1A C11A O12A . . . . 3.6(5) no
    C2A C1A C11A O11A . . . . -175.9(3) no
    C6A C1A C11A O11A . . . . 2.6(5) no
    C6A C1A C11A O12A . . . . -178.0(3) no
    C6A C1A C2A C3A . . . . -2.6(5) no
    C11A C1A C2A O2A . . . . -2.4(5) no
    C11A C1A C2A C3A . . . . 176.0(3) no
    C2A C1A C6A C5A . . . . 0.6(5) no
    C11A C1A C6A C5A . . . . -177.9(3) no
    C6A C1A C2A O2A . . . . 179.1(3) no
    C1A C2A C3A C4A . . . . 3.1(5) no
    O2A C2A C3A C4A . . . . -178.5(3) no
    C2A C3A C4A C5A . . . . -1.6(5) no
    C3A C4A C5A C6A . . . . -0.4(5) no
    C3A C4A C5A S5A . . . . 175.3(3) no
    C4A C5A C6A C1A . . . . 0.9(5) no
    S5A C5A C6A C1A . . . . -174.9(3) no
    C6B C1B C2B O2B . . . . -176.9(3) no
    C6B C1B C2B C3B . . . . 5.0(5) no
    C11B C1B C2B C3B . . . . -175.9(3) no
    C2B C1B C6B C5B . . . . -2.3(5) no
    C11B C1B C6B C5B . . . . 178.6(3) no
    C2B C1B C11B O11B . . . . 175.1(3) no
    C2B C1B C11B O12B . . . . -3.5(5) no
    C6B C1B C11B O11B . . . . -5.8(5) no
    C11B C1B C2B O2B . . . . 2.2(5) no
    C6B C1B C11B O12B . . . . 175.6(3) no
    O2B C2B C3B C4B . . . . 177.5(3) no
    C1B C2B C3B C4B . . . . -4.2(5) no
    C2B C3B C4B C5B . . . . 0.8(5) no
    C3B C4B C5B C6B . . . . 1.7(5) no
    C3B C4B C5B S5B . . . . -174.1(3) no
    C4B C5B C6B C1B . . . . -1.0(5) no
    S5B C5B C6B C1B . . . . 174.8(2) no
    N1C C2C C3C C4C . . . . -1.4(5) no
    N1C C2C C3C C21C . . . . -177.4(3) no
    C2C C3C C4C C5C . . . . -0.5(5) no
    C21C C3C C4C C5C . . . . 175.7(3) no
    C2C C3C C21C N11C . . . . -45.7(4) no
    C2C C3C C21C C31C . . . . 72.5(5) no
    C4C C3C C21C C31C . . . . -103.4(4) no
    C4C C3C C21C N11C . . . . 138.4(3) no
    C3C C4C C5C C6C . . . . 1.7(5) no
    C4C C5C C6C N1C . . . . -1.2(6) no
    N11C C21C C31C C41C . . . . -38.1(4) no
    C3C C21C C31C C41C . . . . -163.5(3) no
    C21C C31C C41C C51C . . . . 19.6(5) no
    C31C C41C C51C N11C . . . . 6.2(5) no
    N1D C2D C3D C4D . . . . 1.4(5) no
    N1D C2D C3D C21D . . . . 179.3(3) no
    C2D C3D C4D C5D . . . . -0.2(5) no
    C21D C3D C4D C5D . . . . -177.9(3) no
    C2D C3D C21D N11D . . . . 125.7(3) no
    C2D C3D C21D C31D . . . . -115.7(4) no
    C4D C3D C21D N11D . . . . -56.6(5) no
    C4D C3D C21D C31D . . . . 62.0(5) no
    C3D C4D C5D C6D . . . . -0.8(5) no
    C4D C5D C6D N1D . . . . 0.6(5) no
    N11D C21D C31D C41D . . . . -41.6(4) no
    C3D C21D C31D C41D . . . . -167.0(3) no
    C21D C31D C41D C51D . . . . 25.0(5) no
    C31D C41D C51D N11D . . . . 1.3(5) no
loop_
    _geom_hbond_atom_site_label_D
    _geom_hbond_atom_site_label_H
    _geom_hbond_atom_site_label_A
    _geom_hbond_site_symmetry_A
    _geom_hbond_distance_DH
    _geom_hbond_distance_HA
    _geom_hbond_distance_DA
    _geom_hbond_angle_DHA
    _geom_hbond_publ_flag
    O2A H2A O12A . 0.84 1.80 2.549(4) 147 yes
    O2B H2B O12B . 0.84 1.82 2.561(4) 146 yes
    O11A H11A N1D . 0.95 1.60 2.555(4) 179 yes
    O11B H11B N1C . 0.95 1.61 2.558(4) 179 yes
    N11C H11C O51B 2_655 0.93 2.32 3.022(5) 132 yes
    N11C H11C O53B 2_655 0.93 2.15 3.029(5) 157 yes
    N11D H11D O52A 1_445 0.93 1.85 2.735(4) 158 yes
    C11D H12D O2B 1_455 0.98 2.51 3.491(5) 174 yes
    C2C H2C O53B 2_655 0.95 2.29 3.201(5) 160 yes
    C2D H2D O53A 2_646 0.95 2.45 3.359(4) 160 yes
    C4A H4A O52A . 0.95 2.54 2.914(4) 103 no
    C6B H6B O53B . 0.95 2.54 2.913(5) 103 no
    C11C H12C O2A 1_655 0.98 2.52 3.481(5) 165 yes
    C11C H13C O52B 1_665 0.98 2.46 3.290(5) 142 yes
    C11D H13D O51A 2_646 0.98 2.37 3.251(5) 150 yes
    C21C H21C O52B 1_665 1.00 2.42 3.331(5) 151 yes
_iucr_refine_instructions_details
;
TITL gs14gs32_NICSSA in P2(1)
CELL  0.71073   7.1568  12.6416  19.1519   90.000   93.729   90.000
ZERR     4.00   0.0003   0.0005   0.0008    0.000    0.004    0.000
LATT  -1
SYMM  - X, 1/2 + Y, - Z
SFAC  C    H    N    O    S
UNIT  68   80   8    24   4
MERG   2
FMAP   2
PLAN   10
ACTA    52.00
BOND   $H
L.S.  10
TEMP   -73.00
WGHT    0.044800    0.615200
FVAR       6.02655
S5B   5    0.301490   -0.141808    0.082574    11.00000    0.04128    0.03004 =
         0.03049   -0.00260   -0.01099   -0.00456
S5A   5    0.687040    0.558417    0.410115    11.00000    0.02953    0.02529 =
         0.02321    0.00259   -0.00617   -0.00315
O53A  4    0.579166    0.525276    0.467228    11.00000    0.04959    0.04601 =
         0.02193    0.00025   -0.00020   -0.01152
O52A  4    0.692188    0.673468    0.401796    11.00000    0.05804    0.02420 =
         0.04167    0.00520   -0.01802   -0.01163
O2B   4    0.683396    0.007590    0.345775    11.00000    0.04986    0.02918 =
         0.02270   -0.00095   -0.00778   -0.00507
AFIX  83
H2B   2    0.719180    0.070539    0.342272    11.00000   -1.50000
AFIX   0
O11B  4    0.702892    0.192750    0.167668    11.00000    0.04403    0.02685 =
         0.03303    0.00647    0.00070   -0.01115
AFIX   3
H11B  2    0.758859    0.260657    0.173062    11.00000   -1.50000
AFIX   0
O12B  4    0.768038    0.178021    0.282731    11.00000    0.04423    0.02697 =
         0.02861   -0.00205   -0.00292   -0.00522
O2A   4    0.339722    0.391155    0.145155    11.00000    0.04670    0.02799 =
         0.02606   -0.00117   -0.00582   -0.00220
AFIX  83
H2A   2    0.300534    0.329229    0.150476    11.00000   -1.50000
AFIX   0
O51A  4    0.872809    0.513057    0.413388    11.00000    0.03472    0.07319 =
         0.04237    0.00111   -0.01461    0.01237
O12A  4    0.258352    0.223628    0.210692    11.00000    0.03973    0.02493 =
         0.03600   -0.00448   -0.00128   -0.00648
O11A  4    0.320438    0.213868    0.326407    11.00000    0.04561    0.02335 =
         0.03522    0.00420    0.00183   -0.01147
AFIX   3
H11A  2    0.266065    0.145345    0.322805    11.00000   -1.50000
AFIX   0
O52B  4    0.336980   -0.252880    0.076178    11.00000    0.04024    0.03334 =
         0.06761   -0.02292   -0.01452    0.00165
N1C   3    0.853559    0.375754    0.180737    11.00000    0.02558    0.02585 =
         0.02938    0.00755    0.00026    0.00040
C1A   1    0.412921    0.367593    0.268863    11.00000    0.02012    0.02116 =
         0.02491    0.00235    0.00100    0.00276
N1D   3    0.173454    0.029739    0.318813    11.00000    0.02651    0.02129 =
         0.02991    0.00475    0.00669   -0.00085
N11C  3    0.980130    0.566843   -0.000021    11.00000    0.03628    0.02687 =
         0.02507    0.00642    0.00026   -0.00335
AFIX  13
H11C  2    0.902784    0.508504   -0.008479    11.00000   -1.20000
AFIX   0
C5B   1    0.433135   -0.098191    0.158689    11.00000    0.02113    0.02188 =
         0.02600    0.00073   -0.00024    0.00441
C2B   1    0.605849   -0.025630    0.283334    11.00000    0.02343    0.02482 =
         0.02175   -0.00076    0.00129    0.00482
N11D  3   -0.052397   -0.213072    0.483683    11.00000    0.04280    0.03216 =
         0.02298   -0.00112    0.00087   -0.01652
AFIX  13
H11D  2   -0.111712   -0.257116    0.450248    11.00000   -1.20000
AFIX   0
C3B   1    0.529868   -0.127401    0.280065    11.00000    0.03100    0.01868 =
         0.02633    0.00667   -0.00206    0.00347
AFIX  43
H3B   2    0.538050   -0.171667    0.320232    11.00000   -1.20000
AFIX   0
O51B  4    0.106155   -0.120509    0.094704    11.00000    0.03792    0.06961 =
         0.07471   -0.02864   -0.03053    0.02365
C11A  1    0.324338    0.261361    0.266859    11.00000    0.02312    0.02205 =
         0.03265   -0.00054    0.00221    0.00006
C6A   1    0.492971    0.410601    0.330439    11.00000    0.02640    0.02029 =
         0.02329    0.00550    0.00023    0.00100
AFIX  43
H6A   2    0.495077    0.370171    0.372296    11.00000   -1.20000
AFIX   0
C4A   1    0.564264    0.570512    0.271201    11.00000    0.02129    0.01972 =
         0.03052    0.00548    0.00086   -0.00023
AFIX  43
H4A   2    0.616090    0.639722    0.272180    11.00000   -1.20000
AFIX   0
C21D  1    0.128722   -0.176912    0.455391    11.00000    0.03103    0.02521 =
         0.02315   -0.00067   -0.00310   -0.00949
AFIX  13
H21D  2    0.188784   -0.125381    0.489527    11.00000   -1.20000
AFIX   0
C3D   1    0.107083   -0.123549    0.385576    11.00000    0.02151    0.01821 =
         0.02391   -0.00091    0.00333    0.00107
C4D   1    0.019566   -0.169482    0.325731    11.00000    0.02660    0.02256 =
         0.02782    0.00046    0.00378   -0.00380
AFIX  43
H4D   2   -0.034464   -0.237926    0.328098    11.00000   -1.20000
AFIX   0
C5A   1    0.569578    0.510839    0.332167    11.00000    0.02205    0.01964 =
         0.02104    0.00080   -0.00249   -0.00113
C6C   1    0.928772    0.409193    0.242580    11.00000    0.02635    0.03513 =
         0.02781    0.01081    0.00251    0.00319
AFIX  43
H6C   2    0.926305    0.363608    0.281945    11.00000   -1.20000
AFIX   0
C2D   1    0.183914   -0.023610    0.378954    11.00000    0.02643    0.01899 =
         0.02654    0.00073    0.00328    0.00018
AFIX  43
H2D   2    0.246533    0.008097    0.418911    11.00000   -1.20000
AFIX   0
C1B   1    0.605277    0.037532    0.223452    11.00000    0.02018    0.01389 =
         0.02773   -0.00047    0.00196    0.00259
C6B   1    0.514469    0.000385    0.161305    11.00000    0.02224    0.02183 =
         0.02241    0.00248   -0.00015    0.00282
AFIX  43
H6B   2    0.508990    0.043590    0.120638    11.00000   -1.20000
AFIX   0
O53B  4    0.357132   -0.075889    0.026512    11.00000    0.12581    0.08365 =
         0.02715    0.00869   -0.01974   -0.05673
C3C   1    0.937084    0.539291    0.129027    11.00000    0.02249    0.02380 =
         0.03119    0.00379    0.00411    0.00146
C2A   1    0.412435    0.428375    0.206741    11.00000    0.02378    0.02269 =
         0.01968    0.00100   -0.00087    0.00346
C4B   1    0.443323   -0.163070    0.218485    11.00000    0.02417    0.01751 =
         0.03580    0.00285   -0.00515    0.00162
AFIX  43
H4B   2    0.390033   -0.231909    0.216224    11.00000   -1.20000
AFIX   0
C11B  1    0.697636    0.142721    0.226576    11.00000    0.02490    0.01925 =
         0.03379    0.00012    0.00469    0.00286
C5C   1    1.009566    0.507437    0.251024    11.00000    0.02550    0.03790 =
         0.02488   -0.00091   -0.00030    0.00112
AFIX  43
H5C   2    1.059980    0.529986    0.295672    11.00000   -1.20000
AFIX   0
C11C  1    1.176886    0.531378   -0.003029    11.00000    0.03757    0.04372 =
         0.03574   -0.00613    0.00490   -0.00260
AFIX  33
H12C  2    1.207682    0.481561    0.035206    11.00000   -1.50000
H13C  2    1.260535    0.592698    0.001671    11.00000   -1.50000
H14C  2    1.192507    0.496430   -0.047952    11.00000   -1.50000
AFIX   0
C5D   1    0.011873   -0.115305    0.263377    11.00000    0.02529    0.03513 =
         0.02413    0.00078   -0.00197   -0.00197
AFIX  43
H5D   2   -0.045921   -0.146004    0.222154    11.00000   -1.20000
AFIX   0
C6D   1    0.089850   -0.015229    0.261747    11.00000    0.02813    0.03272 =
         0.02451    0.00516    0.00583    0.00163
AFIX  43
H6D   2    0.083844    0.022679    0.218829    11.00000   -1.20000
AFIX   0
C2C   1    0.855754    0.440820    0.125338    11.00000    0.02501    0.02425 =
         0.02627    0.00082   -0.00122    0.00070
AFIX  43
H2C   2    0.798702    0.417792    0.081798    11.00000   -1.20000
AFIX   0
C11D  1   -0.187191   -0.128983    0.499776    11.00000    0.04048    0.05152 =
         0.03837   -0.01226    0.01133   -0.01016
AFIX  33
H12D  2   -0.216927   -0.086363    0.457773    11.00000   -1.50000
H13D  2   -0.131754   -0.083638    0.537111    11.00000   -1.50000
H14D  2   -0.302070   -0.161317    0.515088    11.00000   -1.50000
AFIX   0
C3A   1    0.484488    0.530376    0.209171    11.00000    0.02709    0.02556 =
         0.01929    0.00564    0.00078    0.00501
AFIX  43
H3A   2    0.478891    0.572640    0.168073    11.00000   -1.20000
AFIX   0
C21C  1    0.933621    0.614789    0.068162    11.00000    0.03393    0.02019 =
         0.03335    0.00419    0.00641    0.00054
AFIX  13
H21C  2    1.026146    0.672387    0.079924    11.00000   -1.20000
AFIX   0
C31D  1    0.243375   -0.277770    0.459540    11.00000    0.05789    0.03696 =
         0.03552    0.00540   -0.00808    0.01250
AFIX  23
H31D  2    0.378690   -0.262356    0.458087    11.00000   -1.20000
H32D  2    0.204819   -0.326463    0.420757    11.00000   -1.20000
AFIX   0
C31C  1    0.743886    0.666164    0.048892    11.00000    0.04761    0.04284 =
         0.05829    0.02417    0.01272    0.01969
AFIX  23
H31C  2    0.641819    0.613332    0.049130    11.00000   -1.20000
H32C  2    0.718160    0.723648    0.082035    11.00000   -1.20000
AFIX   0
C4C   1    1.016062    0.572406    0.193713    11.00000    0.02388    0.02689 =
         0.03749   -0.00392    0.00356   -0.00309
AFIX  43
H4C   2    1.074338    0.639797    0.198219    11.00000   -1.20000
AFIX   0
C51C  1    0.923180    0.651139   -0.053390    11.00000    0.06047    0.04775 =
         0.03537    0.02401    0.00382    0.00340
AFIX  23
H51C  2    1.028798    0.699889   -0.060070    11.00000   -1.20000
H52C  2    0.883869    0.618526   -0.098997    11.00000   -1.20000
AFIX   0
C51D  1    0.010251   -0.280839    0.545251    11.00000    0.07651    0.06097 =
         0.03034    0.02253   -0.00605   -0.02184
AFIX  23
H51D  2   -0.079854   -0.339103    0.551066    11.00000   -1.20000
H52D  2    0.019576   -0.238175    0.588686    11.00000   -1.20000
AFIX   0
C41D  1    0.199238   -0.324421    0.530062    11.00000    0.09912    0.03858 =
         0.04822    0.01878   -0.00829    0.01101
AFIX  23
H41D  2    0.195459   -0.402628    0.527685    11.00000   -1.20000
H42D  2    0.295158   -0.303017    0.566934    11.00000   -1.20000
AFIX   0
C41C  1    0.762135    0.709653   -0.024224    11.00000    0.06384    0.03759 =
         0.05540    0.02019   -0.00916    0.00467
AFIX  23
H41C  2    0.645325    0.697534   -0.053723    11.00000   -1.20000
H42C  2    0.787853    0.786585   -0.022404    11.00000   -1.20000
HKLF 4
REM  gs14gs32_NICSSA in P2(1)
REM R1 =  0.0457 for   4424 Fo > 4sig(Fo)  and  0.0560 for all   5104 data
REM    469 parameters refined using      1 restraints
END
WGHT      0.0415      0.5537
REM Highest difference peak  0.491,  deepest hole -0.364,  1-sigma level  0.053
Q1    1   0.4565 -0.1179  0.0230  11.00000  0.05    0.49
Q2    1   0.1608 -0.1161  0.0592  11.00000  0.05    0.27
Q3    1   0.4060  0.3979  0.2415  11.00000  0.05    0.24
Q4    1   0.0976 -0.1382  0.1066  11.00000  0.05    0.24
Q5    1   0.5636  0.0206  0.2580  11.00000  0.05    0.23
Q6    1   0.6010  0.5223  0.2934  11.00000  0.05    0.23
Q7    1   0.7890  0.3204  0.1897  11.00000  0.05    0.23
Q8    1   0.5679  0.5473  0.3672  11.00000  0.05    0.22
Q9    1   0.1824  0.1163  0.3224  11.00000  0.05    0.21
Q10   1   0.3586  0.3253  0.2741  11.00000  0.05    0.20
;
