# Supplementary material for: Crystal structures and hydrogen bonding in the proton-transfer salts of nicotine with 3,5-di­nitro­salicylic acid and 5-sulfosalicylic acid
Source: Acta Crystallogr Sect E Struct Rep Online. 2014 Oct 29;70(Pt 11):430–4. doi: 10.1107/S1600536814023253 (PMC4257264; doi:10.1107/S1600536814023253)
Supplement: Supplementary file 2 [file e-70-00430-Isup2.hkl]

# 
# h,k,l, Fc-squared, Fo-squared, sigma(Fo-squared) and status flag 
# 
data_I
_shelx_title ' gs14gs9 DNSANIC' 
_shelx_refln_list_code          4 
_shelx_F_calc_maximum      370.45 
_exptl_crystal_F_000      1632.00 
_reflns_d_resolution_high  0.8107 
 
loop_ 
 _symmetry_equiv_pos_as_xyz 
 'x, y, z' 
 '-x+1/2, -y, z+1/2' 
 '-x, y+1/2, -z+1/2' 
 'x+1/2, -y+1/2, -z' 
 
_cell_length_a     6.8096 
_cell_length_b    17.6403 
_cell_length_c    29.3604 
_cell_angle_alpha  90.000 
_cell_angle_beta   90.000 
_cell_angle_gamma  90.000 
 
_shelx_F_squared_multiplier     1.000 
 
loop_ 
 _refln_index_h 
 _refln_index_k 
 _refln_index_l 
 _refln_F_squared_calc 
 _refln_F_squared_meas 
 _refln_F_squared_sigma 
 _refln_observed_status 
   2   0   0    49442.88    52892.55    460.66 o 
   4   0   0     3379.19     3133.03     72.42 o 
   6   0   0     1177.78     1271.69     96.23 o 
   8   0   0       20.86      107.71     49.65 o 
   1   1   0      183.25      230.48     17.99 o 
   2   1   0     2430.61     2472.28     48.25 o 
   3   1   0        4.00        7.94      5.69 o 
   4   1   0      154.47      154.09     13.11 o 
   5   1   0        9.29       20.30     10.14 o 
   6   1   0       40.83       60.89     19.64 o 
   7   1   0        7.37       71.75     28.64 o 
   8   1   0        4.61      163.16     54.10 o 
   1   2   0      671.32      723.26     34.78 o 
   2   2   0     2949.20     3659.91    206.75 o 
   3   2   0       14.60       25.77      5.53 o 
   4   2   0      654.12      699.46     37.17 o 
   5   2   0      124.98      127.13     13.98 o 
   6   2   0       24.54       28.49     17.73 o 
   7   2   0      215.26      124.43     41.50 o 
   8   2   0        1.00       84.83     44.23 o 
   1   3   0      855.07     1103.99     47.94 o 
   2   3   0     2906.32     2593.31     83.87 o 
   3   3   0      222.63      214.79      8.92 o 
   4   3   0        0.43        1.32     16.11 o 
   5   3   0       17.91        9.93      7.08 o 
   6   3   0       81.94       30.03     34.47 o 
   7   3   0        4.79      -28.13     38.33 o 
   8   3   0        0.51       -6.23     29.09 o 
   0   4   0    94312.33    90234.08    395.13 o 
   1   4   0     2399.21     2399.76     76.55 o 
   2   4   0       88.55       72.22      7.44 o 
   3   4   0     1074.85     1123.20     67.46 o 
   4   4   0        5.29       -2.94     23.68 o 
   5   4   0      234.36      233.61     41.26 o 
   6   4   0      175.07      195.47     30.10 o 
   7   4   0        5.28       94.20     43.27 o 
   8   4   0       22.31       78.21     42.83 o 
   1   5   0      627.46      657.34     46.48 o 
   2   5   0      122.13       82.87     28.16 o 
   3   5   0      515.49      495.47     50.46 o 
   4   5   0       86.36       76.94     26.16 o 
   5   5   0        7.25       59.66     30.42 o 
   6   5   0        1.59       13.47     24.09 o 
   7   5   0       32.36       20.64     33.28 o 
   8   5   0       21.68       11.95     29.00 o 
   0   6   0    54230.68    53074.45    377.55 o 
   1   6   0     2491.71     2196.18     53.72 o 
   2   6   0       20.87       49.11     22.45 o 
   3   6   0       40.35       37.10      5.51 o 
   4   6   0     1180.46     1160.14     84.53 o 
   5   6   0       81.83       79.41     32.69 o 
   6   6   0      132.55      146.50     42.84 o 
   7   6   0        5.94       20.37     31.71 o 
   8   6   0       47.72       61.65     43.53 o 
   1   7   0      348.49      423.69     27.51 o 
   2   7   0       27.33       37.51     14.21 o 
   3   7   0     1175.97     1125.18     24.12 o 
   4   7   0      513.91      568.77     65.27 o 
   5   7   0      342.31      283.77     52.21 o 
   6   7   0       20.10      100.03     40.04 o 
   7   7   0      292.21      250.68     59.63 o 
   0   8   0     9058.32     9301.99    184.21 o 
   1   8   0      530.30      538.47     32.35 o 
   2   8   0     2782.34     2815.23     68.56 o 
   3   8   0      326.76      304.20     15.75 o 
   4   8   0     1131.27      896.53     80.94 o 
   5   8   0       15.14       19.53     27.21 o 
   6   8   0      209.63      278.73     57.36 o 
   7   8   0       32.97       60.44     37.97 o 
   1   9   0       31.30      117.68     32.23 o 
   2   9   0     1655.03     1682.21    135.08 o 
   3   9   0     1338.00     1326.81     44.35 o 
   4   9   0      490.48      411.79     57.85 o 
   5   9   0      124.93      154.34     42.47 o 
   6   9   0       30.84        7.61     30.61 o 
   7   9   0       70.18      133.92     46.84 o 
   0  10   0    13331.08    14647.35    260.03 o 
   1  10   0        8.67       10.67     16.86 o 
   2  10   0       70.07       85.19     28.63 o 
   3  10   0      407.72      394.66     28.02 o 
   4  10   0       38.62      -13.36     30.43 o 
   5  10   0       46.76       21.38     27.14 o 
   6  10   0        0.28       29.73     33.70 o 
   7  10   0       67.48       50.20     42.19 o 
   1  11   0     2266.77     2387.93     78.22 o 
   2  11   0     1482.99     1495.98    101.37 o 
   3  11   0      141.56      148.25     20.13 o 
   4  11   0       69.42       78.84     35.71 o 
   5  11   0       14.96       23.36     28.29 o 
   6  11   0        0.09       49.84     35.95 o 
   7  11   0      188.69      129.19     48.17 o 
   0  12   0      201.35      222.34     40.97 o 
   1  12   0       13.04       19.74     14.60 o 
   2  12   0       22.33       34.24     15.49 o 
   3  12   0      112.07      126.61     31.75 o 
   4  12   0      178.37      164.49     44.52 o 
   5  12   0       30.67       78.18     38.81 o 
   6  12   0        0.28        9.69     31.36 o 
   7  12   0        6.22       24.45     37.17 o 
   1  13   0       89.98       76.84     21.58 o 
   2  13   0       27.79       47.65     17.24 o 
   3  13   0      448.15      419.32     34.37 o 
   4  13   0      201.11      106.51     42.61 o 
   5  13   0       21.92       23.84     30.65 o 
   6  13   0       92.93      137.66     57.08 o 
   0  14   0       45.68      148.03     39.35 o 
   1  14   0        1.16       32.32     17.28 o 
   2  14   0       14.49       29.58     15.70 o 
   3  14   0      239.12      179.11     48.63 o 
   4  14   0       10.36       42.21     36.49 o 
   5  14   0        2.20       31.62     34.54 o 
   6  14   0       56.79      109.63     50.86 o 
   1  15   0      127.89      183.90     30.63 o 
   2  15   0      232.47      176.15     28.88 o 
   3  15   0        5.44      -19.98     28.66 o 
   4  15   0       35.46       15.69     32.06 o 
   5  15   0      216.64      141.53     47.87 o 
   6  15   0       16.61       58.24     44.94 o 
   0  16   0        7.37      -24.43     24.89 o 
   1  16   0       17.25       36.52     20.10 o 
   2  16   0        3.82       19.76     17.74 o 
   3  16   0       11.43      153.09     56.05 o 
   4  16   0       74.38      108.63     47.50 o 
   5  16   0       74.22       96.86     44.44 o 
   1  17   0     1524.67     1489.89     80.93 o 
   2  17   0      704.85      647.17     53.63 o 
   3  17   0      297.71      365.78     66.64 o 
   4  17   0       45.80      108.22     46.08 o 
   5  17   0      114.89      169.37     54.35 o 
   0  18   0       11.09       52.26     33.12 o 
   1  18   0        3.30       54.04     26.75 o 
   2  18   0       83.74       70.14     22.68 o 
   3  18   0       34.09       72.51     50.35 o 
   4  18   0      121.27       93.48     47.65 o 
   1  19   0       19.50       17.02     47.36 o 
   2  19   0      364.11      318.60     65.37 o 
   3  19   0       18.09       22.50     35.81 o 
   4  19   0        8.01       -0.57     27.25 o 
   0  20   0       62.45       74.06     40.01 o 
   1  20   0       24.76        4.29     20.72 o 
   2  20   0        3.28      -18.49     40.72 o 
   3  20   0       12.83        2.64     33.35 o 
   1  21   0        9.09       54.88     52.53 o 
   2  21   0      118.33      121.77     48.84 o 
   2   0   1    43878.67    46674.85    440.65 o 
   3   0   1     4525.32     4669.12     47.48 o 
   4   0   1     2333.43     2361.73     44.43 o 
   5   0   1      370.31      381.38     21.60 o 
   6   0   1        1.81        7.46     20.02 o 
   7   0   1       38.59       97.53     31.38 o 
   8   0   1      217.93      295.35     44.12 o 
  -8   1   1       48.26       76.44     40.04 o 
  -7   1   1        8.89       35.37     24.83 o 
  -6   1   1      774.29      800.30     40.66 o 
  -5   1   1       85.96       93.93     13.81 o 
  -4   1   1     2236.62     2322.42     57.47 o 
  -3   1   1     3565.56     3766.49     48.14 o 
  -2   1   1     6720.84     7019.52     67.49 o 
  -1   1   1     4211.65     3903.30     63.97 o 
   1   1   1     4209.88     3930.56     67.13 o 
   2   1   1     6719.09     7186.35     84.90 o 
   3   1   1     3561.30     3777.83     43.91 o 
   4   1   1     2237.18     2333.81     37.57 o 
   5   1   1       85.51       96.60     12.91 o 
   6   1   1      773.94      796.07     41.52 o 
   7   1   1        8.95       70.75     31.36 o 
   8   1   1       48.20       67.78     43.00 o 
  -8   2   1       49.17      165.03     53.92 o 
  -7   2   1       11.62       12.68     28.24 o 
  -6   2   1      322.86      293.83     31.51 o 
  -5   2   1       72.87       58.37      9.90 o 
  -4   2   1     1227.76     1259.94     35.23 o 
  -3   2   1     3661.82     3778.50     51.42 o 
  -2   2   1    11730.97    12417.96     76.05 o 
  -1   2   1     7213.99     7334.55    105.00 o 
   1   2   1     7213.41     7330.66    107.13 o 
   2   2   1    11728.22    12617.57     99.59 o 
   3   2   1     3659.84     3814.28     48.54 o 
   4   2   1     1229.69     1253.64     27.31 o 
   5   2   1       73.21       63.29     18.03 o 
   6   2   1      323.30      242.10     29.16 o 
   7   2   1       11.66      -28.24     29.41 o 
   8   2   1       49.21       80.34     48.22 o 
  -8   3   1       12.00      -37.44     37.82 o 
  -7   3   1        2.86        7.61     31.17 o 
  -6   3   1       47.28       47.81     41.91 o 
  -5   3   1       12.64       17.06      9.57 o 
  -4   3   1      469.57      430.76     35.06 o 
  -3   3   1      158.10      151.79     12.02 o 
  -2   3   1     4465.93     4529.59    108.16 o 
  -1   3   1     2095.93     1887.65     41.90 o 
   0   3   1     5557.95     5143.94     82.73 o 
   1   3   1     2099.83     1924.91     62.39 o 
   2   3   1     4464.79     4648.42     52.90 o 
   3   3   1      158.04      163.85     13.00 o 
   4   3   1      469.43      408.40     23.40 o 
   5   3   1       12.57       13.65      7.73 o 
   6   3   1       47.12        9.55     26.99 o 
   7   3   1        2.84       -8.86     27.90 o 
   8   3   1       11.96      101.43     50.46 o 
  -8   4   1        7.26       11.86     29.58 o 
  -7   4   1        4.09      -21.69     34.37 o 
  -6   4   1      104.90      124.18     40.55 o 
  -5   4   1       25.34       10.30     20.18 o 
  -4   4   1       37.57       58.14     10.19 o 
  -3   4   1      237.11      242.71     38.63 o 
  -2   4   1     1992.22     1986.63     79.49 o 
  -1   4   1     4369.69     4495.61     58.68 o 
   0   4   1    27283.38    26846.95    220.18 o 
   1   4   1     4370.44     4393.29    105.21 o 
   2   4   1     1991.81     1960.40     37.42 o 
   3   4   1      237.05      211.84     13.58 o 
   4   4   1       37.74       35.58     11.44 o 
   5   4   1       25.38       50.32     25.25 o 
   6   4   1      104.85      105.11     27.75 o 
   7   4   1        4.10       -0.36     29.26 o 
   8   4   1        7.24        5.05     37.37 o 
  -8   5   1        7.77       80.77     44.23 o 
  -7   5   1       65.13        8.98     26.88 o 
  -6   5   1       16.71       30.50     28.21 o 
  -5   5   1       76.20      105.65     33.96 o 
  -4   5   1      119.05      133.15     32.99 o 
  -3   5   1      731.54      786.40     60.41 o 
  -2   5   1      351.95      321.31     36.24 o 
  -1   5   1     3881.07     4105.74     73.87 o 
   0   5   1     6622.50     6569.81    121.03 o 
   1   5   1     3881.58     4331.98    111.83 o 
   2   5   1      352.15      345.20     17.86 o 
   3   5   1      730.77      677.25     50.15 o 
   4   5   1      118.98      138.49     37.08 o 
   5   5   1       76.19       64.29     27.11 o 
   6   5   1       16.68       32.76     31.24 o 
   7   5   1       65.18       22.44     34.46 o 
   8   5   1        7.78       43.22     41.28 o 
  -8   6   1       39.12       46.39     38.79 o 
  -7   6   1       63.40       45.29     32.99 o 
  -6   6   1      100.32      127.64     38.81 o 
  -5   6   1       21.09       24.27     26.85 o 
  -4   6   1      830.65      815.77     70.62 o 
  -3   6   1      970.89      937.84     67.98 o 
  -2   6   1     1414.06     1424.96     38.67 o 
  -1   6   1     1708.70     1666.03     52.70 o 
   0   6   1    14496.31    14625.23    197.13 o 
   1   6   1     1709.34     1671.67     76.98 o 
   2   6   1     1410.54     1399.79     78.06 o 
   3   6   1      970.46      883.53     41.59 o 
   4   6   1      830.05      817.34     70.60 o 
   5   6   1       21.05       13.67     25.74 o 
   6   6   1      100.48      115.55     36.68 o 
   7   6   1       63.37       84.08     49.30 o 
   8   6   1       39.20       34.96     42.54 o 
  -7   7   1       35.59       59.28     24.37 o 
  -6   7   1       93.36       91.11     38.27 o 
  -5   7   1       34.29       59.73     35.08 o 
  -4   7   1      982.54      923.19     75.90 o 
  -3   7   1      253.47      243.17     18.36 o 
  -2   7   1     6204.77     6282.05     90.66 o 
  -1   7   1     2816.33     2888.56     82.89 o 
   0   7   1       28.96       46.18     42.30 o 
   1   7   1     2817.58     2877.53    107.04 o 
   2   7   1     6201.06     6422.56    170.34 o 
   3   7   1      254.00      261.93     17.41 o 
   4   7   1      982.12      954.03     82.14 o 
   5   7   1       34.28       63.36     32.72 o 
   6   7   1       93.11      135.76     40.97 o 
   7   7   1       35.71       44.22     26.84 o 
  -7   8   1       65.65       89.86     44.05 o 
  -6   8   1      262.05      352.68     60.98 o 
  -5   8   1       33.59        5.10     25.70 o 
  -4   8   1      149.12      218.49     43.63 o 
  -3   8   1      930.41      894.45     23.21 o 
  -2   8   1     2097.94     2093.37    100.38 o 
  -1   8   1     2633.25     2641.57     68.78 o 
   0   8   1      739.13      783.89     39.65 o 
   1   8   1     2635.71     2616.47     69.72 o 
   2   8   1     2098.51     2108.63    105.83 o 
   3   8   1      931.31      924.12     26.63 o 
   4   8   1      148.84      121.13     27.51 o 
   5   8   1       33.38       75.18     29.94 o 
   6   8   1      262.48      240.39     53.75 o 
   7   8   1       65.76      106.56     44.10 o 
  -7   9   1      104.56      143.77     47.79 o 
  -6   9   1      133.25      126.56     44.55 o 
  -5   9   1        1.20       18.77     23.74 o 
  -4   9   1       13.27       64.60     35.19 o 
  -3   9   1      703.91      704.51     47.81 o 
  -2   9   1      445.55      434.58     70.60 o 
  -1   9   1     7162.89     7352.20    122.27 o 
   0   9   1     5342.44     5383.69    105.92 o 
   1   9   1     7167.15     7470.90    156.94 o 
   2   9   1      445.00      476.29     73.38 o 
   3   9   1      703.79      676.00     25.22 o 
   4   9   1       13.36      -20.31     24.77 o 
   5   9   1        1.23       22.71     28.89 o 
   6   9   1      133.13      111.21     43.22 o 
   7   9   1      104.87      114.03     43.37 o 
  -7  10   1       54.01       11.63     34.87 o 
  -6  10   1       83.39       49.79     32.15 o 
  -5  10   1       90.47       83.93     38.84 o 
  -4  10   1       25.57       38.25     29.02 o 
  -3  10   1      223.31      230.02     31.37 o 
  -2  10   1      347.80      363.42     29.53 o 
  -1  10   1      146.21      161.60     30.85 o 
   0  10   1     8161.93     8992.48    144.52 o 
   1  10   1      146.85      184.80     24.82 o 
   2  10   1      348.70      396.64     64.29 o 
   3  10   1      224.20      249.99     23.33 o 
   4  10   1       25.61       -4.68     28.56 o 
   5  10   1       90.26       97.51     36.86 o 
   6  10   1       83.56       95.59     40.58 o 
   7  10   1       54.11        6.25     31.94 o 
  -7  11   1       29.87        0.77     31.86 o 
  -6  11   1       82.75      150.92     48.50 o 
  -5  11   1       18.67       10.62     28.31 o 
  -4  11   1      426.62      374.80     59.80 o 
  -3  11   1       91.71       98.32     16.23 o 
  -2  11   1      852.86      953.01     88.11 o 
  -1  11   1     1570.08     1522.33     62.55 o 
   0  11   1     2531.68     2541.25     81.82 o 
   1  11   1     1569.37     1465.24     62.64 o 
   2  11   1      852.94     1040.40     69.28 o 
   3  11   1       92.28       65.71     27.14 o 
   4  11   1      426.78      316.55     59.72 o 
   5  11   1       18.69       38.37     26.55 o 
   6  11   1       82.80       86.69     41.30 o 
   7  11   1       29.92       19.84     33.81 o 
  -7  12   1       12.54       37.90     29.56 o 
  -6  12   1       58.97       59.35     40.71 o 
  -5  12   1       19.06       40.27     28.74 o 
  -4  12   1      154.28      212.12     50.79 o 
  -3  12   1      221.12      210.92     30.29 o 
  -2  12   1      129.62      137.66     31.78 o 
  -1  12   1      249.06      229.53     27.37 o 
   0  12   1      135.47      179.07     26.35 o 
   1  12   1      248.64      211.31     27.92 o 
   2  12   1      129.67      144.19     22.18 o 
   3  12   1      221.54      212.23     24.65 o 
   4  12   1      153.84       80.16     35.10 o 
   5  12   1       19.09       34.45     32.42 o 
   6  12   1       59.06       54.09     33.69 o 
   7  12   1       12.56      -12.57     29.81 o 
  -6  13   1       13.35       34.58     36.60 o 
  -5  13   1        2.31      -12.83     27.24 o 
  -4  13   1       42.43       20.86     26.93 o 
  -3  13   1       61.92       60.14     15.39 o 
  -2  13   1      172.17      133.44     22.54 o 
  -1  13   1      118.92       77.01     19.07 o 
   0  13   1      121.99      178.29     27.87 o 
   1  13   1      118.65       88.69     33.63 o 
   2  13   1      171.98      175.90     25.77 o 
   3  13   1       62.22       64.60     17.83 o 
   4  13   1       42.44       36.39     26.78 o 
   5  13   1        2.25      -11.77     31.51 o 
   6  13   1       13.39        9.38     28.02 o 
  -6  14   1       83.09       35.37     36.94 o 
  -5  14   1      118.43      115.05     43.88 o 
  -4  14   1      228.04      177.07     49.30 o 
  -3  14   1       94.01       56.96     30.32 o 
  -2  14   1        6.30       36.42     16.88 o 
  -1  14   1      457.17      402.66     55.80 o 
   0  14   1      279.60      289.58     33.85 o 
   1  14   1      456.14      451.97     41.03 o 
   2  14   1        6.26       25.29     18.26 o 
   3  14   1       94.59       86.66     19.45 o 
   4  14   1      228.07      180.16     50.81 o 
   5  14   1      118.34       70.73     37.43 o 
   6  14   1       83.11       63.35     39.32 o 
  -6  15   1      122.50       97.50     47.07 o 
  -5  15   1       33.06       55.60     39.75 o 
  -4  15   1       36.62       32.43     31.09 o 
  -3  15   1      235.90      172.57     47.44 o 
  -2  15   1      163.23      149.14     25.62 o 
  -1  15   1      253.94      316.58     36.50 o 
   0  15   1       10.56       34.56     23.60 o 
   1  15   1      253.35      307.26     36.64 o 
   2  15   1      162.90      167.75     29.37 o 
   3  15   1      236.39      176.66     52.76 o 
   4  15   1       36.69       21.30     28.30 o 
   5  15   1       33.19       62.88     41.01 o 
   6  15   1      122.29      135.69     54.39 o 
  -5  16   1      180.33      201.69     62.03 o 
  -4  16   1      201.36      181.31     54.57 o 
  -3  16   1      280.15      196.57     52.16 o 
  -2  16   1      208.99      196.61     29.79 o 
  -1  16   1       96.20      113.80     24.64 o 
   0  16   1      381.31      415.82     45.20 o 
   1  16   1       96.47       90.55     23.35 o 
   2  16   1      208.95      210.28     32.45 o 
   3  16   1      280.48      332.82     63.54 o 
   4  16   1      201.53      201.54     57.27 o 
   5  16   1      180.39       90.04     45.68 o 
  -5  17   1       11.44       83.44     46.90 o 
  -4  17   1      301.01      256.70     66.39 o 
  -3  17   1        6.18       62.24     35.14 o 
  -2  17   1       28.94       18.56     17.26 o 
  -1  17   1      195.46      171.54     30.83 o 
   0  17   1       24.44       31.67     24.12 o 
   1  17   1      194.80      161.92     31.64 o 
   2  17   1       28.76       56.43     25.35 o 
   3  17   1        6.29       19.70     35.60 o 
   4  17   1      300.98      332.21     69.16 o 
   5  17   1       11.44       68.35     46.22 o 
  -4  18   1       86.85      117.02     50.22 o 
  -3  18   1       56.65      146.46     56.29 o 
  -2  18   1      109.50       20.96     31.94 o 
  -1  18   1      126.52      148.32     30.26 o 
   0  18   1        7.37       -6.82     19.38 o 
   1  18   1      126.31      162.22     35.99 o 
   2  18   1      109.77      125.83     29.54 o 
   3  18   1       56.78       27.91     34.86 o 
   4  18   1       87.04      164.00     56.54 o 
  -4  19   1       78.27      115.47     49.11 o 
  -3  19   1       15.13       61.97     38.01 o 
  -2  19   1       13.94       68.68     44.33 o 
  -1  19   1      256.24      233.98     39.38 o 
   0  19   1       44.64       59.50     42.03 o 
   1  19   1      256.51      196.98     34.13 o 
   2  19   1       14.03       38.29     38.32 o 
   3  19   1       15.18       18.06     30.71 o 
   4  19   1       78.33       97.57     46.05 o 
  -3  20   1       61.46      195.15     56.13 o 
  -2  20   1       41.94       43.58     34.68 o 
  -1  20   1       42.66       57.53     25.35 o 
   0  20   1       60.09       32.92     34.41 o 
   1  20   1       42.75       41.11     25.04 o 
   2  20   1       41.99       83.34     50.97 o 
   3  20   1       61.70       74.82     40.62 o 
  -2  21   1        4.00      -64.20     47.32 o 
  -1  21   1       23.89       63.24     29.26 o 
   0  21   1        0.57       30.53     27.02 o 
   1  21   1       23.96       28.63     22.57 o 
   2  21   1        3.98      151.15     58.91 o 
   2   0   2     8235.67     7957.99     51.56 o 
   3   0   2       26.45       34.80      7.28 o 
   4   0   2     1571.23     1545.02     36.38 o 
   5   0   2        0.04       -7.88     10.31 o 
   6   0   2      177.51      198.30     31.79 o 
   7   0   2       68.18       89.66     28.63 o 
   8   0   2      105.13      185.70     59.33 o 
  -8   1   2        6.54      151.83     54.14 o 
  -7   1   2      153.43      189.86     37.22 o 
  -6   1   2      262.68      358.05     81.83 o 
  -5   1   2      288.62      286.06     19.63 o 
  -4   1   2     6201.61     6219.99     72.42 o 
  -3   1   2      293.04      313.72     15.82 o 
  -2   1   2   137234.72   138499.45    998.20 o 
  -1   1   2     2778.04     2779.72     36.88 o 
   1   1   2     2774.46     2825.49     59.78 o 
   2   1   2   137224.95   139530.63    734.08 o 
   3   1   2      292.51      291.70     13.46 o 
   4   1   2     6202.89     6300.02     70.25 o 
   5   1   2      288.30      263.18     18.34 o 
   6   1   2      262.91      298.13     27.05 o 
   7   1   2      153.06      185.62     49.80 o 
   8   1   2        6.54       28.61     35.09 o 
  -8   2   2        7.40       38.70     42.81 o 
  -7   2   2        9.45       62.73     35.28 o 
  -6   2   2       53.44       60.12     24.35 o 
  -5   2   2      159.03      173.76     14.97 o 
  -4   2   2      876.58      879.14     27.31 o 
  -3   2   2      413.17      411.01     42.06 o 
  -2   2   2     3079.59     3092.47     48.62 o 
  -1   2   2      895.19      797.28     26.37 o 
   1   2   2      895.22      808.27     38.50 o 
   2   2   2     3078.15     3036.94    104.38 o 
   3   2   2      412.23      379.63     17.97 o 
   4   2   2      876.32      876.99     23.11 o 
   5   2   2      158.80      188.63     15.27 o 
   6   2   2       53.43       39.91     18.73 o 
   7   2   2        9.37       53.77     37.17 o 
   8   2   2        7.41       11.70     29.64 o 
  -8   3   2       38.58       83.37     38.96 o 
  -7   3   2       44.93       88.41     39.60 o 
  -6   3   2      237.85      211.60     29.12 o 
  -5   3   2       98.95      127.08     29.79 o 
  -4   3   2      267.49      316.04     51.90 o 
  -3   3   2     1928.64     1861.52     41.67 o 
  -2   3   2    27645.28    26935.74    140.89 o 
  -1   3   2     7517.47     7725.11     73.20 o 
   0   3   2     5018.12     4804.65     81.72 o 
   1   3   2     7516.36     7685.25     68.26 o 
   2   3   2    27636.14    27304.44    234.28 o 
   3   3   2     1927.60     1904.00     60.92 o 
   4   3   2      268.67      296.02     23.90 o 
   5   3   2       98.86      101.28     20.56 o 
   6   3   2      238.24      218.15     30.08 o 
   7   3   2       44.87       24.15     33.39 o 
   8   3   2       38.59       58.14     44.50 o 
  -8   4   2       24.22       72.86     42.56 o 
  -7   4   2       16.88       28.28     31.76 o 
  -6   4   2       28.78        8.89     18.19 o 
  -5   4   2       11.75        9.69     21.63 o 
  -4   4   2      433.08      421.46     21.71 o 
  -3   4   2       49.99       24.03     21.51 o 
  -2   4   2      398.54      429.04     40.20 o 
  -1   4   2     1215.65     1335.14     40.18 o 
   0   4   2     3525.10     3729.60     83.13 o 
   1   4   2     1215.30     1310.85     32.66 o 
   2   4   2      398.58      394.15     19.49 o 
   3   4   2       50.00       68.41     10.03 o 
   4   4   2      432.65      412.26     22.33 o 
   5   4   2       11.78       29.44     24.12 o 
   6   4   2       28.75       -2.95     20.34 o 
   7   4   2       16.91       16.49     32.94 o 
   8   4   2       24.25       16.24     27.06 o 
  -8   5   2       25.06       31.49     35.00 o 
  -7   5   2      116.22      112.47     42.03 o 
  -6   5   2      141.48      156.26     50.54 o 
  -5   5   2        2.79       24.58     25.88 o 
  -4   5   2        5.47       24.49     26.95 o 
  -3   5   2      921.60      989.70     65.68 o 
  -2   5   2     2247.83     2088.76     37.49 o 
  -1   5   2     1907.91     1895.36     55.72 o 
   0   5   2       68.93      136.66     23.94 o 
   1   5   2     1904.91     1892.21     76.60 o 
   2   5   2     2249.50     2163.44     46.51 o 
   3   5   2      923.01      874.60     46.54 o 
   4   5   2        5.37       10.54     13.06 o 
   5   5   2        2.84       18.69     26.65 o 
   6   5   2      141.50      136.66     37.71 o 
   7   5   2      116.23      170.72     51.61 o 
   8   5   2       24.97      145.49     53.44 o 
  -8   6   2       16.27       -6.52     33.45 o 
  -7   6   2       24.55       70.99     39.32 o 
  -6   6   2        0.90       14.23     22.79 o 
  -5   6   2       83.74      108.46     35.11 o 
  -4   6   2      468.80      461.73     55.05 o 
  -3   6   2      964.82      964.46     69.55 o 
  -2   6   2       12.81        9.04      7.25 o 
  -1   6   2      283.03      324.23     29.05 o 
   0   6   2     1769.29     1786.89     71.88 o 
   1   6   2      283.23      326.30     37.18 o 
   2   6   2       12.83       18.95     23.70 o 
   3   6   2      964.69     1024.00     39.13 o 
   4   6   2      469.40      510.27     52.22 o 
   5   6   2       83.92       76.09     30.91 o 
   6   6   2        0.89        3.11     26.76 o 
   7   6   2       24.57       45.37     24.97 o 
   8   6   2       16.24       23.68     36.02 o 
  -7   7   2       10.46       32.90     23.88 o 
  -6   7   2      148.40      176.09     41.78 o 
  -5   7   2      123.49       99.88     33.73 o 
  -4   7   2      369.21      497.84     59.60 o 
  -3   7   2      109.57      134.56     31.77 o 
  -2   7   2      552.64      534.37     27.77 o 
  -1   7   2     1312.37     1486.71     48.37 o 
   0   7   2     9127.17    10184.35    179.63 o 
   1   7   2     1311.91     1512.68     77.08 o 
   2   7   2      552.65      567.15     56.22 o 
   3   7   2      109.48      112.76     15.85 o 
   4   7   2      369.63      372.46     27.98 o 
   5   7   2      123.37       75.11     29.31 o 
   6   7   2      148.23      236.60     51.16 o 
   7   7   2       10.41      -24.29     23.62 o 
  -7   8   2       26.86       54.89     37.83 o 
  -6   8   2      284.74      270.68     53.60 o 
  -5   8   2      141.48      172.34     43.61 o 
  -4   8   2      536.13      574.23     63.67 o 
  -3   8   2     1148.03     1113.17    135.31 o 
  -2   8   2      679.50      661.09     33.54 o 
  -1   8   2     5240.44     5297.75     97.09 o 
   0   8   2      711.17      786.92     55.57 o 
   1   8   2     5240.63     5412.54    155.21 o 
   2   8   2      679.30      737.90     68.26 o 
   3   8   2     1149.41     1136.09     40.60 o 
   4   8   2      537.36      570.59     65.55 o 
   5   8   2      141.66      116.93     37.33 o 
   6   8   2      284.47      297.69     58.64 o 
   7   8   2       26.81       52.69     39.01 o 
  -7   9   2       18.06       12.62     30.55 o 
  -6   9   2      375.19      260.74     55.93 o 
  -5   9   2      131.11      111.77     34.84 o 
  -4   9   2       86.10      122.51     33.83 o 
  -3   9   2      534.11      505.24     27.34 o 
  -2   9   2     4197.11     3965.91     86.28 o 
  -1   9   2       51.93       99.24     51.48 o 
   0   9   2      188.25      286.86     28.59 o 
   1   9   2       52.06       62.49     27.48 o 
   2   9   2     4198.82     4136.48    156.03 o 
   3   9   2      534.67      588.73     62.86 o 
   4   9   2       86.36       97.43     38.28 o 
   5   9   2      130.59      108.31     40.57 o 
   6   9   2      375.23      330.73     65.75 o 
   7   9   2       18.05       68.28     42.78 o 
  -7  10   2      104.66      164.42     52.88 o 
  -6  10   2      349.13      316.87     61.69 o 
  -5  10   2      141.94       65.43     30.84 o 
  -4  10   2      118.00      105.77     35.82 o 
  -3  10   2      247.02      228.59     27.73 o 
  -2  10   2      209.11      193.95     22.69 o 
  -1  10   2      449.90      527.68     36.18 o 
   0  10   2     1496.44     1587.08     62.22 o 
   1  10   2      450.78      552.50     38.33 o 
   2  10   2      209.10      211.84     46.01 o 
   3  10   2      247.66      258.66     39.56 o 
   4  10   2      118.18      142.60     42.60 o 
   5  10   2      142.51      130.17     40.99 o 
   6  10   2      349.15      349.21     64.40 o 
   7  10   2      104.68      130.49     47.42 o 
  -7  11   2       81.27       64.63     44.31 o 
  -6  11   2       40.56       48.94     31.02 o 
  -5  11   2       24.99       -9.59     28.05 o 
  -4  11   2       94.32      117.59     41.21 o 
  -3  11   2      155.47      178.51     20.62 o 
  -2  11   2      268.32      265.10     28.15 o 
  -1  11   2      127.28      111.60     27.02 o 
   0  11   2      807.92      855.95     49.76 o 
   1  11   2      127.22      137.85     23.29 o 
   2  11   2      267.77      299.70     29.43 o 
   3  11   2      154.94      136.91     19.81 o 
   4  11   2       94.28      101.94     36.53 o 
   5  11   2       25.08      -21.65     34.63 o 
   6  11   2       40.61       28.70     38.96 o 
   7  11   2       81.29       31.50     31.14 o 
  -6  12   2       16.67        2.14     27.11 o 
  -5  12   2       69.90       79.69     32.71 o 
  -4  12   2       39.34       62.53     35.32 o 
  -3  12   2      254.25      233.92     24.61 o 
  -2  12   2       35.79       59.35     17.04 o 
  -1  12   2      235.89      247.54     30.87 o 
   0  12   2      368.12      346.91     34.41 o 
   1  12   2      235.70      271.15     31.53 o 
   2  12   2       35.65       60.05     19.25 o 
   3  12   2      254.18      244.30     33.74 o 
   4  12   2       39.54      103.43     40.68 o 
   5  12   2       69.95      100.93     43.85 o 
   6  12   2       16.73       45.43     31.48 o 
  -6  13   2       82.22       74.64     40.75 o 
  -5  13   2       39.61       -8.02     29.70 o 
  -4  13   2        6.94       36.72     34.09 o 
  -3  13   2      107.65      107.33     23.76 o 
  -2  13   2       28.30       14.84     15.96 o 
  -1  13   2        3.44       41.69     18.84 o 
   0  13   2      165.89      166.47     31.19 o 
   1  13   2        3.49       32.34     18.61 o 
   2  13   2       28.28       65.81     19.32 o 
   3  13   2      107.46       91.57     19.15 o 
   4  13   2        6.91      -25.97     28.76 o 
   5  13   2       39.39       28.85     30.88 o 
   6  13   2       82.15      162.44     52.70 o 
  -6  14   2       21.12       35.73     38.70 o 
  -5  14   2      102.92       78.18     42.54 o 
  -4  14   2       43.87       30.90     33.43 o 
  -3  14   2      350.55      307.87     59.48 o 
  -2  14   2       79.25       79.57     20.51 o 
  -1  14   2       21.67       43.66     24.84 o 
   0  14   2       29.83       29.01     25.34 o 
   1  14   2       21.83       39.57     31.61 o 
   2  14   2       79.15       60.93     19.80 o 
   3  14   2      350.83      299.00     32.17 o 
   4  14   2       43.95       68.64     42.03 o 
   5  14   2      103.01      131.31     43.60 o 
   6  14   2       21.18       77.26     41.03 o 
  -6  15   2       93.03      180.77     57.59 o 
  -5  15   2        3.22      100.46     48.66 o 
  -4  15   2      103.39       73.50     40.44 o 
  -3  15   2       84.34       56.62     43.49 o 
  -2  15   2        3.94       20.34     16.54 o 
  -1  15   2       43.56       12.81     15.87 o 
   0  15   2        6.29       25.35     19.08 o 
   1  15   2       43.63       60.91     25.97 o 
   2  15   2        3.96       21.07     15.63 o 
   3  15   2       84.21       87.41     36.13 o 
   4  15   2      103.32       78.56     47.83 o 
   5  15   2        3.26       24.47     31.13 o 
   6  15   2       92.93      131.72     52.36 o 
  -5  16   2       42.84       53.65     41.89 o 
  -4  16   2      120.08       83.20     40.29 o 
  -3  16   2      316.08      355.83     65.94 o 
  -2  16   2       61.59       85.05     25.06 o 
  -1  16   2      395.80      377.09     54.98 o 
   0  16   2      125.70      126.47     28.97 o 
   1  16   2      396.04      370.11     41.96 o 
   2  16   2       61.92       81.42     22.94 o 
   3  16   2      316.49      357.72     64.29 o 
   4  16   2      120.46       63.41     42.50 o 
   5  16   2       42.90      135.69     52.54 o 
  -5  17   2       41.33      175.30     62.72 o 
  -4  17   2        6.61       16.83     26.97 o 
  -3  17   2       97.72       70.78     36.93 o 
  -2  17   2      107.75      100.25     43.32 o 
  -1  17   2       36.45       20.70     19.65 o 
   0  17   2      129.80      155.66     32.64 o 
   1  17   2       36.41       29.49     19.30 o 
   2  17   2      107.78       82.37     24.96 o 
   3  17   2       97.62      106.01     48.16 o 
   4  17   2        6.62       22.35     38.59 o 
   5  17   2       41.25      102.58     47.31 o 
  -4  18   2       90.66       71.85     49.88 o 
  -3  18   2       58.39       72.24     46.45 o 
  -2  18   2      230.44      258.17     61.05 o 
  -1  18   2      247.45      225.69     35.23 o 
   0  18   2        0.15       48.81     23.85 o 
   1  18   2      247.51      234.27     37.55 o 
   2  18   2      230.23      160.29     30.10 o 
   3  18   2       58.48      135.02     52.88 o 
   4  18   2       90.46      130.47     55.27 o 
  -4  19   2       20.30       71.63     44.78 o 
  -3  19   2       16.49       15.69     27.96 o 
  -2  19   2       23.34       14.06     38.47 o 
  -1  19   2       16.13       65.67     26.81 o 
   0  19   2        0.31       21.75     22.25 o 
   1  19   2       16.09       33.15     24.14 o 
   2  19   2       23.46       79.13     44.75 o 
   3  19   2       16.57      -15.62     34.82 o 
   4  19   2       20.24       33.79     36.74 o 
  -3  20   2      102.42      115.48     47.85 o 
  -2  20   2       13.19       56.25     51.41 o 
  -1  20   2      116.73      171.31     34.18 o 
   0  20   2       16.69       15.46     22.80 o 
   1  20   2      116.10      203.20     37.74 o 
   2  20   2       13.26       46.02     44.67 o 
   3  20   2      102.44      105.14     49.21 o 
  -2  21   2        8.15        0.81     33.08 o 
  -1  21   2       36.57       75.14     29.30 o 
   0  21   2       15.96       36.90     36.01 o 
   1  21   2       36.65       39.97     61.75 o 
   2  21   2        8.20      -15.90     30.31 o 
   1   0   3     2199.86     2096.73     31.84 o 
   2   0   3     4722.14     4757.75     48.04 o 
   3   0   3     2438.58     2575.39     40.74 o 
   4   0   3      139.25      141.57     13.63 o 
   5   0   3        2.51       12.05      9.87 o 
   6   0   3      162.21      178.12     31.55 o 
   7   0   3       90.43       93.05     29.82 o 
   8   0   3      236.26      424.47     77.37 o 
  -8   1   3       20.35       23.68     32.67 o 
  -7   1   3      172.79      168.46     61.85 o 
  -6   1   3     1000.51      975.96     59.93 o 
  -5   1   3      107.49      133.66     14.47 o 
  -4   1   3     6833.77     7290.47     79.09 o 
  -3   1   3      369.23      382.52     18.28 o 
  -2   1   3    29624.85    30964.95    180.24 o 
  -1   1   3     4420.72     4432.68     51.02 o 
   1   1   3     4413.41     4442.72     80.91 o 
   2   1   3    29622.22    30775.01    469.35 o 
   3   1   3      370.19      388.34     15.39 o 
   4   1   3     6834.59     7334.09     75.89 o 
   5   1   3      107.62      114.31     13.28 o 
   6   1   3     1001.50      992.22     45.87 o 
   7   1   3      172.90      163.99     50.03 o 
   8   1   3       20.40      -11.81     33.22 o 
  -8   2   3       86.42       96.47     44.08 o 
  -7   2   3       23.90       15.37     29.29 o 
  -6   2   3      627.95      598.34     36.94 o 
  -5   2   3      103.79       94.66     12.10 o 
  -4   2   3      605.32      588.26     23.22 o 
  -3   2   3      513.06      535.26     22.56 o 
  -2   2   3       19.22       45.68     12.73 o 
  -1   2   3     4313.97     4686.30     71.05 o 
   1   2   3     4313.10     4634.42     91.63 o 
   2   2   3       19.02       21.42     13.01 o 
   3   2   3      512.28      502.07     20.64 o 
   4   2   3      605.11      610.65     21.04 o 
   5   2   3      103.84       78.78     16.20 o 
   6   2   3      627.54      595.42     45.74 o 
   7   2   3       23.82       39.13     33.20 o 
   8   2   3       86.33      129.04     46.99 o 
  -8   3   3       28.59       45.02     36.36 o 
  -7   3   3        2.28      -53.64     36.90 o 
  -6   3   3       26.30       29.07     17.85 o 
  -5   3   3      197.40      223.09     18.66 o 
  -4   3   3     1324.67     1332.80     41.75 o 
  -3   3   3       42.88       45.58     16.53 o 
  -2   3   3     3909.79     3770.89     70.99 o 
  -1   3   3     3124.84     2883.15     48.59 o 
   0   3   3     4003.08     3705.24     74.53 o 
   1   3   3     3127.82     2910.51     42.71 o 
   2   3   3     3909.61     3926.92     60.27 o 
   3   3   3       42.56       61.52     12.28 o 
   4   3   3     1322.72     1289.68     43.98 o 
   5   3   3      196.95      210.81     28.46 o 
   6   3   3       26.28       32.86     19.44 o 
   7   3   3        2.30       -8.25     31.81 o 
   8   3   3       28.62       32.71     38.26 o 
  -8   4   3       26.18      -14.38     31.10 o 
  -7   4   3       75.23       56.02     32.77 o 
  -6   4   3       98.91       75.51     21.16 o 
  -5   4   3       21.26       34.97     10.84 o 
  -4   4   3      946.89      986.05     34.88 o 
  -3   4   3      161.02      165.50     16.89 o 
  -2   4   3     2202.05     2049.19     82.14 o 
  -1   4   3     5722.40     5477.58     82.17 o 
   0   4   3     1227.05     1459.56     54.30 o 
   1   4   3     5718.66     5549.74     68.01 o 
   2   4   3     2204.16     2189.77     47.25 o 
   3   4   3      161.40      166.60     15.26 o 
   4   4   3      946.11      938.56     36.60 o 
   5   4   3       21.19       13.06     21.12 o 
   6   4   3       98.85       89.97     23.32 o 
   7   4   3       75.17      117.99     46.98 o 
   8   4   3       26.20       94.82     50.79 o 
  -8   5   3       18.32       57.51     38.44 o 
  -7   5   3       79.33       80.39     37.60 o 
  -6   5   3       95.50      134.50     28.31 o 
  -5   5   3       18.30       22.96     29.79 o 
  -4   5   3      811.54      887.64     68.85 o 
  -3   5   3      459.62      518.10     48.84 o 
  -2   5   3     1247.87     1108.21     27.18 o 
  -1   5   3     2015.53     2170.22     60.79 o 
   0   5   3    13154.22    13049.75    176.32 o 
   1   5   3     2015.82     2165.77     60.91 o 
   2   5   3     1247.75     1177.65     61.97 o 
   3   5   3      459.98      488.07     24.61 o 
   4   5   3      811.76      836.70     33.66 o 
   5   5   3       18.41       63.82     32.78 o 
   6   5   3       95.63      116.21     36.54 o 
   7   5   3       79.20       22.72     29.40 o 
   8   5   3       18.34       83.76     54.22 o 
  -8   6   3       73.10      215.85     52.23 o 
  -7   6   3      134.87       97.75     34.05 o 
  -6   6   3       97.13      129.99     35.48 o 
  -5   6   3       15.33       41.54     27.69 o 
  -4   6   3      283.58      347.98     49.46 o 
  -3   6   3      652.49      584.11     57.32 o 
  -2   6   3      816.92      801.71     28.68 o 
  -1   6   3     1684.69     1701.40     60.97 o 
   0   6   3     5445.29     5855.05    128.19 o 
   1   6   3     1684.07     1838.74     49.13 o 
   2   6   3      816.95      805.07     33.03 o 
   3   6   3      653.08      668.46     30.05 o 
   4   6   3      283.46      299.00     20.18 o 
   5   6   3       15.34       23.06     26.85 o 
   6   6   3       97.35      107.88     38.98 o 
   7   6   3      134.92      143.23     31.41 o 
   8   6   3       73.08      106.28     42.92 o 
  -7   7   3       47.90       68.80     26.18 o 
  -6   7   3       55.95       49.52     31.59 o 
  -5   7   3      133.17       69.98     32.58 o 
  -4   7   3      641.27      793.92     72.06 o 
  -3   7   3      662.13      613.53     59.62 o 
  -2   7   3      902.31      846.37     33.53 o 
  -1   7   3      718.39      735.76     45.27 o 
   0   7   3     2278.34     2029.26     84.24 o 
   1   7   3      717.32      741.52     56.85 o 
   2   7   3      902.17      829.16     64.48 o 
   3   7   3      661.76      615.80     29.94 o 
   4   7   3      641.28      620.51     28.92 o 
   5   7   3      133.41      128.99     38.92 o 
   6   7   3       55.69      115.70     41.21 o 
   7   7   3       47.80       33.32     32.37 o 
  -7   8   3        7.61       15.16     28.08 o 
  -6   8   3       31.87       29.75     30.38 o 
  -5   8   3      211.18      161.33     41.96 o 
  -4   8   3       53.10      103.25     38.83 o 
  -3   8   3     1188.41     1252.49    110.91 o 
  -2   8   3     2582.43     2565.84     63.73 o 
  -1   8   3     2583.20     2670.72     90.82 o 
   0   8   3     3793.09     4132.95    124.08 o 
   1   8   3     2582.48     2696.26    109.69 o 
   2   8   3     2583.64     2651.77    120.18 o 
   3   8   3     1189.46     1259.09     45.00 o 
   4   8   3       53.25       61.39     30.62 o 
   5   8   3      211.44      209.19     47.23 o 
   6   8   3       31.79       97.50     41.15 o 
   7   8   3        7.61       52.59     37.21 o 
  -7   9   3      157.81      188.71     51.99 o 
  -6   9   3      146.33      102.67     41.41 o 
  -5   9   3       27.91       22.06     31.55 o 
  -4   9   3      790.52      804.57     78.68 o 
  -3   9   3       80.12       77.14     18.97 o 
  -2   9   3      800.43      870.02     41.31 o 
  -1   9   3      974.99     1098.35     48.30 o 
   0   9   3      140.00       84.24     27.44 o 
   1   9   3      976.43     1076.23     77.87 o 
   2   9   3      800.64      927.53     76.11 o 
   3   9   3       79.91       75.76     33.13 o 
   4   9   3      791.42      827.00     81.98 o 
   5   9   3       27.85        7.88     28.79 o 
   6   9   3      146.30      155.28     47.20 o 
   7   9   3      157.94      194.26     54.50 o 
  -7  10   3       10.00       53.68     38.89 o 
  -6  10   3      232.70      237.78     51.93 o 
  -5  10   3      171.12      203.16     50.29 o 
  -4  10   3      218.10      190.45     43.91 o 
  -3  10   3     1026.93     1027.32     41.91 o 
  -2  10   3      747.83      801.75     42.12 o 
  -1  10   3      880.02      993.64     48.95 o 
   0  10   3       44.26       82.38     29.46 o 
   1  10   3      878.99      978.43     75.91 o 
   2  10   3      750.03      780.13     74.20 o 
   3  10   3     1028.12     1034.87     90.14 o 
   4  10   3      217.54      210.90     44.45 o 
   5  10   3      171.30      136.55     40.89 o 
   6  10   3      232.92      223.05     57.50 o 
   7  10   3       10.03       21.81     31.30 o 
  -7  11   3       62.03       99.40     42.80 o 
  -6  11   3      159.20      226.58     53.94 o 
  -5  11   3       29.48       -3.20     32.93 o 
  -4  11   3      125.06       80.37     36.26 o 
  -3  11   3      172.73      180.35     20.92 o 
  -2  11   3      111.06      109.05     19.86 o 
  -1  11   3      377.36      343.16     31.75 o 
   0  11   3       77.87      143.27     24.91 o 
   1  11   3      376.85      364.48     51.00 o 
   2  11   3      111.15      115.88     35.24 o 
   3  11   3      172.96      172.17     44.14 o 
   4  11   3      125.22      109.50     40.47 o 
   5  11   3       29.48       33.62     34.82 o 
   6  11   3      159.06      169.16     48.40 o 
   7  11   3       62.05       15.80     31.68 o 
  -6  12   3       77.84       81.27     40.09 o 
  -5  12   3      115.54       78.95     38.35 o 
  -4  12   3       37.14       39.35     31.80 o 
  -3  12   3      331.38      319.73     32.47 o 
  -2  12   3      390.37      395.43     32.99 o 
  -1  12   3     1225.83     1241.15     60.08 o 
   0  12   3      223.62      212.54     28.61 o 
   1  12   3     1225.60     1194.81     60.10 o 
   2  12   3      390.80      372.09     35.66 o 
   3  12   3      331.58      282.59     29.43 o 
   4  12   3       37.17       48.99     30.43 o 
   5  12   3      115.20      153.09     44.70 o 
   6  12   3       77.91       31.74     30.26 o 
  -6  13   3      258.50      204.40     57.37 o 
  -5  13   3      143.17      186.63     50.73 o 
  -4  13   3       45.01       20.79     26.65 o 
  -3  13   3      143.68      119.77     40.34 o 
  -2  13   3       11.03       -3.30     24.88 o 
  -1  13   3      196.63      217.01     29.44 o 
   0  13   3       36.53       37.98     19.56 o 
   1  13   3      196.88      217.20     30.81 o 
   2  13   3       11.11      -15.91     16.97 o 
   3  13   3      143.23      136.30     29.15 o 
   4  13   3       45.05       59.19     36.58 o 
   5  13   3      143.49      220.60     57.89 o 
   6  13   3      258.38      250.53     61.40 o 
  -6  14   3       15.22       11.74     35.78 o 
  -5  14   3       62.12       46.15     29.76 o 
  -4  14   3        7.28       43.86     31.90 o 
  -3  14   3      353.94      397.83     66.68 o 
  -2  14   3       86.63       45.89     21.32 o 
  -1  14   3      183.20      204.74     29.74 o 
   0  14   3        2.16        7.88     17.64 o 
   1  14   3      184.12      178.83     30.96 o 
   2  14   3       86.38       81.81     31.92 o 
   3  14   3      353.62      359.73     35.59 o 
   4  14   3        7.24       18.92     28.69 o 
   5  14   3       62.25       26.71     31.07 o 
   6  14   3       15.24      -20.46     36.60 o 
  -6  15   3        8.86       45.85     34.53 o 
  -5  15   3      112.80       76.99     44.60 o 
  -4  15   3      211.99      221.18     54.08 o 
  -3  15   3      458.26      513.03     74.35 o 
  -2  15   3       50.03       44.86     19.68 o 
  -1  15   3       33.69       43.26     20.21 o 
   0  15   3       78.95       54.76     33.10 o 
   1  15   3       33.84       84.12     23.55 o 
   2  15   3       50.05       81.38     22.86 o 
   3  15   3      457.83      424.35     68.19 o 
   4  15   3      211.92      274.93     59.64 o 
   5  15   3      112.72      162.49     59.17 o 
   6  15   3        8.87      -29.50     34.77 o 
  -5  16   3      135.83      136.58     46.42 o 
  -4  16   3      110.84      122.21     52.31 o 
  -3  16   3      146.64      145.56     49.21 o 
  -2  16   3      157.21      118.73     26.42 o 
  -1  16   3       60.53       60.05     25.71 o 
   0  16   3        8.83        6.38     19.61 o 
   1  16   3       60.17       38.91     26.07 o 
   2  16   3      157.49      184.65     31.81 o 
   3  16   3      146.81      106.58     37.80 o 
   4  16   3      110.51      126.18     47.03 o 
   5  16   3      135.83      194.23     54.33 o 
  -5  17   3       11.91       25.55     27.86 o 
  -4  17   3      255.59      261.87     61.39 o 
  -3  17   3      204.19      212.32     52.30 o 
  -2  17   3       99.36      119.88     28.71 o 
  -1  17   3       76.57       56.02     22.24 o 
   0  17   3      772.54      737.55     60.23 o 
   1  17   3       76.68       85.75     41.89 o 
   2  17   3       99.18      128.48     29.26 o 
   3  17   3      204.31      233.05     59.82 o 
   4  17   3      255.68      361.48     70.03 o 
   5  17   3       11.93       56.40     41.54 o 
  -4  18   3       46.21       78.87     52.12 o 
  -3  18   3      175.84      232.25     64.93 o 
  -2  18   3       61.71       47.02     35.20 o 
  -1  18   3      159.35      195.67     35.42 o 
   0  18   3      291.30      323.82     42.45 o 
   1  18   3      159.67      185.22     34.11 o 
   2  18   3       61.75       82.83     24.20 o 
   3  18   3      175.62      165.67     52.67 o 
   4  18   3       46.16       65.57     41.59 o 
  -4  19   3      156.09      119.41     50.28 o 
  -3  19   3        1.91       72.44     46.68 o 
  -2  19   3       28.70       58.67     45.63 o 
  -1  19   3       66.59       52.04     23.07 o 
   0  19   3        9.23       18.05     24.16 o 
   1  19   3       66.50       91.53     29.35 o 
   2  19   3       28.66      -17.70     26.57 o 
   3  19   3        1.92       44.74     47.03 o 
   4  19   3      156.00      147.37     55.92 o 
  -3  20   3       48.39       31.87     38.47 o 
  -2  20   3       24.93        9.76     31.76 o 
  -1  20   3       18.60       24.35     44.94 o 
   0  20   3       88.86      130.68     52.41 o 
   1  20   3       18.61      -13.92     29.06 o 
   2  20   3       24.90       53.53     36.79 o 
   3  20   3       48.57      137.46     56.89 o 
  -2  21   3       48.18       76.85     43.19 o 
  -1  21   3       11.66        3.07     28.33 o 
   0  21   3      171.89      151.47     38.81 o 
   1  21   3       11.68        4.62     60.06 o 
   2  21   3       48.21      119.66     52.76 o 
   1   0   4    43035.24    40906.12    323.74 o 
   2   0   4     6988.27     6524.65     57.30 o 
   3   0   4      195.74      189.93     13.80 o 
   4   0   4    10945.73    11060.30     96.83 o 
   5   0   4      224.48      247.08     18.42 o 
   6   0   4       50.17       44.55     16.62 o 
   7   0   4       20.28       66.45     27.53 o 
   8   0   4        2.64      132.46     56.38 o 
  -8   1   4       40.34       95.19     45.61 o 
  -7   1   4        1.68       50.82     25.13 o 
  -6   1   4      866.72      877.87     58.79 o 
  -5   1   4      113.54      122.84     14.43 o 
  -4   1   4     4272.61     4369.79     62.51 o 
  -3   1   4      804.34      783.46     24.05 o 
  -2   1   4     2178.59     1998.00     32.35 o 
  -1   1   4      331.10      294.89     12.02 o 
   1   1   4      331.70      331.53     27.23 o 
   2   1   4     2178.08     2003.33     36.83 o 
   3   1   4      805.03      792.55     21.71 o 
   4   1   4     4271.93     4373.58     59.37 o 
   5   1   4      113.51      118.84     13.49 o 
   6   1   4      866.53      975.40     46.70 o 
   7   1   4        1.67       46.39     41.72 o 
   8   1   4       40.33       88.78     50.70 o 
  -8   2   4      157.82      168.03     51.72 o 
  -7   2   4       38.73       66.75     37.33 o 
  -6   2   4      280.00      296.56     34.06 o 
  -5   2   4       95.30      113.06     13.96 o 
  -4   2   4     1831.64     1782.44     40.08 o 
  -3   2   4      470.81      490.35     22.76 o 
  -2   2   4      521.42      587.85     42.16 o 
  -1   2   4     6116.62     5918.59     54.17 o 
   0   2   4       79.24      114.00     16.21 o 
   1   2   4     6103.82     5799.65     58.65 o 
   2   2   4      523.29      551.40     20.94 o 
   3   2   4      470.72      462.87     17.38 o 
   4   2   4     1830.98     1775.94     42.11 o 
   5   2   4       95.51       92.88     18.77 o 
   6   2   4      280.33      262.43     45.51 o 
   7   2   4       38.56      102.85     45.67 o 
   8   2   4      158.02      225.70     57.86 o 
  -8   3   4        8.36       74.87     42.75 o 
  -7   3   4       16.16       36.33     31.47 o 
  -6   3   4      115.81      105.25     47.93 o 
  -5   3   4       15.50       22.93     12.38 o 
  -4   3   4      382.72      374.01     24.48 o 
  -3   3   4       39.45       20.03     10.06 o 
  -2   3   4     1021.37     1021.65     41.82 o 
  -1   3   4      345.96      311.83     19.23 o 
   0   3   4     3089.85     3060.51     71.11 o 
   1   3   4      345.69      322.39     32.17 o 
   2   3   4     1020.05     1071.80     35.07 o 
   3   3   4       39.41       34.21     10.35 o 
   4   3   4      382.35      349.96     25.94 o 
   5   3   4       15.48       21.32     22.82 o 
   6   3   4      115.69      104.22     24.64 o 
   7   3   4       16.14       21.82     33.51 o 
   8   3   4        8.37       27.59     41.10 o 
  -8   4   4       33.19       26.35     32.01 o 
  -7   4   4      259.55      286.82     54.85 o 
  -6   4   4      131.35      117.54     22.75 o 
  -5   4   4        7.38       14.68      9.81 o 
  -4   4   4     2289.23     2337.38     87.64 o 
  -3   4   4     1400.95     1435.83     42.57 o 
  -1   4   4     5120.51     4653.53     78.48 o 
   0   4   4      531.14      505.54     35.56 o 
   1   4   4     5120.00     4834.21     86.30 o 
   2   4   4      559.48      532.79     26.52 o 
   3   4   4     1399.82     1437.22     43.98 o 
   4   4   4     2288.06     2312.71     60.36 o 
   5   4   4        7.36       34.86     24.22 o 
   6   4   4      130.96       99.91     24.91 o 
   7   4   4      260.04      263.98     54.49 o 
   8   4   4       33.26       15.29     40.27 o 
  -8   5   4       58.83       76.48     39.93 o 
  -7   5   4       41.23       45.48     28.68 o 
  -6   5   4      176.60      165.25     39.92 o 
  -5   5   4       16.38       41.86     27.92 o 
  -4   5   4      108.00       82.98     28.53 o 
  -3   5   4      220.80      244.07     38.48 o 
  -2   5   4      165.89      170.26     13.20 o 
  -1   5   4       25.42       47.65     13.79 o 
   0   5   4     2591.36     2517.59     81.08 o 
   1   5   4       25.48       32.37     11.82 o 
   2   5   4      165.81      179.26     34.56 o 
   3   5   4      220.79      224.97     18.86 o 
   4   5   4      107.83      113.64     15.03 o 
   5   5   4       16.41       37.54     27.23 o 
   6   5   4      176.82      192.78     44.20 o 
   7   5   4       41.15       77.62     41.83 o 
   8   5   4       58.81       39.14     42.03 o 
  -8   6   4       40.06      -14.26     35.07 o 
  -7   6   4      125.12      100.95     37.04 o 
  -6   6   4        5.62       -9.55     23.44 o 
  -5   6   4       41.84       39.33     28.47 o 
  -4   6   4      220.39      186.29     41.49 o 
  -3   6   4      406.75      466.54     51.80 o 
  -2   6   4     3054.34     3083.21     63.85 o 
  -1   6   4     3588.55     3428.01     86.58 o 
   0   6   4     4668.36     4457.95    114.26 o 
   1   6   4     3591.69     3483.67     68.34 o 
   2   6   4     3050.04     3076.96     94.00 o 
   3   6   4      405.71      428.26     28.73 o 
   4   6   4      219.72      226.23     21.54 o 
   5   6   4       42.16       71.35     27.31 o 
   6   6   4        5.67       10.44     28.66 o 
   7   6   4      125.17      107.96     30.12 o 
   8   6   4       40.09       92.56     42.39 o 
  -7   7   4      193.23      174.21     41.63 o 
  -6   7   4      401.60      368.02     57.44 o 
  -5   7   4      376.71      364.22     56.52 o 
  -4   7   4        7.45       -6.10     24.16 o 
  -3   7   4     1281.83     1254.77     82.75 o 
  -2   7   4      164.24      152.61     15.90 o 
  -1   7   4     2055.39     2144.20     75.67 o 
   0   7   4     1360.08     1363.36     70.04 o 
   1   7   4     2055.95     2175.21     96.31 o 
   2   7   4      164.18      174.02     34.82 o 
   3   7   4     1282.45     1260.74     44.93 o 
   4   7   4        7.38       -3.90      8.05 o 
   5   7   4      377.12      311.68     51.95 o 
   6   7   4      401.67      495.48     67.37 o 
   7   7   4      193.30      178.14     45.17 o 
  -7   8   4      102.70       55.63     34.61 o 
  -6   8   4       87.68       64.36     29.50 o 
  -5   8   4       85.74       70.30     33.34 o 
  -4   8   4      810.73      714.72     72.08 o 
  -3   8   4     1508.15     1360.07     63.31 o 
  -2   8   4     1473.61     1390.23    115.99 o 
  -1   8   4     1347.88     1464.99     68.61 o 
   0   8   4      173.70      191.68     30.94 o 
   1   8   4     1349.74     1559.48     85.89 o 
   2   8   4     1475.78     1433.29     89.64 o 
   3   8   4     1508.31     1551.83     99.57 o 
   4   8   4      811.41      837.09     77.71 o 
   5   8   4       85.63      180.78     46.07 o 
   6   8   4       87.74      147.34     43.46 o 
   7   8   4      102.76       63.02     37.39 o 
  -7   9   4        4.49       -4.65     26.44 o 
  -6   9   4       73.76       20.48     31.01 o 
  -5   9   4      102.52       73.02     35.94 o 
  -4   9   4      180.49      248.91     51.25 o 
  -3   9   4       20.44       13.11     19.05 o 
  -2   9   4     1290.16     1322.85     50.35 o 
  -1   9   4     1146.23     1146.72     65.50 o 
   0   9   4      229.70      250.28     37.27 o 
   1   9   4     1144.90     1176.18     80.81 o 
   2   9   4     1291.30     1345.55     89.30 o 
   3   9   4       20.64       39.65     30.97 o 
   4   9   4      180.25      196.56     47.14 o 
   5   9   4      102.60       83.48     36.27 o 
   6   9   4       73.59       80.98     40.78 o 
   7   9   4        4.50      -44.34     39.53 o 
  -7  10   4       68.60       59.65     42.23 o 
  -6  10   4       63.56       89.13     43.92 o 
  -5  10   4       23.41       40.50     31.28 o 
  -4  10   4      327.46      271.57     51.55 o 
  -3  10   4       11.39        7.61      9.72 o 
  -2  10   4      157.50      135.24     20.98 o 
  -1  10   4     1182.59     1218.08     54.00 o 
   0  10   4       89.98       66.10     27.84 o 
   1  10   4     1182.27     1285.32     86.63 o 
   2  10   4      157.93      104.05     33.74 o 
   3  10   4       11.47      -15.25     33.16 o 
   4  10   4      327.71      356.88     59.14 o 
   5  10   4       23.44       24.11     26.94 o 
   6  10   4       63.66       40.82     33.46 o 
   7  10   4       68.57       90.88     44.99 o 
  -7  11   4       39.36       29.01     28.90 o 
  -6  11   4       44.82       73.05     39.88 o 
  -5  11   4       14.32       45.87     38.05 o 
  -4  11   4      266.30      347.63     56.89 o 
  -3  11   4       29.87       48.65     22.00 o 
  -2  11   4      220.50      221.18     24.14 o 
  -1  11   4      306.70      348.01     31.89 o 
   0  11   4     1144.02     1046.54     75.99 o 
   1  11   4      307.67      354.90     50.28 o 
   2  11   4      220.34      227.26     46.85 o 
   3  11   4       30.01       49.73     34.98 o 
   4  11   4      266.70      384.15     62.48 o 
   5  11   4       14.37       -9.34     24.02 o 
   6  11   4       44.56       18.64     28.90 o 
   7  11   4       39.42       11.56     36.53 o 
  -6  12   4       75.53       69.69     42.44 o 
  -5  12   4      141.48      153.34     42.69 o 
  -4  12   4        9.38      -52.99     42.64 o 
  -3  12   4      148.44      172.03     22.35 o 
  -2  12   4      129.81      142.36     23.52 o 
  -1  12   4      132.91      140.76     24.17 o 
   0  12   4        9.39       12.35     15.45 o 
   1  12   4      133.02      121.86     41.24 o 
   2  12   4      130.32       98.11     32.80 o 
   3  12   4      148.43      131.45     39.23 o 
   4  12   4        9.43       28.05     34.07 o 
   5  12   4      141.63       82.64     39.54 o 
   6  12   4       75.42      108.29     45.83 o 
  -6  13   4        5.31       -0.09     31.70 o 
  -5  13   4      403.83      415.76     73.52 o 
  -4  13   4      123.26       84.72     37.49 o 
  -3  13   4      360.06      394.31     62.48 o 
  -2  13   4      116.62      102.55     20.77 o 
  -1  13   4       76.75       81.78     21.33 o 
   0  13   4       48.66       77.50     28.86 o 
   1  13   4       76.51       86.93     21.16 o 
   2  13   4      116.99      139.70     25.12 o 
   3  13   4      360.26      321.84     33.16 o 
   4  13   4      123.39       79.42     40.36 o 
   5  13   4      403.98      486.67     75.77 o 
   6  13   4        5.29       52.53     40.46 o 
  -6  14   4       71.31       47.59     32.93 o 
  -5  14   4      102.51       80.82     44.52 o 
  -4  14   4       96.71       80.79     41.83 o 
  -3  14   4       67.27       28.03     37.19 o 
  -2  14   4       44.98       65.36     19.54 o 
  -1  14   4      194.73      156.26     26.24 o 
   0  14   4        2.39        7.74     15.82 o 
   1  14   4      194.30      210.92     30.68 o 
   2  14   4       44.85       78.18     27.11 o 
   3  14   4       67.48      154.94     48.47 o 
   4  14   4       96.49      171.21     51.18 o 
   5  14   4      102.32      224.99     59.71 o 
   6  14   4       71.23       77.90     42.38 o 
  -6  15   4       60.45        1.58     32.47 o 
  -5  15   4      400.82      445.48     75.34 o 
  -4  15   4      453.71      517.86     80.52 o 
  -3  15   4      155.10       69.06     36.36 o 
  -2  15   4       84.07      107.78     23.10 o 
  -1  15   4      945.33      819.28     56.52 o 
   0  15   4      411.65      381.95     40.90 o 
   1  15   4      944.63      858.32     58.80 o 
   2  15   4       84.22       78.33     29.47 o 
   3  15   4      154.79      144.45     44.72 o 
   4  15   4      453.85      518.72     78.84 o 
   5  15   4      401.22      484.47     80.75 o 
   6  15   4       60.34       84.35     48.07 o 
  -5  16   4       39.91       96.53     48.92 o 
  -4  16   4       35.13       40.13     34.86 o 
  -3  16   4       22.98       24.47     27.96 o 
  -2  16   4       19.35       43.99     17.91 o 
  -1  16   4       50.37       52.69     22.12 o 
   0  16   4       40.19       71.35     39.11 o 
   1  16   4       50.41       53.56     34.07 o 
   2  16   4       19.42       36.30     42.19 o 
   3  16   4       22.93       71.17     42.91 o 
   4  16   4       35.18       52.71     45.03 o 
   5  16   4       39.97       33.25     40.44 o 
  -5  17   4       73.75       80.72     44.12 o 
  -4  17   4       56.55       25.98     35.77 o 
  -3  17   4      429.74      407.67     69.36 o 
  -2  17   4      202.57      231.27     33.86 o 
  -1  17   4       19.07       44.52     21.15 o 
   0  17   4     1623.97     1501.29     82.33 o 
   1  17   4       19.07       42.99     22.79 o 
   2  17   4      203.27      237.85     36.78 o 
   3  17   4      429.68      417.45     73.76 o 
   4  17   4       56.22       92.32     41.97 o 
   5  17   4       73.72       19.30     31.52 o 
  -4  18   4        1.74       14.66     31.97 o 
  -3  18   4       13.00       47.60     35.26 o 
  -2  18   4       57.62      100.42     45.69 o 
  -1  18   4       12.78       60.40     24.35 o 
   0  18   4      138.69      131.56     30.45 o 
   1  18   4       12.76       25.68     20.42 o 
   2  18   4       57.47       81.75     25.38 o 
   3  18   4       12.94       88.82     50.69 o 
   4  18   4        1.75       24.71     35.25 o 
  -3  19   4       36.83       48.01     30.36 o 
  -2  19   4       30.37      106.99     44.37 o 
  -1  19   4      109.43      129.21     30.78 o 
   0  19   4      170.42      144.78     33.77 o 
   1  19   4      109.45       69.63     26.08 o 
   2  19   4       30.39       17.49     32.49 o 
   3  19   4       36.69       54.46     42.17 o 
  -3  20   4        6.74       -4.23     33.15 o 
  -2  20   4       11.19       31.27     33.93 o 
  -1  20   4       31.84        6.33     24.21 o 
   0  20   4       14.87       31.18     25.58 o 
   1  20   4       31.97       33.26     25.45 o 
   2  20   4       11.25       -1.43     41.21 o 
   3  20   4        6.76       59.41     40.84 o 
  -1  21   4       52.45       72.94     46.41 o 
   0  21   4        4.27       -6.29     22.54 o 
   1  21   4       52.52       59.62     26.94 o 
   1   0   5    18873.16    18824.53     91.95 o 
   2   0   5     1221.01     1164.61     25.57 o 
   3   0   5       35.58       22.78     10.72 o 
   4   0   5    11857.29    12787.64    236.23 o 
   5   0   5      338.07      367.97     28.94 o 
   6   0   5      570.99      531.02     35.42 o 
   7   0   5       12.16       33.43     25.25 o 
   8   0   5      231.90      285.90     66.23 o 
  -8   1   5       92.74      115.62     51.25 o 
  -7   1   5       62.65      100.09     32.81 o 
  -6   1   5      406.19      399.28     82.93 o 
  -5   1   5      118.73      123.85     14.73 o 
  -4   1   5      473.54      483.09     26.63 o 
  -3   1   5     1547.04     1551.65     33.56 o 
  -2   1   5     2657.81     2562.74     42.16 o 
  -1   1   5    20833.24    20573.66    121.47 o 
   0   1   5     3500.96     3475.97     50.02 o 
   1   1   5    20840.57    20602.12    197.53 o 
   2   1   5     2656.50     2583.53     38.27 o 
   3   1   5     1546.69     1648.22     36.16 o 
   4   1   5      473.89      486.61     21.23 o 
   5   1   5      118.89      128.45     14.26 o 
   6   1   5      405.05      469.86     59.23 o 
   7   1   5       62.54       84.30     44.92 o 
   8   1   5       92.64      106.33     47.89 o 
  -8   2   5      102.92      163.77     50.59 o 
  -7   2   5       23.29       68.24     37.95 o 
  -6   2   5      994.19      955.71     67.36 o 
  -5   2   5      122.34      117.23     14.68 o 
  -4   2   5     2176.97     2134.27     44.50 o 
  -3   2   5     2292.62     2337.76     48.31 o 
  -2   2   5      726.24      746.24     30.27 o 
  -1   2   5     9885.11     9842.76     79.00 o 
   0   2   5     2548.02     2347.50     61.50 o 
   1   2   5     9890.57     9781.41     85.39 o 
   2   2   5      728.05      736.98     19.94 o 
   3   2   5     2290.47     2241.52     31.71 o 
   4   2   5     2175.64     2127.01     84.17 o 
   5   2   5      122.20      109.71     12.33 o 
   6   2   5      994.51      949.50     57.50 o 
   7   2   5       23.23      121.51     52.07 o 
   8   2   5      103.15      175.03     57.24 o 
  -8   3   5      121.37      143.27     48.40 o 
  -7   3   5       33.31       24.15     31.35 o 
  -6   3   5      224.44      174.36     27.48 o 
  -5   3   5      443.21      445.94     25.46 o 
  -4   3   5       87.79       85.06     15.39 o 
  -3   3   5      364.48      392.53     24.46 o 
  -2   3   5      790.44      811.51     40.20 o 
  -1   3   5     2559.52     2374.75     55.07 o 
   0   3   5       43.51       41.38     16.80 o 
   1   3   5     2560.03     2529.02    102.07 o 
   2   3   5      790.72      785.24     27.59 o 
   3   3   5      363.36      380.86     24.84 o 
   4   3   5       87.51      101.33     27.57 o 
   5   3   5      442.63      433.70     37.24 o 
   6   3   5      224.50      206.33     36.55 o 
   7   3   5       33.31      -38.89     39.02 o 
   8   3   5      121.20      168.57     52.86 o 
  -8   4   5       81.53        6.56     32.34 o 
  -7   4   5       48.56       57.82     31.35 o 
  -6   4   5      447.36      429.29     40.33 o 
  -5   4   5      358.36      397.52     37.68 o 
  -4   4   5      387.94      416.65     36.97 o 
  -3   4   5        5.69        4.73     10.06 o 
  -2   4   5       78.44       72.80      8.57 o 
  -1   4   5     1148.26     1195.45     44.43 o 
   0   4   5        0.42        8.75     16.93 o 
   1   4   5     1147.33     1227.89     29.34 o 
   2   4   5       78.99       86.87      8.33 o 
   3   4   5        5.60        8.46     10.00 o 
   4   4   5      387.96      441.73     51.14 o 
   5   4   5      358.53      348.13     50.22 o 
   6   4   5      446.97      374.59     52.23 o 
   7   4   5       48.56      117.19     49.24 o 
   8   4   5       81.48      101.60     49.79 o 
  -8   5   5        2.37      -32.52     35.30 o 
  -7   5   5      102.95       88.32     33.28 o 
  -6   5   5       84.92       78.03     38.26 o 
  -5   5   5      548.99      559.58     62.13 o 
  -4   5   5      877.43      925.16     71.96 o 
  -3   5   5      468.59      468.41     48.11 o 
  -2   5   5      695.02      618.06     25.84 o 
  -1   5   5      379.39      321.85     26.97 o 
   0   5   5     9794.04     9616.07    156.09 o 
   1   5   5      379.26      376.99     22.95 o 
   2   5   5      695.04      659.19     20.66 o 
   3   5   5      468.72      459.71     27.03 o 
   4   5   5      878.82      944.47     74.83 o 
   5   5   5      549.09      544.93     62.40 o 
   6   5   5       85.29       62.44     28.48 o 
   7   5   5      102.92       96.28     30.34 o 
   8   5   5        2.38      -22.87     34.43 o 
  -7   6   5       16.51       38.91     30.31 o 
  -6   6   5      192.34      208.31     46.49 o 
  -5   6   5       21.26      -22.23     23.29 o 
  -4   6   5      584.57      585.22     61.74 o 
  -3   6   5     1568.17     1642.06     90.04 o 
  -2   6   5     1624.22     1650.27     48.93 o 
  -1   6   5     2030.12     2073.67     69.15 o 
   0   6   5     1472.32     1525.24     69.41 o 
   1   6   5     2030.69     2076.96     54.43 o 
   2   6   5     1622.89     1632.25     42.63 o 
   3   6   5     1569.80     1602.37     93.77 o 
   4   6   5      583.99      588.34     32.47 o 
   5   6   5       21.15       20.13     25.08 o 
   6   6   5      192.30      160.49     43.57 o 
   7   6   5       16.54       40.75     24.69 o 
  -7   7   5       26.66        8.39     29.47 o 
  -6   7   5      187.62      234.45     48.07 o 
  -5   7   5      107.38      104.24     35.34 o 
  -4   7   5       71.88       73.04     31.18 o 
  -3   7   5      407.35      427.93     50.71 o 
  -2   7   5      482.33      428.97     29.56 o 
  -1   7   5     1164.43     1117.71     55.47 o 
   0   7   5        0.46       23.27     17.52 o 
   1   7   5     1163.89     1097.87     70.10 o 
   2   7   5      482.23      450.66     50.94 o 
   3   7   5      407.15      468.99     56.13 o 
   4   7   5       72.04       78.45     29.43 o 
   5   7   5      107.47      141.76     40.63 o 
   6   7   5      187.87      221.82     49.86 o 
   7   7   5       26.63       -6.15     29.56 o 
  -7   8   5       24.21       -7.97     28.62 o 
  -6   8   5      202.67      181.41     48.87 o 
  -5   8   5      116.96      100.54     38.93 o 
  -4   8   5      337.21      442.46     59.66 o 
  -3   8   5      649.45      640.37     63.53 o 
  -2   8   5      776.41      779.47     43.51 o 
  -1   8   5      636.46      622.83     45.52 o 
   0   8   5      218.36      211.38     32.08 o 
   1   8   5      635.76      691.88     60.36 o 
   2   8   5      776.42      803.84     68.30 o 
   3   8   5      649.15      672.50     69.27 o 
   4   8   5      336.92      326.43     51.82 o 
   5   8   5      117.38      116.28     39.41 o 
   6   8   5      202.70      179.47     47.64 o 
   7   8   5       24.20       17.06     28.15 o 
  -7   9   5        4.67       31.63     37.84 o 
  -6   9   5      439.11      407.64     67.91 o 
  -5   9   5      423.63      432.48     63.41 o 
  -4   9   5      661.13      647.66     73.55 o 
  -3   9   5      419.74      420.52     24.29 o 
  -2   9   5      419.13      383.80     28.03 o 
  -1   9   5     1422.42     1481.63     74.34 o 
   0   9   5       12.07       40.87     24.15 o 
   1   9   5     1424.88     1420.92     87.64 o 
   2   9   5      420.02      467.21     54.95 o 
   3   9   5      419.61      401.16     57.37 o 
   4   9   5      661.89      669.69     75.10 o 
   5   9   5      424.16      438.44     66.58 o 
   6   9   5      439.08      378.53     67.84 o 
   7   9   5        4.67       21.36     34.71 o 
  -7  10   5        5.11       64.38     42.35 o 
  -6  10   5       73.19       69.29     38.51 o 
  -5  10   5      291.54      293.22     55.76 o 
  -4  10   5      142.83       91.62     35.27 o 
  -3  10   5      499.94      457.72     28.65 o 
  -2  10   5       69.55       97.98     18.20 o 
  -1  10   5      552.57      533.24     48.66 o 
   0  10   5        0.01       35.47     23.49 o 
   1  10   5      553.26      541.07     61.55 o 
   2  10   5       69.54      106.63     36.28 o 
   3  10   5      499.80      540.47     67.48 o 
   4  10   5      142.85      149.82     41.27 o 
   5  10   5      291.65      243.87     52.87 o 
   6  10   5       73.09       49.49     36.99 o 
   7  10   5        5.12      -21.11     34.83 o 
  -7  11   5       20.90       13.64     36.90 o 
  -6  11   5       58.61       56.33     34.29 o 
  -5  11   5       77.71       51.58     29.65 o 
  -4  11   5      370.61      332.34     56.81 o 
  -3  11   5      207.19      171.56     20.25 o 
  -2  11   5      152.49      136.75     20.57 o 
  -1  11   5      481.34      489.79     50.58 o 
   0  11   5       37.59       27.01     20.60 o 
   1  11   5      480.83      485.77     59.36 o 
   2  11   5      152.70      182.79     42.61 o 
   3  11   5      207.11      181.98     43.67 o 
   4  11   5      371.15      360.96     62.88 o 
   5  11   5       77.75       75.93     33.99 o 
   6  11   5       58.31        5.26     31.33 o 
   7  11   5       20.83        4.85     32.09 o 
  -6  12   5       51.20       45.92     36.09 o 
  -5  12   5      198.52      124.82     40.69 o 
  -4  12   5      294.82      305.39     58.54 o 
  -3  12   5      149.92      136.95     19.78 o 
  -2  12   5      144.87      155.37     22.87 o 
  -1  12   5       34.07       38.83     16.40 o 
   0  12   5      646.19      709.25     67.78 o 
   1  12   5       34.14       23.86     25.90 o 
   2  12   5      145.24      109.94     35.76 o 
   3  12   5      149.83       94.92     36.87 o 
   4  12   5      294.09      341.84     61.67 o 
   5  12   5      198.47       90.11     44.06 o 
   6  12   5       51.14       88.61     45.01 o 
  -6  13   5       49.12        3.07     29.77 o 
  -5  13   5       76.59       58.75     35.11 o 
  -4  13   5      137.13       88.88     33.46 o 
  -3  13   5      174.27      160.15     45.89 o 
  -2  13   5      416.06      378.13     56.92 o 
  -1  13   5       43.62       64.23     20.81 o 
   0  13   5      431.79      458.99     40.91 o 
   1  13   5       43.51       57.24     37.56 o 
   2  13   5      416.77      471.40     64.91 o 
   3  13   5      173.85      185.74     47.65 o 
   4  13   5      137.45      234.47     59.59 o 
   5  13   5       76.54       86.14     42.28 o 
   6  13   5       49.07       73.68     38.64 o 
  -6  14   5      124.31      181.67     57.08 o 
  -5  14   5      217.24      286.23     63.66 o 
  -4  14   5      209.78      264.62     55.67 o 
  -3  14   5      872.76      781.42     88.18 o 
  -2  14   5      367.77      372.24     37.49 o 
  -1  14   5      115.03      133.79     25.80 o 
   0  14   5        7.42       22.23     18.31 o 
   1  14   5      114.52      159.28     43.52 o 
   2  14   5      367.52      398.24     38.73 o 
   3  14   5      872.38      919.13     83.18 o 
   4  14   5      209.48      281.96     63.28 o 
   5  14   5      217.36      241.32     58.57 o 
   6  14   5      124.37       93.27     43.96 o 
  -5  15   5        8.36       78.44     46.77 o 
  -4  15   5       30.16       92.02     43.25 o 
  -3  15   5       67.58       60.44     34.87 o 
  -2  15   5        8.80       37.13     19.00 o 
  -1  15   5       60.11       67.67     20.93 o 
   0  15   5      191.18      149.66     36.30 o 
   1  15   5       59.44       99.28     31.98 o 
   2  15   5        8.78       30.24     20.03 o 
   3  15   5       67.54       73.90     38.01 o 
   4  15   5       30.00       26.92     33.22 o 
   5  15   5        8.48       33.98     39.60 o 
  -5  16   5      222.42      213.56     62.87 o 
  -4  16   5       15.37       45.98     32.64 o 
  -3  16   5        5.90       32.88     40.03 o 
  -2  16   5      138.23      162.65     28.31 o 
  -1  16   5      237.95      249.25     34.57 o 
   0  16   5        0.10        3.08     18.20 o 
   1  16   5      238.10      240.91     36.01 o 
   2  16   5      138.14      153.35     57.02 o 
   3  16   5        5.92       12.24     30.36 o 
   4  16   5       15.37      -22.75     34.29 o 
   5  16   5      222.58      307.11     69.01 o 
  -5  17   5       23.67       52.87     40.90 o 
  -4  17   5       23.47       64.31     42.14 o 
  -3  17   5       27.56      161.45     53.59 o 
  -2  17   5      215.68      201.83     31.81 o 
  -1  17   5      294.48      323.10     50.36 o 
   0  17   5       29.33       51.42     25.54 o 
   1  17   5      294.39      275.46     39.80 o 
   2  17   5      215.83      228.31     35.84 o 
   3  17   5       27.43       32.79     30.34 o 
   4  17   5       23.40        0.13     26.92 o 
   5  17   5       23.72       92.54     50.73 o 
  -4  18   5        2.27       23.91     34.52 o 
  -3  18   5       41.48       52.71     41.58 o 
  -2  18   5      169.01      248.90     61.35 o 
  -1  18   5      221.74      188.28     38.36 o 
   0  18   5       96.08       64.15     37.12 o 
   1  18   5      221.21      191.65     35.51 o 
   2  18   5      168.71      161.17     32.51 o 
   3  18   5       41.46       85.87     47.57 o 
   4  18   5        2.26       32.56     41.82 o 
  -3  19   5        9.40      -14.15     37.28 o 
  -2  19   5       80.82       86.85     44.56 o 
  -1  19   5       51.11       69.57     27.59 o 
   0  19   5       39.54       41.24     24.61 o 
   1  19   5       50.76       87.59     28.42 o 
   2  19   5       80.77       44.10     23.30 o 
   3  19   5        9.44       67.30     43.59 o 
  -3  20   5        2.44       42.50     40.58 o 
  -2  20   5       77.38       81.07     44.34 o 
  -1  20   5       10.47       17.81     36.64 o 
   0  20   5        4.98       23.19     28.88 o 
   1  20   5       10.68       37.63     26.11 o 
   2  20   5       77.16      112.81     48.27 o 
   3  20   5        2.40       85.20     49.30 o 
  -1  21   5       24.60       45.41     44.05 o 
   0  21   5       49.81       58.33     66.88 o 
   1  21   5       24.57       52.56     27.51 o 
   0   0   6     4455.16     3988.97     79.62 o 
   1   0   6       32.04       11.63     14.66 o 
   2   0   6     1417.45     1315.06     31.08 o 
   3   0   6      407.76      399.98     21.97 o 
   4   0   6     3673.65     3844.60     59.14 o 
   5   0   6      308.58      310.98     20.83 o 
   6   0   6     1374.62     1362.34     54.02 o 
   7   0   6        5.43       65.00     31.44 o 
   8   0   6      230.24      328.70     69.12 o 
  -7   1   6       96.88       77.03     30.34 o 
  -6   1   6      973.78      966.61     60.25 o 
  -5   1   6      694.90      684.53     29.44 o 
  -4   1   6     1461.56     1500.94     37.99 o 
  -3   1   6     8947.21     8986.44     94.68 o 
  -2   1   6     2424.01     2423.25     34.58 o 
  -1   1   6     5316.80     5372.94     93.52 o 
   0   1   6     3633.27     3480.06     33.46 o 
   1   1   6     5309.14     5334.33     66.67 o 
   2   1   6     2427.91     2433.88     66.28 o 
   3   1   6     8950.06     8969.72    116.34 o 
   4   1   6     1459.68     1479.65     35.85 o 
   5   1   6      695.53      712.69     28.58 o 
   6   1   6      973.68     1013.48     58.19 o 
   7   1   6       97.03      183.50     56.15 o 
   8   1   6       93.70      181.15     55.91 o 
  -8   2   6       35.73       25.57     36.60 o 
  -7   2   6      195.53      220.33     53.29 o 
  -6   2   6      338.45      321.82     37.41 o 
  -5   2   6       42.36       54.57     14.65 o 
  -4   2   6      186.65      190.91     16.59 o 
  -3   2   6      427.31      436.10     28.12 o 
  -2   2   6       43.99       59.31     10.80 o 
  -1   2   6     1292.13     1235.69     31.56 o 
   0   2   6      967.44     1024.82     45.27 o 
   1   2   6     1292.37     1199.13     33.57 o 
   2   2   6       44.09       61.06      8.57 o 
   3   2   6      428.11      386.29     19.64 o 
   4   2   6      186.47      208.30     12.15 o 
   5   2   6       42.50       37.54     41.07 o 
   6   2   6      338.38      348.62     37.13 o 
   7   2   6      195.68      211.83     55.85 o 
   8   2   6       35.75       48.02     39.59 o 
  -8   3   6       90.76       98.13     45.60 o 
  -7   3   6       28.58       37.27     31.82 o 
  -6   3   6      111.99       94.85     24.29 o 
  -5   3   6     1366.10     1386.91     44.67 o 
  -4   3   6      180.46      172.23     19.63 o 
  -3   3   6      483.78      513.98     37.24 o 
  -2   3   6      302.19      305.91     15.22 o 
  -1   3   6      788.97      884.32     28.24 o 
   0   3   6     2876.99     2782.52     76.56 o 
   1   3   6      787.34      867.17     39.90 o 
   2   3   6      302.87      305.97     14.50 o 
   3   3   6      482.08      432.02     27.70 o 
   4   3   6      180.41      165.61     33.16 o 
   5   3   6     1367.52     1487.30     68.59 o 
   6   3   6      111.81       77.24     23.11 o 
   7   3   6       28.57       -8.15     33.27 o 
   8   3   6       90.84      123.85     48.69 o 
  -8   4   6       79.55      145.00     50.38 o 
  -7   4   6       22.45      -53.79     34.28 o 
  -6   4   6      216.83      204.05     28.87 o 
  -5   4   6       58.11       65.52     15.13 o 
  -4   4   6      624.47      648.47     33.77 o 
  -3   4   6      298.28      349.63     30.89 o 
  -2   4   6      313.99      305.50     15.59 o 
  -1   4   6      362.02      347.47     26.98 o 
   0   4   6        2.04       13.60     16.51 o 
   1   4   6      361.89      382.53     22.68 o 
   2   4   6      314.04      326.63     18.28 o 
   3   4   6      298.65      337.44     40.91 o 
   4   4   6      624.23      600.71     57.57 o 
   5   4   6       58.19       98.98     33.69 o 
   6   4   6      216.93      180.24     30.32 o 
   7   4   6       22.52       24.13     33.05 o 
   8   4   6       79.57       77.60     49.60 o 
  -8   5   6       32.74       70.55     38.96 o 
  -7   5   6       16.44       -6.91     32.77 o 
  -6   5   6      114.84      129.19     26.67 o 
  -5   5   6      294.21      365.65     27.82 o 
  -4   5   6     1494.76     1558.82     51.97 o 
  -2   5   6      782.83      707.26     30.32 o 
  -1   5   6     4683.29     4585.70     96.96 o 
   0   5   6     1711.22     1655.61     67.21 o 
   1   5   6     4681.51     4635.11     77.51 o 
   2   5   6      783.17      742.83     38.72 o 
   3   5   6      543.09      585.90     55.76 o 
   4   5   6     1494.80     1580.71     95.06 o 
   5   5   6      294.92      312.51     48.21 o 
   6   5   6      114.82      172.13     41.75 o 
   7   5   6       16.46       20.20     21.31 o 
   8   5   6       32.71      -64.63     40.09 o 
  -7   6   6        3.88       -3.68     32.93 o 
  -6   6   6       74.57       68.39     33.26 o 
  -5   6   6       48.45       49.93     29.39 o 
  -4   6   6      203.99      207.90     42.24 o 
  -3   6   6      293.14      385.86     47.83 o 
  -2   6   6      207.26      213.21     19.56 o 
  -1   6   6      462.39      466.35     34.73 o 
   0   6   6     1690.66     1582.51     71.48 o 
   1   6   6      462.73      485.80     29.00 o 
   2   6   6      206.99      226.84     28.61 o 
   3   6   6      294.07      295.67     43.03 o 
   4   6   6      203.55      302.53     48.03 o 
   5   6   6       48.52       14.79     24.99 o 
   6   6   6       74.67       41.27     29.56 o 
   7   6   6        3.90       27.53     38.76 o 
  -7   7   6       59.73        8.98     30.30 o 
  -6   7   6      102.95       39.01     33.70 o 
  -5   7   6      156.51      169.25     45.67 o 
  -4   7   6      297.80      237.42     39.91 o 
  -3   7   6      386.34      332.99     14.78 o 
  -2   7   6       73.51       56.80     13.14 o 
  -1   7   6      569.17      542.44     40.33 o 
   0   7   6     1418.75     1439.00     73.06 o 
   1   7   6      568.65      532.53     51.11 o 
   2   7   6       73.55       63.43     12.25 o 
   3   7   6      386.15      400.05     49.28 o 
   4   7   6      298.22      289.95     50.33 o 
   5   7   6      156.47      165.11     42.91 o 
   6   7   6      103.06       95.28     33.25 o 
   7   7   6       59.66       50.77     21.86 o 
  -7   8   6       75.87       49.87     23.74 o 
  -6   8   6       25.75       27.49     30.86 o 
  -5   8   6        9.10       16.73     26.29 o 
  -4   8   6       51.91       31.47     26.19 o 
  -3   8   6     1032.40      977.39     31.60 o 
  -2   8   6      290.06      255.26     26.35 o 
  -1   8   6      568.38      545.40     44.96 o 
   0   8   6      183.45      149.57     30.39 o 
   1   8   6      568.13      558.30     53.87 o 
   2   8   6      290.00      289.59     23.23 o 
   3   8   6     1031.66      913.85     79.55 o 
   4   8   6       51.80       52.57     31.38 o 
   5   8   6        9.11       12.16     27.38 o 
   6   8   6       25.74       14.46     31.00 o 
   7   8   6       75.96       63.47     38.74 o 
  -7   9   6       85.73      195.71     56.97 o 
  -6   9   6      235.96      193.82     51.35 o 
  -5   9   6      753.15      701.76     80.13 o 
  -4   9   6      241.82      198.52     45.25 o 
  -3   9   6      260.53      266.12     20.21 o 
  -2   9   6      155.66      181.23     25.89 o 
  -1   9   6       34.37       52.11     19.99 o 
   0   9   6      556.99      596.69     54.44 o 
   1   9   6       34.35       36.17     27.15 o 
   2   9   6      155.80      126.42     35.36 o 
   3   9   6      260.62      271.15     48.85 o 
   4   9   6      242.32      328.86     56.77 o 
   5   9   6      754.01      809.01     87.37 o 
   6   9   6      236.29      220.80     56.55 o 
   7   9   6       85.77       12.41     29.38 o 
  -7  10   6        7.14       -0.28     31.67 o 
  -6  10   6      143.41      154.86     51.71 o 
  -5  10   6      372.62      322.77     58.57 o 
  -4  10   6      413.20      438.81     62.25 o 
  -3  10   6      122.50      118.63     14.93 o 
  -2  10   6      501.41      537.45     35.49 o 
  -1  10   6      786.25      809.09     60.10 o 
   0  10   6      172.02      162.92     33.49 o 
   1  10   6      784.69      887.02     74.14 o 
   2  10   6      501.77      559.58     61.98 o 
   3  10   6      122.96      109.12     32.81 o 
   4  10   6      412.64      397.42     64.98 o 
   5  10   6      373.27      373.60     62.92 o 
   6  10   6      143.75      122.67     43.85 o 
   7  10   6        7.17        3.49     31.27 o 
  -7  11   6       49.86       31.13     34.81 o 
  -6  11   6        8.15        8.86     29.65 o 
  -5  11   6       55.89       36.75     30.85 o 
  -4  11   6      470.38      430.22     63.21 o 
  -3  11   6       91.26       87.15     21.27 o 
  -2  11   6       44.06       50.53     16.26 o 
  -1  11   6      414.31      432.65     47.30 o 
   0  11   6       54.07       48.87     25.31 o 
   1  11   6      414.09      413.10     56.54 o 
   2  11   6       43.84       45.94     35.25 o 
   3  11   6       91.11      149.80     43.28 o 
   4  11   6      470.58      405.70     64.01 o 
   5  11   6       55.90      117.25     45.67 o 
   6  11   6        8.16      -31.24     26.77 o 
   7  11   6       49.96       80.78     41.94 o 
  -6  12   6      140.69      176.36     56.32 o 
  -5  12   6       40.44       62.63     36.33 o 
  -4  12   6      601.03      529.91     72.92 o 
  -3  12   6      669.39      662.19     40.07 o 
  -2  12   6      209.53      203.23     27.64 o 
  -1  12   6      202.68      223.08     39.23 o 
   0  12   6     1139.79     1149.13     84.92 o 
   1  12   6      202.53      168.98     41.99 o 
   2  12   6      208.99      297.83     53.56 o 
   3  12   6      669.37      644.86     78.48 o 
   4  12   6      599.44      758.66     89.13 o 
   5  12   6       40.58       39.94     35.83 o 
   6  12   6      140.68      100.70     40.02 o 
  -6  13   6       21.20       47.28     35.22 o 
  -5  13   6      168.56      148.35     50.02 o 
  -4  13   6      144.05      129.86     50.62 o 
  -3  13   6      433.44      331.29     58.81 o 
  -2  13   6      234.85      254.28     31.33 o 
  -1  13   6      163.25      194.94     28.59 o 
   0  13   6       71.65      115.33     38.64 o 
   1  13   6      163.07      187.05     45.48 o 
   2  13   6      234.98      224.78     54.54 o 
   3  13   6      432.80      461.22     69.92 o 
   4  13   6      144.01      148.72     50.59 o 
   5  13   6      168.60      230.23     55.96 o 
   6  13   6       21.19       15.97     38.07 o 
  -6  14   6      170.86      113.36     46.06 o 
  -5  14   6      189.19      117.96     42.77 o 
  -4  14   6      168.97      158.35     44.21 o 
  -3  14   6     2642.49     2581.19    155.40 o 
  -2  14   6      553.62      547.51     44.56 o 
  -1  14   6      382.02      421.14     57.41 o 
   0  14   6      502.17      397.78     40.47 o 
   1  14   6      381.59      300.21     53.59 o 
   2  14   6      553.72      539.48     73.95 o 
   3  14   6     2642.72     2618.02    158.59 o 
   4  14   6      168.78      220.86     58.97 o 
   5  14   6      189.71      140.52     48.79 o 
   6  14   6      170.90      238.89     60.48 o 
  -5  15   6       44.50       27.60     29.61 o 
  -4  15   6       25.81      104.38     45.08 o 
  -3  15   6        8.97       25.18     38.52 o 
  -2  15   6      107.31       86.01     29.17 o 
  -1  15   6       39.29       79.08     23.41 o 
   0  15   6        9.56       24.63     19.83 o 
   1  15   6       39.34       62.00     23.98 o 
   2  15   6      107.32      129.02     28.54 o 
   3  15   6        9.06       59.43     21.77 o 
   4  15   6       25.77       67.37     40.76 o 
   5  15   6       44.50       74.34     43.29 o 
  -5  16   6      183.42      160.36     54.90 o 
  -4  16   6        0.75       66.90     43.57 o 
  -3  16   6      201.54      207.84     50.56 o 
  -2  16   6      323.25      284.76     50.38 o 
  -1  16   6      107.15      156.98     29.75 o 
   0  16   6      210.47      218.52     34.17 o 
   1  16   6      107.01      141.64     39.78 o 
   2  16   6      323.30      319.40     39.37 o 
   3  16   6      201.91      223.98     57.07 o 
   4  16   6        0.75       57.11     44.43 o 
   5  16   6      183.77      189.94     57.72 o 
  -5  17   6       21.64      164.99     55.76 o 
  -4  17   6       44.43      113.56     51.10 o 
  -3  17   6       22.54       70.51     43.63 o 
  -2  17   6        7.86       52.28     36.15 o 
  -1  17   6       16.49       68.71     24.63 o 
   0  17   6        8.75       11.61     20.14 o 
   1  17   6       16.47       16.69     17.71 o 
   2  17   6        7.85       15.33     22.18 o 
   3  17   6       22.49       49.31     41.26 o 
   4  17   6       44.38      -13.33     32.87 o 
   5  17   6       21.64       40.74     41.53 o 
  -4  18   6       41.79       27.31     37.20 o 
  -3  18   6      394.35      394.55     73.62 o 
  -2  18   6      402.35      371.91     72.19 o 
  -1  18   6      283.19      254.39     70.04 o 
   0  18   6        9.92       -8.26     18.89 o 
   1  18   6      282.51      291.00     41.00 o 
   2  18   6      401.84      359.79     44.27 o 
   3  18   6      394.44      431.17     78.78 o 
   4  18   6       41.69      148.03     53.17 o 
  -3  19   6       33.98       42.63     38.85 o 
  -2  19   6        0.25       72.68     45.68 o 
  -1  19   6        7.95       43.39     23.19 o 
   0  19   6        4.00       22.96     19.65 o 
   1  19   6        7.94       23.27     59.19 o 
   2  19   6        0.25       37.29     21.43 o 
   3  19   6       34.00      -14.23     28.85 o 
  -3  20   6       62.94      217.28     66.14 o 
  -2  20   6      115.49      129.07     45.22 o 
  -1  20   6      134.04      176.22     34.70 o 
   0  20   6       58.73       94.37     30.32 o 
   1  20   6      134.64      112.91     31.55 o 
   2  20   6      115.39       96.63     45.91 o 
   3  20   6       62.85      151.51     57.45 o 
  -1  21   6       55.82       -2.44     31.31 o 
   0  21   6       52.89       45.05     27.45 o 
   1  21   6       55.78       56.85     27.32 o 
   1   0   7     2665.37     2768.24     78.92 o 
   2   0   7     2470.88     2455.70     35.67 o 
   3   0   7     1328.64     1310.66     38.15 o 
   4   0   7      605.88      597.12     25.03 o 
   5   0   7     1903.16     2023.95     52.86 o 
   6   0   7      122.44      145.39     22.45 o 
   7   0   7       19.84       47.16     43.64 o 
   8   0   7      423.60      550.39     86.69 o 
  -7   1   7       16.64       82.39     35.68 o 
  -6   1   7      825.98      843.48    117.40 o 
  -5   1   7     1442.51     1482.67     41.88 o 
  -4   1   7     1169.07     1216.78     34.65 o 
  -3   1   7      305.48      268.31     18.65 o 
  -2   1   7     3022.61     3000.56     38.39 o 
  -1   1   7    10892.39    10837.06     79.27 o 
   0   1   7       16.41        7.12      6.11 o 
   1   1   7    10899.72    10823.61    103.59 o 
   2   1   7     3026.50     3028.10     56.06 o 
   3   1   7      306.00      276.91     19.75 o 
   4   1   7     1168.87     1204.37     34.12 o 
   5   1   7     1441.54     1507.05     44.85 o 
   6   1   7      825.62      774.51     52.08 o 
   7   1   7       16.67       34.34     33.38 o 
   8   1   7      177.85      183.09     55.17 o 
  -8   2   7      138.21       96.19     42.92 o 
  -7   2   7      103.43      110.02     42.09 o 
  -6   2   7      540.74      542.78     46.68 o 
  -5   2   7      279.89      313.14     21.37 o 
  -4   2   7     3090.27     3009.39     54.36 o 
  -3   2   7      278.39      318.71     25.87 o 
  -2   2   7     2299.45     2320.83     41.90 o 
  -1   2   7     7600.52     7006.14     80.35 o 
   0   2   7        0.82        3.70     16.41 o 
   1   2   7     7604.12     7044.05     84.04 o 
   2   2   7     2302.13     2317.37     47.78 o 
   3   2   7      278.84      284.85     18.29 o 
   4   2   7     3087.85     2995.46     48.33 o 
   5   2   7      280.02      248.25     55.59 o 
   6   2   7      540.52      542.63     45.92 o 
   7   2   7      103.72      116.56     49.13 o 
   8   2   7      138.26      192.35     62.24 o 
  -8   3   7      167.13      127.99     45.64 o 
  -7   3   7        7.95       -3.94     30.65 o 
  -6   3   7      105.46       67.11     18.60 o 
  -5   3   7       52.60       35.52     21.63 o 
  -4   3   7      386.79      440.76     29.74 o 
  -3   3   7      531.20      499.63     39.01 o 
  -2   3   7     1504.30     1504.91     35.59 o 
  -1   3   7      917.77      911.43     30.70 o 
   0   3   7       41.51       54.64     19.26 o 
   1   3   7      916.87      899.12     32.67 o 
   2   3   7     1502.32     1495.64     46.65 o 
   3   3   7      531.44      473.43     52.56 o 
   4   3   7      387.72      334.29     26.61 o 
   5   3   7       52.57       78.45     27.17 o 
   6   3   7      105.33       91.66     23.26 o 
   7   3   7        7.93        7.22     34.18 o 
   8   3   7      166.91      179.93     55.54 o 
  -8   4   7       13.81       69.89     37.52 o 
  -7   4   7       59.14       55.18     33.33 o 
  -6   4   7      252.36      258.04     31.23 o 
  -5   4   7      196.11      181.36     19.07 o 
  -4   4   7      209.07      219.15     22.65 o 
  -3   4   7     1994.78     1966.49     72.21 o 
  -2   4   7      144.85      147.82     12.97 o 
  -1   4   7      352.60      337.20     27.23 o 
   0   4   7     1480.26     1397.50     61.17 o 
   1   4   7      351.37      320.53     32.56 o 
   2   4   7      145.42      142.56     13.77 o 
   3   4   7     1994.49     1723.21    187.03 o 
   4   4   7      209.06      269.06     42.13 o 
   5   4   7      196.53      225.68     42.77 o 
   6   4   7      252.63      208.88     32.78 o 
   7   4   7       59.11      111.09     44.04 o 
   8   4   7       13.81        4.34     41.99 o 
  -8   5   7       10.36       19.12     37.69 o 
  -7   5   7       86.17       97.92     42.79 o 
  -6   5   7       50.85       55.79     18.05 o 
  -5   5   7      135.16      121.32     19.18 o 
  -4   5   7      696.78      752.14     38.72 o 
  -2   5   7      454.67      458.13     26.60 o 
  -1   5   7     1326.26     1427.87     56.30 o 
   0   5   7       30.34       67.45     23.31 o 
   1   5   7     1327.03     1435.71     48.18 o 
   2   5   7      455.41      459.48     24.71 o 
   3   5   7     1510.82     1659.39     92.72 o 
   4   5   7      697.02      722.07     66.38 o 
   5   5   7      135.54      109.01     37.73 o 
   6   5   7       50.86       25.41     26.52 o 
   7   5   7       86.07      100.94     32.06 o 
   8   5   7       10.39      -21.61     31.42 o 
  -7   6   7       79.63       57.84     32.49 o 
  -6   6   7       80.32      111.64     40.89 o 
  -5   6   7      755.12      736.69     73.15 o 
  -4   6   7      404.64      454.82     56.58 o 
  -2   6   7      936.46      860.88     40.14 o 
  -1   6   7      464.55      423.90     36.10 o 
   0   6   7      106.27       64.40     20.13 o 
   1   6   7      464.93      457.10     46.00 o 
   2   6   7      937.32      885.46     43.87 o 
   3   6   7      557.96      450.15     72.51 o 
   4   6   7      404.89      456.55     56.72 o 
   5   6   7      755.26      704.52     72.84 o 
   6   6   7       80.16       92.22     34.08 o 
   7   6   7       79.62       80.65     31.76 o 
  -7   7   7        9.36       27.23     37.25 o 
  -6   7   7      160.53      154.68     45.15 o 
  -5   7   7      165.43      177.40     38.52 o 
  -4   7   7      256.02      313.58     51.60 o 
  -3   7   7      141.10      151.45     12.56 o 
  -2   7   7      996.86     1021.37     46.67 o 
  -1   7   7     1495.50     1415.46     65.88 o 
   0   7   7      101.25      115.15     26.94 o 
   1   7   7     1494.80     1525.93     83.74 o 
   2   7   7      996.67     1001.46     39.79 o 
   3   7   7      141.10      188.91     35.03 o 
   4   7   7      255.90      249.90     48.50 o 
   5   7   7      165.74      211.35     47.03 o 
   6   7   7      160.45      192.35     50.97 o 
   7   7   7        9.35       -9.62     22.73 o 
  -7   8   7       41.53       51.66     35.43 o 
  -6   8   7      122.49      145.30     45.18 o 
  -5   8   7        5.32       15.61     30.32 o 
  -4   8   7       57.63       54.39     29.85 o 
  -3   8   7      565.06      622.47     73.81 o 
  -2   8   7      278.65      253.65     26.43 o 
  -1   8   7      810.02      749.59     51.25 o 
   0   8   7      226.22      227.78     34.37 o 
   1   8   7      809.86      786.65     63.92 o 
   2   8   7      278.45      272.03     42.77 o 
   3   8   7      565.31      529.02     61.35 o 
   4   8   7       57.56       47.65     25.82 o 
   5   8   7        5.36      -42.79     32.32 o 
   6   8   7      122.69       94.56     46.55 o 
   7   8   7       41.53       17.92     31.41 o 
  -7   9   7       77.47      158.75     50.56 o 
  -6   9   7       58.01      105.64     43.84 o 
  -5   9   7       34.03       48.74     32.95 o 
  -4   9   7      389.85      378.48     55.22 o 
  -3   9   7      492.60      465.27     31.90 o 
  -2   9   7      168.21      209.09     27.23 o 
  -1   9   7      120.52       88.52     22.78 o 
   0   9   7        1.43      -14.72     19.24 o 
   1   9   7      120.82       89.97     30.62 o 
   2   9   7      167.82      157.75     37.90 o 
   3   9   7      493.53      454.95     61.43 o 
   4   9   7      389.67      445.82     61.71 o 
   5   9   7       34.16       16.04     23.32 o 
   6   9   7       58.18      190.88     51.96 o 
   7   9   7       77.45       90.91     40.60 o 
  -7  10   7       57.78        7.42     34.03 o 
  -6  10   7      171.51      155.74     50.41 o 
  -5  10   7      280.21      310.86     56.75 o 
  -4  10   7      172.61      186.21     44.41 o 
  -3  10   7       98.51       97.85     23.74 o 
  -2  10   7      282.70      270.22     31.45 o 
  -1  10   7      541.40      513.19     48.44 o 
   0  10   7       28.40       40.14     22.77 o 
   1  10   7      540.37      529.39     57.96 o 
   2  10   7      283.18      302.62     50.94 o 
   3  10   7       98.99       87.48     35.91 o 
   4  10   7      172.32      184.53     46.18 o 
   5  10   7      280.17      306.37     58.35 o 
   6  10   7      171.85      147.79     49.52 o 
   7  10   7       57.85       98.84     46.65 o 
  -7  11   7      182.41       86.63     41.56 o 
  -6  11   7       63.31       38.32     30.37 o 
  -5  11   7      210.54      175.89     43.60 o 
  -4  11   7       13.02       23.35     33.91 o 
  -3  11   7      184.06      156.41     19.93 o 
  -2  11   7      373.77      339.97     37.90 o 
  -1  11   7      344.70      351.10     44.62 o 
   0  11   7        4.68       -1.95     20.32 o 
   1  11   7      343.60      363.23     51.59 o 
   2  11   7      374.18      422.42     57.89 o 
   3  11   7      184.27      188.54     45.49 o 
   4  11   7       13.02       24.94     34.86 o 
   5  11   7      210.43      186.86     52.44 o 
   6  11   7       63.21       41.98     38.74 o 
   7  11   7      182.29      201.01     56.39 o 
  -6  12   7       82.70      152.31     54.13 o 
  -5  12   7      279.75      227.03     54.43 o 
  -4  12   7      694.93      676.17     79.36 o 
  -3  12   7      740.02      771.67     82.26 o 
  -2  12   7      542.26      522.26     39.30 o 
  -1  12   7      321.00      353.85     44.51 o 
   0  12   7       17.54        5.89     22.55 o 
   1  12   7      320.86      375.24     56.64 o 
   2  12   7      542.31      528.43     68.40 o 
   3  12   7      740.21      795.90     82.90 o 
   4  12   7      694.48      756.92     90.44 o 
   5  12   7      279.44      256.58     61.00 o 
   6  12   7       82.76       48.88     24.90 o 
  -6  13   7       54.78       43.17     33.91 o 
  -5  13   7      138.39      141.91     49.77 o 
  -4  13   7      132.26      115.49     43.91 o 
  -3  13   7      467.36      462.70     68.72 o 
  -2  13   7     1001.73      960.98     55.03 o 
  -1  13   7      340.77      444.65     54.92 o 
   0  13   7     1139.33     1139.50     88.76 o 
   1  13   7      340.33      462.36     68.89 o 
   2  13   7     1001.35     1042.82     94.83 o 
   3  13   7      467.70      508.87     71.98 o 
   4  13   7      132.08      202.79     53.67 o 
   5  13   7      138.36      157.91     53.37 o 
   6  13   7       54.85       94.92     46.65 o 
  -6  14   7       19.01       38.23     38.07 o 
  -5  14   7       37.10        9.63     34.76 o 
  -4  14   7        2.89       57.03     40.71 o 
  -3  14   7       62.40      123.58     49.77 o 
  -2  14   7      666.82      744.75     50.35 o 
  -1  14   7      213.94      253.31     33.70 o 
   0  14   7      246.89      210.55     43.31 o 
   1  14   7      214.12      182.26     45.68 o 
   2  14   7      667.05      600.60     75.55 o 
   3  14   7       62.03       58.67     34.48 o 
   4  14   7        2.94       72.69     34.18 o 
   5  14   7       37.23       29.34     36.40 o 
   6  14   7       18.94       62.28     40.88 o 
  -5  15   7      136.91      166.28     59.22 o 
  -4  15   7      223.22      201.99     54.11 o 
  -3  15   7      357.81      353.09     65.12 o 
  -2  15   7      615.69      581.40     47.87 o 
  -1  15   7      226.85      223.83     41.26 o 
   0  15   7       95.65       97.64     29.47 o 
   1  15   7      227.34      234.75     52.26 o 
   2  15   7      616.11      605.75     79.21 o 
   3  15   7      357.72      449.97     73.98 o 
   4  15   7      223.22      215.77     58.63 o 
   5  15   7      136.92       94.67     46.48 o 
  -5  16   7        0.43       47.65     44.92 o 
  -4  16   7        7.71       60.06     39.87 o 
  -3  16   7      111.94      153.79     42.88 o 
  -2  16   7      253.01      272.43     34.56 o 
  -1  16   7      270.10      226.80     33.11 o 
   0  16   7       74.50       64.54     40.78 o 
   1  16   7      270.72      248.30     69.23 o 
   2  16   7      253.22      249.56     48.60 o 
   3  16   7      111.98       95.75     40.26 o 
   4  16   7        7.73        7.06     31.61 o 
   5  16   7        0.44       48.20     42.91 o 
  -4  17   7      141.13      151.07     53.88 o 
  -3  17   7      247.49      255.73     64.28 o 
  -2  17   7      376.72      423.67     73.57 o 
  -1  17   7       20.76        9.79     19.17 o 
   0  17   7      208.11      224.91     44.91 o 
   1  17   7       20.78       21.00     29.84 o 
   2  17   7      377.63      330.41     42.74 o 
   3  17   7      247.48      217.31     58.85 o 
   4  17   7      141.12      290.89     68.66 o 
  -4  18   7      119.95      175.17     58.86 o 
  -3  18   7      603.37      547.45     83.65 o 
  -2  18   7       65.38       71.09     37.62 o 
  -1  18   7       18.98       57.48     33.26 o 
   0  18   7      141.92      130.68     30.21 o 
   1  18   7       19.07       26.03     20.03 o 
   2  18   7       65.55       53.03     24.11 o 
   3  18   7      603.25      665.39     93.36 o 
   4  18   7      119.73      228.42     63.36 o 
  -3  19   7       53.64      146.32     54.25 o 
  -2  19   7      144.17      215.33     59.66 o 
  -1  19   7       44.74       76.99     48.13 o 
   0  19   7        0.48        6.93     21.20 o 
   1  19   7       44.63       54.03     47.07 o 
   2  19   7      143.97      242.59     54.76 o 
   3  19   7       53.56       75.47     49.07 o 
  -2  20   7      135.64      206.42     63.53 o 
  -1  20   7      158.61      217.49     76.57 o 
   0  20   7       64.96       72.26     27.21 o 
   1  20   7      158.70      166.71     36.42 o 
   2  20   7      135.72      135.37     50.41 o 
  -1  21   7       53.03       71.63     46.99 o 
   0  21   7        1.05       29.85     26.21 o 
   1  21   7       53.12       85.19     29.24 o 
   0   0   8       62.79      100.25     21.45 o 
   1   0   8      471.15      524.02     20.25 o 
   2   0   8     1086.98     1049.08     24.05 o 
   3   0   8       40.53       24.72     11.68 o 
   4   0   8      698.54      771.73     28.29 o 
   5   0   8      119.67      132.48     15.84 o 
   6   0   8        0.13        5.89     16.14 o 
   7   0   8      262.28      258.10     58.54 o 
   8   0   8       25.03      197.07     59.17 o 
  -7   1   8       59.86      100.23     34.66 o 
  -6   1   8      164.09      183.80     24.24 o 
  -5   1   8      588.07      557.98     26.48 o 
  -4   1   8      145.20      147.52     17.55 o 
  -3   1   8      420.86      398.11     22.00 o 
  -2   1   8      870.08      823.98     20.91 o 
  -1   1   8      626.99      584.26     21.39 o 
   0   1   8      401.02      380.43     23.00 o 
   1   1   8      626.22      620.09     27.95 o 
   2   1   8      869.88      792.98     35.49 o 
   3   1   8      421.82      408.30     24.72 o 
   4   1   8      145.03      152.02     17.73 o 
   5   1   8      588.81      599.12     29.51 o 
   6   1   8      164.13      174.74     30.29 o 
   7   1   8       59.86       32.31     35.20 o 
   8   1   8      192.64      245.60     59.61 o 
  -8   2   8       10.16      106.44     51.06 o 
  -7   2   8       56.83      135.52     45.64 o 
  -6   2   8      439.86      488.16     44.96 o 
  -5   2   8      624.24      631.05     29.13 o 
  -4   2   8     2022.15     1944.88     44.57 o 
  -3   2   8     3305.65     3374.78     58.93 o 
  -2   2   8     6984.96     6758.40     74.52 o 
  -1   2   8     8925.17     8273.85     93.84 o 
   0   2   8      345.26      335.66     22.06 o 
   1   2   8     8916.54     8563.83     77.08 o 
   2   2   8     6986.23     6726.70     87.52 o 
   3   2   8     3304.35     3215.42     61.73 o 
   4   2   8     2021.76     1965.91     43.11 o 
   5   2   8      624.08      603.10     44.16 o 
   6   2   8      440.17      507.80     56.02 o 
   7   2   8       56.90       91.72     43.03 o 
   8   2   8       10.18       35.37     40.29 o 
  -8   3   8       59.73       73.72     40.33 o 
  -7   3   8        0.16      -16.77     33.24 o 
  -6   3   8      136.59      160.34     26.54 o 
  -5   3   8        9.52       34.88     15.41 o 
  -4   3   8      239.72      245.24     24.16 o 
  -3   3   8      215.58      201.13     28.49 o 
  -2   3   8      532.66      558.42     24.61 o 
  -1   3   8       68.64       45.65     11.95 o 
   0   3   8       48.04       67.40     22.39 o 
   1   3   8       68.76       45.94     13.04 o 
   2   3   8      532.53      554.40     26.35 o 
   3   3   8      215.80      181.82     22.52 o 
   4   3   8      239.89      206.40     23.36 o 
   5   3   8        9.63        6.55     18.73 o 
   6   3   8      136.56      112.54     26.17 o 
   7   3   8        0.15       -8.94     34.23 o 
   8   3   8       59.70      139.26     53.58 o 
  -8   4   8       43.44       80.97     43.39 o 
  -7   4   8       23.18       15.71     29.23 o 
  -6   4   8        3.40       -0.65     34.03 o 
  -5   4   8      777.58      779.49     35.29 o 
  -4   4   8     1087.29     1000.10     45.20 o 
  -3   4   8     4621.53     4488.48    113.85 o 
  -2   4   8     1938.57     1985.72     45.10 o 
  -1   4   8     1484.95     1594.46     59.73 o 
   0   4   8      749.18      815.24     49.47 o 
   1   4   8     1485.56     1636.82     48.30 o 
   2   4   8     1939.20     1970.53     49.99 o 
   3   4   8     4623.08     4185.75    270.07 o 
   4   4   8     1088.46      939.21     76.68 o 
   5   4   8      777.12      797.75     72.35 o 
   6   4   8        3.39      -11.57     20.04 o 
   7   4   8       23.29       48.96     38.32 o 
   8   4   8       43.43       28.24     41.70 o 
  -7   5   8        2.78       27.61     31.36 o 
  -6   5   8       31.08       48.80     27.67 o 
  -5   5   8       94.84      100.61     17.58 o 
  -4   5   8       22.07       45.10     16.03 o 
  -3   5   8       98.67      100.55     22.42 o 
  -2   5   8      466.92      413.36     28.13 o 
  -1   5   8      642.97      665.86     41.00 o 
   0   5   8     2538.18     2423.39     86.52 o 
   1   5   8      644.16      707.23     54.16 o 
   2   5   8      466.71      446.54     25.83 o 
   3   5   8       98.33      110.17     19.31 o 
   4   5   8       21.98       15.25     24.42 o 
   5   5   8       94.81       73.74     28.52 o 
   6   5   8       30.97      -15.92     29.34 o 
   7   5   8        2.78       11.65     23.87 o 
  -7   6   8       73.83       98.78     35.58 o 
  -6   6   8       36.83        6.16     17.15 o 
  -5   6   8      537.44      492.99     63.92 o 
  -4   6   8      154.00      204.71     40.83 o 
  -3   6   8     1243.38     1204.95     35.23 o 
  -2   6   8     2932.81     2975.61     76.43 o 
  -1   6   8     1155.23      970.99     52.91 o 
   0   6   8      178.74      178.95     29.68 o 
   1   6   8     1155.31      926.74     62.99 o 
   2   6   8     2934.14     3008.72     67.23 o 
   3   6   8     1244.63     1176.28     73.17 o 
   4   6   8      154.29      158.25     36.67 o 
   5   6   8      536.79      496.01     63.88 o 
   6   6   8       36.83       44.99     29.64 o 
   7   6   8       73.76      101.00     30.28 o 
  -7   7   8        7.59      -12.09     27.67 o 
  -6   7   8        8.62       35.58     34.65 o 
  -5   7   8      369.01      300.86     51.92 o 
  -4   7   8       43.89       66.93     29.69 o 
  -3   7   8       89.41       78.18     10.78 o 
  -2   7   8      668.56      730.52     41.44 o 
  -1   7   8      231.11      246.37     29.13 o 
   0   7   8       39.03       21.01     18.93 o 
   1   7   8      231.54      210.17     35.80 o 
   2   7   8      668.26      677.92     45.97 o 
   3   7   8       89.69       89.18     12.05 o 
   4   7   8       43.74       63.38     28.62 o 
   5   7   8      368.24      325.16     53.19 o 
   6   7   8        8.54       27.89     30.59 o 
   7   7   8        7.61        9.12     23.97 o 
  -7   8   8       21.56       96.22     41.76 o 
  -6   8   8      293.30      285.23     56.26 o 
  -5   8   8      129.36      110.80     38.85 o 
  -4   8   8      321.60      293.47     48.94 o 
  -3   8   8      500.69      500.68     28.49 o 
  -2   8   8       23.47       22.06     12.91 o 
  -1   8   8     1131.60     1172.59     65.34 o 
   0   8   8       12.72       13.30     17.61 o 
   1   8   8     1130.26     1105.17     76.95 o 
   2   8   8       23.34       15.57     24.67 o 
   3   8   8      501.40      519.51     60.78 o 
   4   8   8      322.05      289.66     52.56 o 
   5   8   8      129.52       71.67     35.73 o 
   6   8   8      293.86      215.51     50.23 o 
   7   8   8       21.55        8.12     34.79 o 
  -7   9   8       18.89       18.41     30.63 o 
  -6   9   8       11.74        9.30     26.61 o 
  -5   9   8      125.82      132.63     40.53 o 
  -4   9   8       71.74       80.97     33.72 o 
  -3   9   8      520.70      533.31     32.69 o 
  -2   9   8      364.57      330.74     33.70 o 
  -1   9   8      136.62      101.75     21.95 o 
   0   9   8        1.36       14.98     24.34 o 
   1   9   8      136.06       89.95     29.24 o 
   2   9   8      364.60      323.74     51.83 o 
   3   9   8      521.11      498.08     64.07 o 
   4   9   8       71.84       49.35     29.05 o 
   5   9   8      125.98      119.42     38.70 o 
   6   9   8       11.79       45.84     34.33 o 
   7   9   8       18.88       23.82     35.30 o 
  -7  10   8       46.34      175.44     57.35 o 
  -6  10   8       85.30      111.60     42.72 o 
  -5  10   8       14.18       61.70     36.71 o 
  -4  10   8      132.16      132.50     39.64 o 
  -3  10   8      140.05      117.66     16.58 o 
  -2  10   8       69.12       67.41     19.96 o 
  -1  10   8      266.67      289.45     37.51 o 
   0  10   8      129.51      187.97     36.62 o 
   1  10   8      266.36      314.93     49.38 o 
   2  10   8       69.12       84.42     34.71 o 
   3  10   8      140.20      112.55     36.13 o 
   4  10   8      132.11      237.68     54.00 o 
   5  10   8       14.18       22.06     30.14 o 
   6  10   8       85.44       69.53     31.36 o 
   7  10   8       46.35       73.13     41.70 o 
  -7  11   8      114.72      129.81     53.00 o 
  -6  11   8       47.72       25.54     29.97 o 
  -5  11   8      299.99      214.65     51.11 o 
  -4  11   8      371.44      375.55     62.40 o 
  -3  11   8       99.47       85.51     16.52 o 
  -2  11   8      329.03      324.25     38.65 o 
  -1  11   8      110.34      121.62     29.44 o 
   0  11   8       19.03       81.27     30.75 o 
   1  11   8      111.21       55.40     29.81 o 
   2  11   8      328.18      278.19     47.92 o 
   3  11   8       99.99      162.14     46.68 o 
   4  11   8      371.82      443.66     70.13 o 
   5  11   8      299.70      223.53     51.40 o 
   6  11   8       47.85       -9.17     33.26 o 
   7  11   8      114.82       89.55     46.59 o 
  -6  12   8        2.33       31.73     33.85 o 
  -5  12   8       60.27       65.64     34.61 o 
  -4  12   8      139.96      185.67     48.71 o 
  -3  12   8      292.21      302.61     56.40 o 
  -2  12   8      300.49      278.58     36.05 o 
  -1  12   8        3.15       38.27     23.11 o 
   0  12   8       42.88       77.15     31.36 o 
   1  12   8        3.17       32.67     26.93 o 
   2  12   8      300.51      376.35     61.81 o 
   3  12   8      292.60      282.78     56.72 o 
   4  12   8      140.10      142.69     47.40 o 
   5  12   8       60.40       32.05     38.25 o 
   6  12   8        2.30       46.07     40.89 o 
  -6  13   8       53.44       81.38     41.03 o 
  -5  13   8      717.70      659.20     86.66 o 
  -4  13   8      275.30      213.57     49.96 o 
  -3  13   8      257.29      223.84     50.56 o 
  -2  13   8     2116.28     2204.21     81.92 o 
  -1  13   8     2861.00     2904.10    130.74 o 
   0  13   8      420.80      451.49     64.49 o 
   1  13   8     2862.32     2928.58    149.94 o 
   2  13   8     2113.54     2207.71    137.42 o 
   3  13   8      258.10      351.46     64.65 o 
   4  13   8      275.34      272.54     58.04 o 
   5  13   8      717.38      652.63     87.74 o 
   6  13   8       53.42      102.55     48.78 o 
  -6  14   8       27.63        6.37     27.69 o 
  -5  14   8       51.25       64.39     40.88 o 
  -4  14   8      168.53      147.36     47.78 o 
  -3  14   8      126.11      106.50     42.65 o 
  -2  14   8       42.62       59.52     20.91 o 
  -1  14   8      110.15      161.78     38.63 o 
   0  14   8       74.18       95.56     45.81 o 
   1  14   8      109.98      174.16     47.58 o 
   2  14   8       42.71      121.40     48.02 o 
   3  14   8      125.93      114.26     46.87 o 
   4  14   8      168.66      236.15     59.96 o 
   5  14   8       51.13      100.45     45.98 o 
   6  14   8       27.66       31.15     33.09 o 
  -5  15   8      206.41      339.27     71.82 o 
  -4  15   8      279.86      169.33     47.39 o 
  -3  15   8      543.31      523.00     75.77 o 
  -2  15   8       36.42       24.38     25.12 o 
  -1  15   8      317.98      456.63     60.13 o 
   0  15   8       83.32      116.28     43.23 o 
   1  15   8      318.42      368.59     63.00 o 
   2  15   8       36.18       31.08     36.16 o 
   3  15   8      544.74      576.29     80.11 o 
   4  15   8      279.36      178.68     54.46 o 
   5  15   8      206.35      322.58     71.09 o 
  -5  16   8       34.37       90.89     43.74 o 
  -4  16   8       23.76       77.56     46.68 o 
  -3  16   8       11.87       24.36     30.24 o 
  -2  16   8       17.60       25.49     15.34 o 
  -1  16   8        7.90      -20.05     16.21 o 
   0  16   8       37.21      111.28     29.92 o 
   1  16   8        7.94       12.28     30.11 o 
   2  16   8       17.60       65.25     37.44 o 
   3  16   8       11.94       42.51     39.74 o 
   4  16   8       23.73      104.12     41.49 o 
   5  16   8       34.47       38.19     42.40 o 
  -4  17   8       74.36       20.22     35.42 o 
  -3  17   8      464.79      299.41     62.69 o 
  -2  17   8       94.34       72.53     41.26 o 
  -1  17   8      368.57      367.00     49.31 o 
   0  17   8      136.40      147.43     47.55 o 
   1  17   8      368.31      425.30     48.08 o 
   2  17   8       93.94      144.63     33.43 o 
   3  17   8      465.62      433.01     77.35 o 
   4  17   8       74.17       76.90     44.59 o 
  -4  18   8       14.06      118.58     44.32 o 
  -3  18   8       16.99       85.41     48.94 o 
  -2  18   8        5.51      102.14     47.11 o 
  -1  18   8       51.41       85.88     27.48 o 
   0  18   8       16.14       14.77     19.76 o 
   1  18   8       51.36       69.37     25.70 o 
   2  18   8        5.52       28.69     21.97 o 
   3  18   8       16.97       65.83     42.66 o 
   4  18   8       14.07      126.94     53.10 o 
  -3  19   8        2.55       88.69     41.83 o 
  -2  19   8      214.40      289.23     69.07 o 
  -1  19   8      111.80      101.00     28.76 o 
   0  19   8      241.33      274.93     40.37 o 
   1  19   8      111.12      162.02     35.04 o 
   2  19   8      214.27      253.29     39.38 o 
   3  19   8        2.52      105.83     49.45 o 
  -2  20   8       64.50      115.25     47.11 o 
  -1  20   8        0.92       16.26     22.92 o 
   0  20   8        0.56       30.18     24.82 o 
   1  20   8        0.94        9.00     25.94 o 
   2  20   8       64.36       35.06     37.80 o 
  -1  21   8       20.88       36.12     32.06 o 
   0  21   8      194.07      187.01     39.37 o 
   1  21   8       20.83       42.13     34.47 o 
   1   0   9       58.54       70.59     10.37 o 
   2   0   9       58.47       87.08     15.85 o 
   3   0   9      408.65      387.82     22.82 o 
   4   0   9      316.20      342.07     24.70 o 
   5   0   9       59.45       90.46     18.47 o 
   6   0   9        0.66       17.60     23.69 o 
   7   0   9      297.13      358.46     67.84 o 
   8   0   9       92.66      179.67     62.75 o 
  -7   1   9       64.20       67.21     27.81 o 
  -6   1   9      319.83      339.50     29.65 o 
  -5   1   9       39.43       45.58     12.08 o 
  -4   1   9       61.64       73.81     15.86 o 
  -3   1   9       95.64      111.20     14.05 o 
  -2   1   9     4649.11     4686.55     47.10 o 
  -1   1   9      614.48      635.47     22.63 o 
   0   1   9       39.44       74.77     15.66 o 
   1   1   9      614.23      658.89     47.49 o 
   2   1   9     4647.70     4764.80     96.11 o 
   3   1   9       95.80       90.31     12.83 o 
   4   1   9       61.70       65.69     19.65 o 
   5   1   9       39.58       44.51     11.90 o 
   6   1   9      319.77      323.02     37.19 o 
   7   1   9       64.34       93.11     44.04 o 
   8   1   9      128.21      114.66     47.89 o 
  -8   2   9       77.43      169.65     52.75 o 
  -7   2   9      163.33      184.41     49.45 o 
  -6   2   9       35.11       30.74     48.41 o 
  -5   2   9      126.88      137.26     21.85 o 
  -4   2   9      117.51      115.74     16.67 o 
  -3   2   9      193.70      217.22     19.66 o 
  -2   2   9     4907.85     4935.36     82.22 o 
  -1   2   9     1907.98     1840.31     76.82 o 
   0   2   9     3391.22     3131.01     40.77 o 
   1   2   9     1907.75     1861.76     38.45 o 
   2   2   9     4907.05     4864.83     79.32 o 
   3   2   9      193.49      211.49     18.92 o 
   4   2   9      117.78       98.33     14.10 o 
   5   2   9      126.33       89.65     21.01 o 
   6   2   9       35.04       42.30     23.06 o 
   7   2   9      163.16      219.35     59.26 o 
   8   2   9       77.47      139.76     60.67 o 
  -8   3   9       18.29      126.52     50.35 o 
  -7   3   9       17.70       65.32     35.02 o 
  -6   3   9      204.20      195.75     42.12 o 
  -5   3   9       77.44       83.78     16.33 o 
  -4   3   9      528.45      513.79     29.63 o 
  -3   3   9     3037.44     3152.32    102.79 o 
  -2   3   9     1990.51     1988.89     47.49 o 
  -1   3   9      403.12      526.65     27.73 o 
   0   3   9     1577.49     1654.67     67.96 o 
   1   3   9      402.76      541.13     46.27 o 
   2   3   9     1991.13     1979.94     80.53 o 
   3   3   9     3041.54     2947.99    139.73 o 
   4   3   9      529.30      432.69     55.02 o 
   5   3   9       77.16       88.11     28.88 o 
   6   3   9      204.34      180.30     58.79 o 
   7   3   9       17.68       31.59     40.89 o 
   8   3   9       18.26       32.72     36.26 o 
  -7   4   9       36.68       55.93     34.32 o 
  -6   4   9       11.84        8.31     18.17 o 
  -5   4   9      163.39      167.50     18.14 o 
  -4   4   9      294.79      361.98     37.02 o 
  -3   4   9       99.46      107.19     24.15 o 
  -2   4   9     1381.38     1420.14     41.00 o 
  -1   4   9     3602.70     3679.49     94.13 o 
   0   4   9      175.80      131.71     24.70 o 
   1   4   9     3603.47     3584.93    114.74 o 
   2   4   9     1379.21     1423.66     44.76 o 
   3   4   9       98.85       99.01     12.91 o 
   4   4   9      295.26      247.16     27.85 o 
   5   4   9      163.69      174.71     43.44 o 
   6   4   9       11.84       27.19     20.00 o 
   7   4   9       36.59       49.08     21.72 o 
  -7   5   9       81.15       62.38     32.52 o 
  -6   5   9       68.92       80.38     21.45 o 
  -5   5   9      223.59      226.28     34.82 o 
  -4   5   9     1224.42     1248.04     66.75 o 
  -3   5   9      793.06      866.25     55.66 o 
  -2   5   9     1464.44     1474.95     54.60 o 
  -1   5   9      835.44      858.85     48.83 o 
   0   5   9     1438.18     1524.58     71.33 o 
   1   5   9      835.87      933.12     62.44 o 
   2   5   9     1463.25     1510.93    111.03 o 
   3   5   9      792.16      740.39     30.11 o 
   4   5   9     1225.86     1260.44     90.57 o 
   5   5   9      223.69      223.51     47.42 o 
   6   5   9       69.20       90.41     35.94 o 
   7   5   9       81.05      114.40     32.91 o 
  -7   6   9       12.12       -7.27     27.38 o 
  -6   6   9       44.80       26.15     19.28 o 
  -5   6   9      164.15      153.03     38.45 o 
  -4   6   9       84.43       83.01     28.61 o 
  -3   6   9      173.06      192.40     17.29 o 
  -2   6   9      610.72      587.66     37.04 o 
  -1   6   9      687.70      620.49     43.27 o 
   0   6   9     3517.96     3664.42    115.20 o 
   1   6   9      687.62      649.33     54.96 o 
   2   6   9      612.01      631.28     33.05 o 
   3   6   9      172.97      162.71     15.29 o 
   4   6   9       84.34      103.36     36.10 o 
   5   6   9      164.36      143.56     39.75 o 
   6   6   9       44.87       44.61     35.29 o 
   7   6   9       12.18        2.64     37.55 o 
  -7   7   9       66.24       83.66     39.64 o 
  -6   7   9      134.74      100.50     38.30 o 
  -5   7   9      309.17      349.53     55.33 o 
  -4   7   9      485.46      458.46     58.51 o 
  -3   7   9      380.98      370.33     23.75 o 
  -2   7   9      224.89      259.31     27.04 o 
  -1   7   9     1214.86     1229.37     64.00 o 
   0   7   9      221.07      162.22     32.91 o 
   1   7   9     1215.50     1310.82     79.96 o 
   2   7   9      224.68      222.35     40.09 o 
   3   7   9      381.71      362.61     22.35 o 
   4   7   9      485.57      478.36     62.19 o 
   5   7   9      309.54      281.52     53.50 o 
   6   7   9      134.70       80.99     38.71 o 
   7   7   9       66.21       45.64     28.83 o 
  -7   8   9      129.36       97.90     35.81 o 
  -6   8   9      187.53      208.23     49.54 o 
  -5   8   9       81.53       78.70     37.46 o 
  -4   8   9       17.13       12.65     25.67 o 
  -3   8   9      369.39      421.17     28.40 o 
  -2   8   9      445.17      506.06     39.60 o 
  -1   8   9      245.69      195.28     29.02 o 
   0   8   9       57.26       30.66     20.09 o 
   1   8   9      245.71      190.46     29.73 o 
   2   8   9      443.97      444.29     56.37 o 
   3   8   9      368.91      413.76     25.08 o 
   4   8   9       17.25       25.02     24.19 o 
   5   8   9       81.79       41.12     31.50 o 
   6   8   9      187.43      117.77     41.58 o 
   7   8   9      129.26      126.38     44.20 o 
  -6   9   9       29.22        4.05     28.59 o 
  -5   9   9      141.30      106.79     43.98 o 
  -4   9   9       97.47       33.83     25.20 o 
  -3   9   9      945.65      938.22     44.79 o 
  -2   9   9      654.77      715.36     48.40 o 
  -1   9   9      278.54      251.71     35.85 o 
   0   9   9      285.80      286.54     41.48 o 
   1   9   9      279.40      234.41     41.54 o 
   2   9   9      655.11      691.59     71.43 o 
   3   9   9      945.57      960.42     85.74 o 
   4   9   9       97.22      124.95     38.93 o 
   5   9   9      141.19      105.61     39.23 o 
   6   9   9       29.23       41.88     33.93 o 
   7   9   9       33.62       59.14     42.02 o 
  -7  10   9      202.62      174.42     52.29 o 
  -6  10   9       24.15       10.20     32.16 o 
  -5  10   9      179.19      183.81     49.08 o 
  -4  10   9      240.24      225.01     47.69 o 
  -3  10   9       46.26       39.54     13.57 o 
  -2  10   9      295.15      307.50     35.84 o 
  -1  10   9      230.28      225.80     33.67 o 
   0  10   9      554.11      544.00     57.82 o 
   1  10   9      230.36      236.48     42.61 o 
   2  10   9      294.82      284.34     49.23 o 
   3  10   9       46.18       89.91     38.50 o 
   4  10   9      240.44      283.61     54.50 o 
   5  10   9      178.95      210.97     52.05 o 
   6  10   9       24.03       47.09     28.11 o 
   7  10   9      202.76      200.01     57.50 o 
  -6  11   9       33.86       70.71     45.34 o 
  -5  11   9       55.18       48.26     35.16 o 
  -4  11   9      404.45      349.89     60.41 o 
  -3  11   9        6.07        2.85     17.70 o 
  -2  11   9      236.51      215.47     31.96 o 
  -1  11   9      437.86      397.59     47.17 o 
   0  11   9      609.43      565.31     61.54 o 
   1  11   9      438.06      441.29     60.21 o 
   2  11   9      235.93      191.27     43.15 o 
   3  11   9        6.16       17.90     30.25 o 
   4  11   9      404.62      308.37     58.14 o 
   5  11   9       55.34       63.46     41.91 o 
   6  11   9       33.78      101.02     48.11 o 
  -6  12   9      148.38      121.14     48.01 o 
  -5  12   9      370.78      301.15     60.53 o 
  -4  12   9       95.81       60.02     40.07 o 
  -3  12   9      384.71      469.14     70.22 o 
  -2  12   9      489.69      532.50     50.45 o 
  -1  12   9      403.58      405.09     51.20 o 
   0  12   9       72.27      124.53     38.98 o 
   1  12   9      404.09      468.29     68.07 o 
   2  12   9      488.77      553.00     70.75 o 
   3  12   9      384.65      397.91     67.78 o 
   4  12   9       95.68       65.84     36.55 o 
   5  12   9      370.88      476.53     73.12 o 
   6  12   9      148.25      172.35     55.73 o 
  -6  13   9       20.15        3.53     26.49 o 
  -5  13   9       13.85        0.52     32.05 o 
  -4  13   9       33.69      123.08     45.58 o 
  -3  13   9      823.95      770.91     86.32 o 
  -2  13   9     1189.29     1235.01     79.40 o 
  -1  13   9      447.73      490.74     56.59 o 
   0  13   9     4655.66     4596.10    178.01 o 
   1  13   9      448.03      466.25     64.61 o 
   2  13   9     1189.26     1114.96    100.26 o 
   3  13   9      824.33      797.93     91.06 o 
   4  13   9       33.74      108.52     47.41 o 
   5  13   9       13.95       -1.60     29.12 o 
   6  13   9       20.09       19.41     28.08 o 
  -6  14   9        7.80       43.06     36.14 o 
  -5  14   9      131.07      146.30     45.73 o 
  -4  14   9      313.08      338.54     66.65 o 
  -3  14   9       88.95      133.87     48.38 o 
  -2  14   9     1299.15     1203.97     64.57 o 
  -1  14   9     1206.13     1297.64     93.83 o 
   0  14   9     2411.52     2343.59    133.27 o 
   1  14   9     1206.43     1511.46    114.18 o 
   2  14   9     1297.88     1357.84    112.11 o 
   3  14   9       88.87      241.00     61.42 o 
   4  14   9      312.92      384.39     67.56 o 
   5  14   9      131.34       97.35     46.32 o 
   6  14   9        7.82       21.29     40.17 o 
  -5  15   9       48.75       55.32     43.18 o 
  -4  15   9      101.75      106.86     47.72 o 
  -3  15   9        1.51       49.27     35.50 o 
  -2  15   9      149.69      136.61     37.71 o 
  -1  15   9      851.91      848.87     59.29 o 
   0  15   9     1549.23     1699.52    116.73 o 
   1  15   9      851.40      940.99     94.27 o 
   2  15   9      149.76      193.23     52.94 o 
   3  15   9        1.52       57.00     37.48 o 
   4  15   9      101.65       97.32     44.80 o 
   5  15   9       48.66       58.42     46.59 o 
  -5  16   9        6.74      144.59     61.33 o 
  -4  16   9        1.17       23.70     35.35 o 
  -3  16   9       11.88       30.45     30.79 o 
  -2  16   9       41.50       26.92     29.97 o 
  -1  16   9        1.69       31.78     61.58 o 
   0  16   9       69.32       83.01     35.44 o 
   1  16   9        1.72       -2.16     26.35 o 
   2  16   9       41.26       49.08     39.33 o 
   3  16   9       11.82       26.99     36.91 o 
   4  16   9        1.17      -19.49     26.93 o 
   5  16   9        6.76       76.16     47.08 o 
  -4  17   9       24.35       69.60     42.43 o 
  -3  17   9       12.06      106.74     49.34 o 
  -2  17   9      139.36      175.04     48.99 o 
  -1  17   9      333.75      312.86     60.50 o 
   0  17   9      368.91      428.89     46.91 o 
   1  17   9      333.40      277.51     40.82 o 
   2  17   9      138.84      142.67     37.67 o 
   3  17   9       12.11       31.43     40.29 o 
   4  17   9       24.39       66.91     37.08 o 
  -4  18   9       19.12       29.97     36.98 o 
  -3  18   9       52.61       66.32     41.09 o 
  -2  18   9       21.75        4.50     29.42 o 
  -1  18   9       53.38       49.74     35.36 o 
   0  18   9        3.64      -13.94     18.73 o 
   1  18   9       53.21       49.86     25.96 o 
   2  18   9       21.73       12.19     61.24 o 
   3  18   9       52.58       75.17     42.17 o 
   4  18   9       19.14       56.48     45.30 o 
  -3  19   9       70.94      150.28     50.35 o 
  -2  19   9       93.50      147.06     53.96 o 
  -1  19   9       47.48       74.69     36.67 o 
   0  19   9      153.29      146.10     34.51 o 
   1  19   9       47.36      102.16     71.31 o 
   2  19   9       93.26      105.44     59.20 o 
   3  19   9       70.90      123.48     55.18 o 
  -2  20   9       48.71       78.39     46.47 o 
  -1  20   9       31.83      124.78     52.83 o 
   0  20   9      199.57      267.89     43.31 o 
   1  20   9       31.70       28.32     25.17 o 
   2  20   9       48.65       25.20     32.08 o 
   0  21   9        0.04       38.64     26.36 o 
   0   0  10      197.60      186.25     11.92 o 
   1   0  10      205.28      224.04     15.63 o 
   2   0  10      138.50      122.83     21.04 o 
   3   0  10      247.15      277.84     38.84 o 
   4   0  10      183.83      185.29     19.71 o 
   5   0  10       54.51       61.20     11.82 o 
   6   0  10        0.35       21.08     21.12 o 
   7   0  10       33.16      119.71     46.52 o 
   8   0  10       55.42      165.24     60.11 o 
  -7   1  10      144.45      222.71     59.73 o 
  -6   1  10        2.36       48.76     18.59 o 
  -5   1  10      439.24      458.03     25.52 o 
  -4   1  10      266.03      293.58     22.60 o 
  -3   1  10     2369.36     2332.90     50.20 o 
  -2   1  10      528.79      562.02     16.81 o 
  -1   1  10     1175.89     1149.47     30.72 o 
   0   1  10     9848.63     9480.26    112.84 o 
   1   1  10     1174.74     1082.58     60.98 o 
   2   1  10      528.81      483.11     44.95 o 
   3   1  10     2368.61     2408.84     70.50 o 
   4   1  10      265.94      275.88     30.20 o 
   5   1  10      439.09      471.10     27.98 o 
   6   1  10        2.37        9.41     18.18 o 
   7   1  10      144.47       97.08     40.18 o 
   8   1  10      156.82      184.03     58.86 o 
  -7   2  10       29.55       22.11     35.00 o 
  -6   2  10        3.50       27.45     23.02 o 
  -5   2  10      119.68      146.92     17.11 o 
  -4   2  10      114.53      121.55     16.90 o 
  -3   2  10     1818.25     1749.38     43.92 o 
  -2   2  10      374.44      412.19     16.87 o 
  -1   2  10      121.82      119.31     16.85 o 
   0   2  10       20.94       19.25     10.11 o 
   1   2  10      121.82      121.98     16.43 o 
   2   2  10      374.10      376.57     42.64 o 
   3   2  10     1818.70     1658.02     49.88 o 
   4   2  10      114.30      110.38     14.28 o 
   5   2  10      119.69      143.77     34.34 o 
   6   2  10        3.50       22.54     23.61 o 
   7   2  10       29.57      109.66     50.19 o 
   8   2  10       17.67       40.61     40.40 o 
  -7   3  10       24.61       -1.70     28.33 o 
  -6   3  10      194.00      145.49     37.56 o 
  -5   3  10      508.25      459.28     28.66 o 
  -4   3  10      575.21      607.15     30.76 o 
  -3   3  10     6749.38     6655.25    153.67 o 
  -2   3  10     1594.27     1738.12     47.26 o 
  -1   3  10     1587.25     1575.22     47.67 o 
   0   3  10    10720.29    10171.38    173.62 o 
   1   3  10     1582.73     1660.77     78.41 o 
   2   3  10     1593.43     1702.04     50.03 o 
   3   3  10     6750.37     6514.98    372.90 o 
   4   3  10      575.66      554.78     58.53 o 
   5   3  10      507.99      497.60     42.92 o 
   6   3  10      194.11      202.28     33.71 o 
   7   3  10       24.62       -3.35     32.38 o 
  -7   4  10       24.35       58.35     40.57 o 
  -6   4  10      162.65      156.76     26.24 o 
  -5   4  10      228.33      245.75     27.75 o 
  -4   4  10      168.32      209.70     32.56 o 
  -3   4  10      554.41      565.72     45.84 o 
  -2   4  10      425.25      452.35     25.87 o 
  -1   4  10      876.64      802.74     47.43 o 
   0   4  10     1050.67      894.59     55.66 o 
   1   4  10      877.35      822.15     58.24 o 
   2   4  10      425.72      399.82     26.77 o 
   3   4  10      555.08      551.42     51.57 o 
   4   4  10      168.41      183.15     41.19 o 
   5   4  10      228.57      260.14     47.98 o 
   6   4  10      162.61      177.26     30.19 o 
   7   4  10       24.28       42.72     24.78 o 
  -7   5  10       67.36       30.98     29.69 o 
  -6   5  10      122.22      146.45     27.09 o 
  -5   5  10     1774.52     1746.89     79.55 o 
  -4   5  10      577.75      606.96     49.56 o 
  -3   5  10      382.87      419.47     43.43 o 
  -2   5  10      719.21      774.96     42.79 o 
  -1   5  10    11552.00    11674.09    181.24 o 
   0   5  10     5182.49     5423.19    135.58 o 
   1   5  10    11559.43    11973.26    220.62 o 
   2   5  10      721.00      755.09     63.50 o 
   3   5  10      382.41      407.41     24.74 o 
   4   5  10      577.70      618.69     64.86 o 
   5   5  10     1774.79     1682.79    109.72 o 
   6   5  10      122.07      144.60     30.55 o 
   7   5  10       67.27       75.08     26.63 o 
  -7   6  10       25.10       52.65     37.87 o 
  -6   6  10       14.98       35.23     22.58 o 
  -5   6  10       49.53       84.72     33.94 o 
  -3   6  10      746.14      705.59     34.33 o 
  -2   6  10      795.40      794.92     44.92 o 
  -1   6  10      140.79      250.19     31.10 o 
   0   6  10      534.23      614.00     51.03 o 
   1   6  10      140.93      266.18     39.19 o 
   2   6  10      796.12      833.31     66.30 o 
   3   6  10      747.11      733.76     51.39 o 
   4   6  10      482.70      469.37     61.60 o 
   5   6  10       49.65       41.59     32.93 o 
   6   6  10       14.93       18.29     25.65 o 
   7   6  10       25.15       64.88     26.20 o 
  -7   7  10      100.52       35.94     27.72 o 
  -6   7  10       35.57        5.89     29.80 o 
  -5   7  10      145.68      106.47     39.52 o 
  -3   7  10      313.23      309.97     24.14 o 
  -2   7  10       37.86       22.16     14.59 o 
  -1   7  10     2472.57     2549.09     93.26 o 
   0   7  10       80.71       63.26     24.83 o 
   1   7  10     2471.76     2699.78    115.80 o 
   2   7  10       37.95       44.90     27.83 o 
   3   7  10      313.19      289.94     25.83 o 
   4   7  10       50.01       20.74     26.30 o 
   5   7  10      145.80       42.04     24.59 o 
   6   7  10       35.65       10.25     28.74 o 
   7   7  10      100.50      107.08    111.72 o 
  -7   8  10       26.52       21.31     27.47 o 
  -6   8  10       44.63       46.70     34.73 o 
  -5   8  10      436.06      491.69     67.79 o 
  -4   8  10       66.31       33.00     24.58 o 
  -3   8  10      259.10      256.30     23.26 o 
  -2   8  10     1282.53     1238.70     61.68 o 
  -1   8  10      219.26      131.52     27.14 o 
   0   8  10      426.57      403.31     45.63 o 
   1   8  10      218.76      160.26     35.01 o 
   2   8  10     1281.74     1158.19     87.29 o 
   3   8  10      259.53      353.03     53.12 o 
   4   8  10       66.28       41.72     30.81 o 
   5   8  10      436.17      441.10     64.69 o 
   6   8  10       44.55      -24.05     30.38 o 
   7   8  10       26.43      101.93     47.32 o 
  -7   9  10       12.84        9.00     32.19 o 
  -6   9  10       37.82       32.16     32.79 o 
  -5   9  10      143.28      119.76     38.31 o 
  -4   9  10       77.54       54.27     32.60 o 
  -3   9  10      530.26      517.02     35.53 o 
  -2   9  10      303.97      288.48     33.30 o 
  -1   9  10       42.83       41.96     18.73 o 
   0   9  10      364.16      314.72     41.75 o 
   1   9  10       42.83       51.86     29.42 o 
   2   9  10      304.11      281.07     46.30 o 
   3   9  10      530.02      564.17     64.83 o 
   4   9  10       77.47      101.04     37.79 o 
   5   9  10      143.35       42.67     31.38 o 
   6   9  10       37.71       26.70     32.40 o 
   7   9  10       12.89       37.04     34.37 o 
  -7  10  10       32.62       41.73     38.01 o 
  -6  10  10       36.11       31.55     37.18 o 
  -5  10  10      209.94      179.97     47.60 o 
  -4  10  10       12.65       -1.23     26.22 o 
  -3  10  10      264.44      264.30     28.31 o 
  -2  10  10       42.89       46.68     17.91 o 
  -1  10  10       84.86      100.17     26.89 o 
   0  10  10      475.43      458.77     52.00 o 
   1  10  10       85.17       93.04     31.67 o 
   2  10  10       43.05        5.10     25.27 o 
   3  10  10      263.43      246.30     51.59 o 
   4  10  10       12.66        0.32     28.90 o 
   5  10  10      209.95      237.19     56.80 o 
   6  10  10       36.21        5.90     27.91 o 
   7  10  10       32.65       45.49     38.90 o 
  -6  11  10       37.81      109.57     47.88 o 
  -5  11  10       23.13       46.63     40.45 o 
  -4  11  10       78.28       84.98     37.94 o 
  -3  11  10       64.96       51.40     16.33 o 
  -2  11  10       72.99       84.17     22.65 o 
  -1  11  10      295.16      330.49     43.41 o 
   0  11  10      883.64      827.55     72.19 o 
   1  11  10      295.45      320.58     51.81 o 
   2  11  10       72.87      207.86     50.01 o 
   3  11  10       64.84       54.62     31.76 o 
   4  11  10       78.15       47.12     33.64 o 
   5  11  10       23.04       50.45     42.69 o 
   6  11  10       37.73       28.06     28.42 o 
  -6  12  10      247.25      323.41     69.68 o 
  -5  12  10      314.08      330.80     64.22 o 
  -4  12  10      260.31      303.17     58.48 o 
  -3  12  10     1317.39     1245.41    104.08 o 
  -2  12  10      888.31      898.89     66.34 o 
  -1  12  10     3162.46     2988.86    128.97 o 
   0  12  10      111.73      107.78     31.48 o 
   1  12  10     3162.62     3063.98    151.51 o 
   2  12  10      887.58      984.04     91.88 o 
   3  12  10     1317.27     1418.87    112.51 o 
   4  12  10      260.14      240.81     54.27 o 
   5  12  10      314.95      352.76     67.07 o 
   6  12  10      247.00      265.54     60.23 o 
  -6  13  10       54.89       96.85     46.02 o 
  -5  13  10      134.14      134.72     49.26 o 
  -4  13  10       75.30      169.50     55.11 o 
  -3  13  10       36.87      111.63     46.06 o 
  -2  13  10      936.16      992.75     73.27 o 
  -1  13  10      274.52      222.61     41.83 o 
   0  13  10       85.81       56.20     36.58 o 
   1  13  10      274.49      369.83     63.82 o 
   2  13  10      936.51     1054.68    100.39 o 
   3  13  10       36.76       77.27     41.99 o 
   4  13  10       75.29      101.79     44.27 o 
   5  13  10      134.22      106.23     47.24 o 
   6  13  10       54.93       32.72     38.02 o 
  -5  14  10       62.72       39.73     27.05 o 
  -4  14  10      224.85      170.40     54.78 o 
  -3  14  10      974.95      993.43    101.49 o 
  -2  14  10      471.79      479.42     55.73 o 
  -1  14  10     3013.54     3014.53    140.11 o 
   0  14  10      169.54      269.77     52.10 o 
   1  14  10     3014.14     2894.36    157.75 o 
   2  14  10      471.96      545.14     77.51 o 
   3  14  10      975.23     1037.37    105.15 o 
   4  14  10      225.19      201.33     57.14 o 
   5  14  10       62.93       72.84     45.37 o 
  -5  15  10        8.74       38.69     28.17 o 
  -4  15  10       56.01       50.12     42.74 o 
  -3  15  10      114.96      110.63     48.83 o 
  -2  15  10       56.72      113.78     25.87 o 
  -1  15  10       56.28       60.97     26.34 o 
   0  15  10      130.10      131.92     40.53 o 
   1  15  10       56.34      183.04     52.20 o 
   2  15  10       56.79       59.99     42.75 o 
   3  15  10      114.87      128.15     50.67 o 
   4  15  10       56.13       72.83     37.65 o 
   5  15  10        8.80       56.35     38.99 o 
  -5  16  10       42.21       68.66     39.28 o 
  -4  16  10      153.38      141.71     53.83 o 
  -3  16  10       48.27      107.60     46.41 o 
  -2  16  10      140.78      230.17     62.18 o 
  -1  16  10       11.40       59.72     39.53 o 
   0  16  10      129.87      150.38     41.74 o 
   1  16  10       11.54       -9.45     28.31 o 
   2  16  10      140.79      186.14     55.28 o 
   3  16  10       47.85      100.89     49.67 o 
   4  16  10      153.28      189.59     54.11 o 
   5  16  10       42.32       19.91     36.07 o 
  -4  17  10       11.91       34.81     37.44 o 
  -3  17  10        5.58       53.76     40.22 o 
  -2  17  10       69.23      102.97     47.24 o 
  -1  17  10       34.20       42.68     23.09 o 
   0  17  10        0.42       15.85     34.72 o 
   1  17  10       34.03       96.77     39.18 o 
   2  17  10       69.03      119.70     51.83 o 
   3  17  10        5.55       23.13     36.15 o 
   4  17  10       11.94       89.90     47.45 o 
  -4  18  10       62.81       63.24     46.27 o 
  -3  18  10      230.75      269.21     64.13 o 
  -2  18  10      176.15      173.39     55.78 o 
  -1  18  10       65.83       64.36     24.40 o 
   0  18  10        9.01       34.43     22.48 o 
   1  18  10       65.97       85.06     41.85 o 
   2  18  10      175.77      213.34     38.88 o 
   3  18  10      231.16      236.58     64.21 o 
   4  18  10       62.87       99.19     42.04 o 
  -3  19  10        9.47       96.32     52.48 o 
  -2  19  10        0.65       94.93     46.95 o 
  -1  19  10        9.93       19.37     20.45 o 
   0  19  10        2.06       25.83     32.11 o 
   1  19  10        9.89       34.84     25.44 o 
   2  19  10        0.64       12.89     38.84 o 
   3  19  10        9.45       17.83     32.73 o 
  -2  20  10      275.08      268.69     68.57 o 
  -1  20  10       10.36       77.07     42.65 o 
   0  20  10       31.00       41.62     25.71 o 
   1  20  10       10.50       12.24     21.43 o 
   2  20  10      275.02      341.35     72.47 o 
   1   0  11      131.31      117.91     13.50 o 
   2   0  11      115.30      148.52     25.25 o 
   3   0  11      606.30      567.15     35.93 o 
   4   0  11     1226.23     1087.42     54.55 o 
   5   0  11        5.78        8.44     12.94 o 
   6   0  11       47.67       90.87     25.73 o 
   7   0  11       19.63       66.78     41.15 o 
   8   0  11        1.66       84.80     51.68 o 
  -7   1  11       32.32      122.62     52.47 o 
  -6   1  11       29.30       59.41     17.97 o 
  -5   1  11       21.89       19.18     11.46 o 
  -4   1  11      473.19      500.52     29.02 o 
  -3   1  11        5.16        8.59     10.93 o 
  -2   1  11       71.51       94.08     10.15 o 
  -1   1  11     1514.53     1472.38     35.60 o 
   0   1  11     2208.95     2080.33     56.64 o 
   1   1  11     1515.14     1394.03     72.52 o 
   2   1  11       70.90      113.98     28.77 o 
   3   1  11        5.23        9.67     16.12 o 
   4   1  11      472.80      515.55     42.35 o 
   5   1  11       21.96       18.88     12.41 o 
   6   1  11       29.33       59.63     52.31 o 
   7   1  11       32.32       -1.36     34.85 o 
  -7   2  11       71.12       64.84     36.12 o 
  -6   2  11      129.75      133.63     29.73 o 
  -5   2  11      388.51      416.83     25.14 o 
  -4   2  11      424.46      435.81     27.52 o 
  -3   2  11      442.55      496.93     24.82 o 
  -2   2  11      823.91      821.66     22.87 o 
  -1   2  11      315.06      292.56     23.52 o 
   0   2  11      213.91      230.56     13.58 o 
   1   2  11      314.91      287.23     39.18 o 
   2   2  11      822.73      870.12     62.30 o 
   3   2  11      443.15      494.96     52.45 o 
   4   2  11      424.89      358.15     61.82 o 
   5   2  11      389.07      326.86     35.40 o 
   6   2  11      129.97      154.85     29.01 o 
   7   2  11       71.33       88.73     44.24 o 
  -7   3  11       27.20       53.25     37.21 o 
  -6   3  11      560.55      616.51     65.23 o 
  -5   3  11      411.70      379.09     27.25 o 
  -4   3  11       36.74       43.04     15.34 o 
  -3   3  11      108.99      114.30     28.29 o 
  -2   3  11      668.38      733.25     33.69 o 
  -1   3  11     1319.24     1290.80     44.79 o 
   0   3  11      446.07      324.88     36.39 o 
   1   3  11     1319.96     1300.34     70.30 o 
   2   3  11      667.30      774.61     61.13 o 
   3   3  11      108.87       83.44     31.13 o 
   4   3  11       36.71       47.87     27.07 o 
   5   3  11      411.10      408.21     39.97 o 
   6   3  11      560.65      630.85     52.68 o 
   7   3  11       27.15      111.96     47.56 o 
  -7   4  11      107.86      123.77     44.40 o 
  -6   4  11       96.72       50.89     28.76 o 
  -5   4  11      306.85      326.33     25.49 o 
  -4   4  11      391.85      399.75     43.62 o 
  -3   4  11      717.68      721.19     53.69 o 
  -2   4  11     2947.76     3073.20     68.05 o 
  -1   4  11     2148.04     2111.89     79.48 o 
   0   4  11       71.21       98.42     25.30 o 
   1   4  11     2151.10     2196.44     94.31 o 
   2   4  11     2952.82     3239.92    121.44 o 
   3   4  11      717.67      654.79     32.55 o 
   4   4  11      392.79      382.57     49.94 o 
   5   4  11      306.70      302.52     49.53 o 
   6   4  11       96.82       98.31     27.78 o 
   7   4  11      107.75      127.26     31.42 o 
  -7   5  11       80.30      101.12     35.67 o 
  -6   5  11       32.15       15.48     18.03 o 
  -5   5  11       53.18       61.20     16.50 o 
  -4   5  11       66.36       99.15     25.68 o 
  -3   5  11     1060.43     1107.26     67.04 o 
  -2   5  11     1713.63     1796.18     67.20 o 
  -1   5  11      610.23      565.71     43.10 o 
   0   5  11     7137.49     7462.65    164.63 o 
   1   5  11      610.39      589.59     53.43 o 
   2   5  11     1715.63     1968.13    100.81 o 
   3   5  11     1060.82     1071.84     41.66 o 
   4   5  11       66.63       43.18     22.64 o 
   5   5  11       53.23       31.45     30.91 o 
   6   5  11       32.33       38.14     35.93 o 
   7   5  11       80.36      100.72     49.76 o 
  -7   6  11        4.25       63.43     37.46 o 
  -6   6  11       82.72      101.54     26.07 o 
  -5   6  11      615.35      581.94     68.66 o 
  -3   6  11       61.37       49.10     12.75 o 
  -2   6  11       37.39       35.64     14.03 o 
  -1   6  11      884.46      999.57     58.36 o 
   0   6  11      975.68      851.96     60.11 o 
   1   6  11      885.23     1029.81     72.00 o 
   2   6  11       37.10       35.61     24.68 o 
   3   6  11       61.62       78.52     14.28 o 
   4   6  11      111.68      128.01     33.81 o 
   5   6  11      616.19      570.83     70.83 o 
   6   6  11       82.84       71.44     35.07 o 
   7   6  11        4.23       -0.46     25.36 o 
  -6   7  11       84.43       92.04     34.22 o 
  -5   7  11       11.32        0.88     25.87 o 
  -3   7  11     1096.02     1064.35     46.91 o 
  -2   7  11     1316.80     1254.66     60.78 o 
  -1   7  11      612.82      705.27     53.20 o 
   0   7  11      464.40      505.89     48.50 o 
   1   7  11      613.45      808.07     65.47 o 
   2   7  11     1317.80     1234.06     85.53 o 
   3   7  11     1096.48     1034.52     48.55 o 
   4   7  11      169.84      180.04     41.12 o 
   5   7  11       11.28       -0.09     25.76 o 
   6   7  11       84.30      113.68     41.97 o 
   7   7  11       43.45       37.24     23.46 o 
  -6   8  11       16.24       12.27     25.68 o 
  -5   8  11       11.66       17.64     30.83 o 
  -3   8  11      214.71      220.39     23.66 o 
  -2   8  11     1214.39     1072.13     59.87 o 
  -1   8  11      606.00      584.35     50.65 o 
   0   8  11      303.10      297.72     41.03 o 
   1   8  11      605.29      600.99     60.84 o 
   2   8  11     1213.47     1182.11     85.85 o 
   3   8  11      214.64      188.14     43.32 o 
   4   8  11        1.50       43.44     33.96 o 
   5   8  11       11.63        6.71     28.25 o 
   6   8  11       16.26       -9.90     23.99 o 
   7   8  11       88.90       90.44     44.01 o 
  -6   9  11        8.76       39.56     33.76 o 
  -5   9  11      101.81      152.64     48.68 o 
  -4   9  11       37.05       14.17     26.34 o 
  -3   9  11      169.98      180.49     23.24 o 
  -2   9  11      168.96      169.34     28.03 o 
  -1   9  11      437.72      423.33     46.61 o 
   0   9  11      437.42      577.57     57.30 o 
   1   9  11      437.50      417.81     51.27 o 
   2   9  11      169.17      204.64     41.13 o 
   3   9  11      169.77      190.86     45.45 o 
   4   9  11       36.96       13.51     30.80 o 
   5   9  11      101.72      111.04     42.27 o 
   6   9  11        8.77       -2.33     30.45 o 
   7   9  11       44.88       64.28     38.69 o 
  -7  10  11       27.11       20.49     33.36 o 
  -6  10  11       27.87       23.77     29.14 o 
  -5  10  11      380.61      363.63     62.11 o 
  -4  10  11       10.79       21.19     29.76 o 
  -3  10  11      690.87      679.94     45.52 o 
  -2  10  11     1080.65     1006.06     64.03 o 
  -1  10  11       98.71      137.41     32.72 o 
   0  10  11      118.14      205.15     38.17 o 
   1  10  11       99.27      112.45     37.35 o 
   2  10  11     1081.30     1061.13     89.47 o 
   3  10  11      691.64      624.20     74.16 o 
   4  10  11       10.77       26.71     30.15 o 
   5  10  11      380.31      370.98     68.89 o 
   6  10  11       27.94       49.52     35.65 o 
   7  10  11       27.15      -15.47     30.94 o 
  -6  11  11       59.86      -10.95     35.44 o 
  -5  11  11      622.59      583.54     83.34 o 
  -4  11  11       67.25       63.26     38.54 o 
  -2  11  11      278.12      281.01     36.43 o 
  -1  11  11       57.95       68.66     26.56 o 
   0  11  11      238.78      233.98     40.01 o 
   1  11  11       57.67       53.09     31.10 o 
   2  11  11      278.25      291.37     53.83 o 
   3  11  11      118.53      221.75     53.00 o 
   4  11  11       67.17       85.33     42.35 o 
   5  11  11      622.72      626.71     85.21 o 
   6  11  11       59.93       94.80     38.34 o 
  -6  12  11       39.55       86.95     47.43 o 
  -5  12  11      134.82      130.15     50.02 o 
  -4  12  11       60.37      131.81     45.06 o 
  -2  12  11        6.42       22.72     18.32 o 
  -1  12  11     1641.90     1564.03     96.31 o 
   0  12  11      328.40      349.45     51.32 o 
   1  12  11     1641.60     1632.08    110.59 o 
   2  12  11        6.24       20.84     30.36 o 
   3  12  11       65.40       86.06     37.97 o 
   4  12  11       60.54       87.29     35.19 o 
   5  12  11      134.78       90.50     40.44 o 
   6  12  11       39.52       29.25     32.94 o 
  -6  13  11       26.61      -16.74     26.74 o 
  -5  13  11      243.15      270.23     60.42 o 
  -4  13  11       68.27       83.13     42.24 o 
  -3  13  11      794.52      777.76     90.78 o 
  -2  13  11      821.75      966.33     72.93 o 
  -1  13  11     1149.30     1147.88     86.19 o 
   0  13  11     1822.20     1864.56    116.72 o 
   1  13  11     1148.71     1017.12     94.16 o 
   2  13  11      821.61      862.87     89.85 o 
   3  13  11      795.17      863.15     96.41 o 
   4  13  11       68.37      138.30     47.38 o 
   5  13  11      243.23      307.72     71.79 o 
   6  13  11       26.67       47.89     35.93 o 
  -5  14  11       71.94      135.69     53.93 o 
  -4  14  11       37.23      113.95     45.52 o 
  -3  14  11       26.43      -11.76     29.49 o 
  -2  14  11     1902.81     1919.18    105.39 o 
  -1  14  11     1772.47     1619.00    103.80 o 
   0  14  11     1424.38     1372.54    102.78 o 
   1  14  11     1772.36     1871.58    125.73 o 
   2  14  11     1903.78     1739.42    130.81 o 
   3  14  11       26.61       45.53     41.29 o 
   4  14  11       37.35        1.01     28.93 o 
   5  14  11       72.17      104.70     40.66 o 
  -5  15  11        5.81        4.69     32.92 o 
  -4  15  11        0.28        9.37     35.19 o 
  -3  15  11       63.98      102.50     48.56 o 
  -2  15  11      240.07      291.09     36.52 o 
  -1  15  11      500.73      451.88     59.32 o 
   0  15  11      150.99      209.59     42.21 o 
   1  15  11      500.87      529.89     73.74 o 
   2  15  11      240.31      262.36     58.32 o 
   3  15  11       63.87       67.70     42.22 o 
   4  15  11        0.28      -16.32     32.93 o 
   5  15  11        5.81       95.30     48.81 o 
  -5  16  11       31.73       69.98     45.64 o 
  -4  16  11        7.55       33.14     41.30 o 
  -3  16  11       51.45       52.98     33.91 o 
  -2  16  11       96.10      183.60     56.54 o 
  -1  16  11      374.84      275.11     48.00 o 
   0  16  11       16.89       59.74     35.60 o 
   1  16  11      376.05      338.59     61.97 o 
   2  16  11       95.71       91.04     38.27 o 
   3  16  11       51.41       11.81     30.79 o 
   4  16  11        7.50      122.74     56.71 o 
   5  16  11       31.69       45.45     43.19 o 
  -4  17  11       16.73       31.09     39.07 o 
  -3  17  11        7.51       60.48     42.78 o 
  -2  17  11       46.47       52.27     38.22 o 
  -1  17  11      169.95      154.05     31.00 o 
   0  17  11      133.90       98.96     36.97 o 
   1  17  11      169.85      154.26     45.09 o 
   2  17  11       46.50       89.20     48.41 o 
   3  17  11        7.52        6.81     35.09 o 
   4  17  11       16.71       77.10     48.82 o 
  -3  18  11       13.14       52.22     41.17 o 
  -2  18  11       34.14      117.68     46.23 o 
  -1  18  11       29.62       25.37     19.77 o 
   0  18  11       34.68       50.79     28.36 o 
   1  18  11       29.58      -18.53     31.93 o 
   2  18  11       34.23       29.40     30.41 o 
   3  18  11       13.11      109.01     51.32 o 
  -3  19  11        7.52       -9.16     35.94 o 
  -2  19  11      156.58      177.96     56.07 o 
  -1  19  11      134.31      158.25     35.34 o 
   0  19  11       28.51       54.23     45.48 o 
   1  19  11      134.56      146.87     49.46 o 
   2  19  11      156.65      144.82     33.66 o 
   3  19  11        7.52       38.07     44.34 o 
  -2  20  11       54.70       91.89     40.32 o 
  -1  20  11      214.47      297.42     71.73 o 
   0  20  11       85.65      152.27     71.94 o 
   1  20  11      214.88      197.55     38.70 o 
   2  20  11       54.69      112.96     49.09 o 
   0   0  12      972.04     1069.79     54.76 o 
   1   0  12     2020.27     1733.08     40.12 o 
   2   0  12     4836.48     4851.82     91.77 o 
   3   0  12      256.78      288.17     38.60 o 
   4   0  12      246.39      208.16     27.96 o 
   5   0  12        0.57       -7.00     19.15 o 
   6   0  12       16.53       57.39     46.60 o 
   7   0  12        2.59       98.74     48.27 o 
  -7   1  12        6.99      158.67     58.27 o 
  -6   1  12        0.67       11.45     29.07 o 
  -5   1  12      298.06      373.55     29.69 o 
  -4   1  12       46.31       65.61     15.59 o 
  -3   1  12       90.14      103.60     14.34 o 
  -2   1  12      732.83      671.98     35.07 o 
  -1   1  12       42.18       45.44     11.52 o 
   0   1  12        1.27       28.86     15.78 o 
   1   1  12       42.27       41.37     23.72 o 
   2   1  12      733.03      663.28     55.64 o 
   3   1  12       90.14       85.13     19.39 o 
   4   1  12       46.24       71.28     21.93 o 
   5   1  12      297.90      270.49     32.10 o 
   6   1  12        0.68       24.64     29.95 o 
   7   1  12        7.03       70.59     46.26 o 
  -6   2  12      196.45      257.43     27.22 o 
  -5   2  12     2034.19     1903.30     58.41 o 
  -4   2  12      422.77      412.07     26.79 o 
  -3   2  12     1393.68     1465.70     46.67 o 
  -2   2  12     1755.19     1776.87     26.49 o 
  -1   2  12     4034.33     4188.38     82.88 o 
   0   2  12     5144.31     4856.39     55.76 o 
   1   2  12     4040.42     4261.85    128.31 o 
   2   2  12     1756.49     1755.44     89.13 o 
   3   2  12     1395.37     1373.16     83.66 o 
   4   2  12      424.17      416.07     35.80 o 
   5   2  12     2034.12     1949.89     80.27 o 
   6   2  12      196.58      263.10     35.09 o 
   7   2  12       15.46        7.60     31.86 o 
  -6   3  12       18.59       42.24     28.86 o 
  -5   3  12        4.17       13.25     11.90 o 
  -4   3  12       82.19       90.96     16.78 o 
  -3   3  12      375.29      418.55     45.05 o 
  -2   3  12      266.49      267.72     22.21 o 
  -1   3  12      395.75      366.33     27.45 o 
   0   3  12      860.08      790.81     54.68 o 
   1   3  12      395.34      368.33     43.00 o 
   2   3  12      266.27      311.46     43.29 o 
   3   3  12      375.40      447.69     52.98 o 
   4   3  12       81.97       66.14     28.49 o 
   5   3  12        4.13        0.99     20.80 o 
   6   3  12       18.55       15.37     20.19 o 
   7   3  12       20.30       54.74     37.37 o 
  -6   4  12      185.08      185.69     29.20 o 
  -5   4  12      307.82      346.33     25.71 o 
  -4   4  12       31.00       41.44     21.64 o 
  -3   4  12      742.95      737.23     56.29 o 
  -2   4  12     8273.02     8707.51    117.90 o 
  -1   4  12     1265.97     1468.38     69.35 o 
   0   4  12     5884.77     5726.42    144.55 o 
   1   4  12     1268.56     1441.32     80.81 o 
   2   4  12     8280.56     8793.00    207.17 o 
   3   4  12      742.30      667.86     63.95 o 
   4   4  12       31.42       27.00     26.10 o 
   5   4  12      307.63      392.01     59.15 o 
   6   4  12      185.17      197.40     34.02 o 
   7   4  12      188.15      185.67     36.22 o 
  -6   5  12        7.66        6.51     16.49 o 
  -5   5  12       97.61      101.73     18.15 o 
  -4   5  12      191.12      210.48     33.25 o 
  -3   5  12      200.52      192.41     18.45 o 
  -2   5  12     2127.64     2203.36     78.33 o 
  -1   5  12     3785.64     4183.38    117.48 o 
   0   5  12      361.14      386.16     42.15 o 
   1   5  12     3786.13     4156.49    136.39 o 
   2   5  12     2128.39     2278.88    107.90 o 
   3   5  12      200.60      189.49     39.05 o 
   4   5  12      191.08      207.07     39.20 o 
   5   5  12       97.66      113.86     39.61 o 
   6   5  12        7.61      -10.46     26.48 o 
   7   5  12       20.76      -23.81     21.61 o 
  -6   6  12       10.56       51.15     20.61 o 
  -5   6  12      603.26      581.88     41.61 o 
  -3   6  12      358.83      348.09     29.42 o 
  -2   6  12      477.57      513.19     40.06 o 
  -1   6  12     3896.91     3891.78    119.01 o 
   0   6  12        0.01       22.57     25.38 o 
   1   6  12     3903.70     4236.46    142.70 o 
   2   6  12      477.42      538.60     59.71 o 
   3   6  12      359.58      354.74     52.08 o 
   4   6  12       51.20       78.29     34.50 o 
   5   6  12      603.17      582.86     70.52 o 
   6   6  12       10.55       38.97     35.55 o 
   7   6  12      289.38      245.59     40.73 o 
  -6   7  12       51.83       55.33     23.38 o 
  -5   7  12       51.00       32.66     26.03 o 
  -3   7  12      577.90      610.84     38.54 o 
  -2   7  12      629.47      642.94     47.03 o 
  -1   7  12        2.84       -4.77     15.57 o 
   0   7  12       57.53      170.16     32.64 o 
   1   7  12        2.78        9.82     24.22 o 
   2   7  12      630.07      687.39     66.45 o 
   3   7  12      578.72      556.43     65.06 o 
   4   7  12      329.49      255.38     46.05 o 
   5   7  12       51.15       59.23     31.69 o 
   6   7  12       51.87       14.41     32.77 o 
   7   7  12        3.11        6.53     25.08 o 
  -6   8  12       50.35       32.47     30.72 o 
  -5   8  12       78.18       31.96     31.86 o 
  -3   8  12       54.36       28.57     12.89 o 
  -2   8  12       11.11        1.55     12.47 o 
  -1   8  12      366.93      448.87     45.41 o 
   0   8  12      870.43      766.50     64.77 o 
   1   8  12      366.34      430.62     53.93 o 
   2   8  12       11.06        1.65     22.37 o 
   3   8  12       54.60       57.72     31.01 o 
   4   8  12       31.40       50.31     28.86 o 
   5   8  12       77.98       51.98     24.71 o 
   6   8  12       50.43      106.71     41.25 o 
   7   8  12        6.06       26.95     34.97 o 
  -6   9  12       45.22       31.88     35.32 o 
  -5   9  12       41.17       39.34     34.25 o 
  -3   9  12      409.04      414.17     35.75 o 
  -2   9  12      258.67      251.43     33.55 o 
  -1   9  12      259.50      223.26     35.49 o 
   0   9  12      449.54      498.48     53.54 o 
   1   9  12      259.71      247.12     45.48 o 
   2   9  12      259.38      166.47     41.48 o 
   3   9  12      408.33      452.18     61.28 o 
   4   9  12        9.10       -0.36     30.20 o 
   5   9  12       41.09       19.39     28.91 o 
   6   9  12       45.30       18.87     30.05 o 
   7   9  12        7.32      -74.69     44.28 o 
  -6  10  12        6.22       57.88     40.98 o 
  -5  10  12      130.37      110.31     44.60 o 
  -3  10  12      335.38      321.58     33.95 o 
  -2  10  12      814.12      810.22     59.19 o 
  -1  10  12      272.27      334.02     43.07 o 
   0  10  12      219.64      227.58     41.59 o 
   1  10  12      272.26      274.79     45.65 o 
   2  10  12      814.87      842.20     79.36 o 
   3  10  12      335.71      322.83     54.21 o 
   4  10  12       57.77       75.76     32.88 o 
   5  10  12      130.56      152.92     44.79 o 
   6  10  12        6.25       -3.21     28.81 o 
  -6  11  12       46.49       -1.72     33.96 o 
  -5  11  12      360.48      315.43     66.82 o 
  -4  11  12      932.00      889.11     91.78 o 
  -2  11  12        5.37       20.18     18.28 o 
  -1  11  12       38.16       21.75     18.39 o 
   0  11  12      166.53      183.19     40.56 o 
   1  11  12       38.36      152.60     46.43 o 
   2  11  12        5.30       82.94     38.66 o 
   3  11  12     2278.35     2269.06    141.40 o 
   4  11  12      931.49      981.49    100.20 o 
   5  11  12      360.97      289.84     59.92 o 
   6  11  12       46.48       30.45     30.61 o 
  -6  12  12        8.77       23.95     34.86 o 
  -5  12  12      178.93      161.51     51.64 o 
  -4  12  12      101.18      124.63     44.89 o 
  -2  12  12        7.15        8.41     16.21 o 
  -1  12  12      257.51      242.20     40.95 o 
   0  12  12      141.74      113.83     35.58 o 
   1  12  12      257.65      267.32     52.91 o 
   2  12  12        7.21       16.37     31.10 o 
   3  12  12      282.43      211.44     52.90 o 
   4  12  12      101.44      114.67     44.03 o 
   5  12  12      179.01      169.69     46.18 o 
   6  12  12        8.80      -13.14     29.45 o 
  -6  13  12        5.58       48.80     39.53 o 
  -5  13  12      196.66      158.92     49.05 o 
  -4  13  12      371.37      416.88     69.27 o 
  -2  13  12     1077.72     1048.95     76.18 o 
  -1  13  12     2827.78     2749.92    133.63 o 
   0  13  12       45.38       67.58     33.59 o 
   1  13  12     2827.00     2933.10    154.37 o 
   2  13  12     1077.46     1005.19     98.88 o 
   3  13  12     3460.82     3440.80    182.23 o 
   4  13  12      370.79      404.86     71.99 o 
   5  13  12      196.62      209.42     61.90 o 
   6  13  12        5.55       21.25     26.63 o 
  -5  14  12       90.13       84.27     48.42 o 
  -4  14  12      186.76      149.82     48.66 o 
  -3  14  12       31.10       51.53     36.66 o 
  -2  14  12      485.01      486.65     55.16 o 
  -1  14  12      432.05      466.86     60.76 o 
   0  14  12        0.39        9.21     25.89 o 
   1  14  12      432.29      418.34     68.13 o 
   2  14  12      485.64      515.21     74.17 o 
   3  14  12       30.95       19.06     34.91 o 
   4  14  12      186.93      268.31     62.40 o 
   5  14  12       90.09       78.04     40.01 o 
  -5  15  12       18.95       15.99     31.98 o 
  -4  15  12       52.41       87.61     46.34 o 
  -3  15  12       20.42       70.49     39.89 o 
  -2  15  12     1122.98     1073.24     82.87 o 
  -1  15  12      141.42      104.35     34.19 o 
   0  15  12        0.44        8.16     29.24 o 
   1  15  12      141.37      144.66     42.00 o 
   2  15  12     1123.30      980.55    102.54 o 
   3  15  12       20.72       25.78     34.55 o 
   4  15  12       52.61       83.88     48.53 o 
   5  15  12       18.82       16.07     39.31 o 
  -4  16  12       35.99       72.03     43.10 o 
  -3  16  12      136.15      134.31     46.40 o 
  -2  16  12       47.59       91.91     45.13 o 
  -1  16  12       16.95       17.35     23.48 o 
   0  16  12       73.04       89.36     37.84 o 
   1  16  12       16.85       40.92     33.81 o 
   2  16  12       47.54        5.12     27.62 o 
   3  16  12      136.02       33.40     36.98 o 
   4  16  12       35.94      107.20     47.62 o 
  -4  17  12       85.12       59.87     42.26 o 
  -3  17  12       79.64      164.18     54.50 o 
  -2  17  12      250.72      256.48     61.22 o 
  -1  17  12        0.67        3.76     28.20 o 
   0  17  12        0.23       -0.49     25.36 o 
   1  17  12        0.67        7.74     29.00 o 
   2  17  12      251.38      253.75     62.62 o 
   3  17  12       79.76       92.40     47.42 o 
   4  17  12       84.99      192.41     72.29 o 
  -3  18  12        7.02       44.51     42.55 o 
  -2  18  12       50.78      117.03     49.32 o 
  -1  18  12        9.18      -11.36     20.25 o 
   0  18  12        1.42       23.08     22.54 o 
   1  18  12        9.14       15.19     29.70 o 
   2  18  12       50.81       59.49     36.72 o 
   3  18  12        6.97       39.13     42.45 o 
  -3  19  12       41.79       54.16     39.88 o 
  -2  19  12      197.56      189.65     60.12 o 
  -1  19  12        8.44       18.27     20.09 o 
   0  19  12        9.84       -0.10     21.94 o 
   1  19  12        8.44       30.56     22.96 o 
   2  19  12      197.33      208.32     90.64 o 
   3  19  12       41.71      145.51     58.76 o 
  -1  20  12       18.94        5.79     39.22 o 
   0  20  12       29.45       49.39    103.09 o 
   1  20  12       18.86       24.54     54.35 o 
   1   0  13       23.16       32.30     10.18 o 
   2   0  13     3061.40     3127.76    139.34 o 
   3   0  13      111.89      112.69     21.47 o 
   4   0  13      192.43      163.67     24.96 o 
   5   0  13       33.17       36.05     36.83 o 
   6   0  13       21.75       41.67     19.84 o 
   7   0  13       38.38      131.48     52.55 o 
  -7   1  13       21.29       71.27     44.29 o 
  -6   1  13        5.65       39.55     23.88 o 
  -5   1  13       96.79      140.91     28.56 o 
  -4   1  13      326.69      347.41     24.77 o 
  -3   1  13      210.64      236.99     32.07 o 
  -2   1  13      703.72      671.29     36.69 o 
  -1   1  13     2059.34     1908.34     42.79 o 
   0   1  13     1333.00     1327.07     49.68 o 
   1   1  13     2059.69     2096.80     92.10 o 
   2   1  13      703.18      737.36     59.61 o 
   3   1  13      211.18      214.29     24.70 o 
   4   1  13      327.16      315.34     63.19 o 
   5   1  13       96.83       81.49     35.93 o 
   6   1  13        5.62       46.16     22.86 o 
   7   1  13       21.31       36.79     37.28 o 
  -6   2  13      130.02      185.85     41.87 o 
  -5   2  13       13.63       19.56     17.79 o 
  -4   2  13      338.04      368.12     26.29 o 
  -3   2  13      146.39      159.62     15.36 o 
  -2   2  13      644.97      596.89     15.42 o 
  -1   2  13     2775.09     2928.44    102.11 o 
   0   2  13     2760.69     2706.63     71.32 o 
   1   2  13     2776.52     2831.98    109.79 o 
   2   2  13      645.16      587.15     53.07 o 
   3   2  13      146.72      141.54     35.65 o 
   4   2  13      338.45      281.02     30.13 o 
   5   2  13       13.69       23.78     40.36 o 
   6   2  13      130.01      138.61     30.84 o 
   7   2  13       44.22       62.56     41.05 o 
  -6   3  13      298.31      291.64     47.58 o 
  -5   3  13       50.82       61.37     18.76 o 
  -4   3  13      234.42      219.44     23.48 o 
  -3   3  13      231.85      247.22     20.90 o 
  -2   3  13     1222.15     1410.12     49.94 o 
  -1   3  13     5898.17     6271.43    105.93 o 
   0   3  13     3510.21     3492.31    207.12 o 
   1   3  13     5897.95     6069.02    160.30 o 
   2   3  13     1222.51     1371.77     82.63 o 
   3   3  13      231.78      243.19     41.76 o 
   4   3  13      234.48      204.52     38.98 o 
   5   3  13       50.84       40.44     21.56 o 
   6   3  13      298.40      300.13     39.55 o 
   7   3  13       27.08       56.81     45.53 o 
  -6   4  13       55.00       47.09     29.55 o 
  -5   4  13      349.26      384.63     33.17 o 
  -4   4  13      362.32      391.86     30.38 o 
  -3   4  13      165.60      170.85     32.31 o 
  -2   4  13     3138.12     3158.87     74.46 o 
  -1   4  13     2575.92     2543.63     94.11 o 
   0   4  13    13797.66    14705.67    239.10 o 
   1   4  13     2575.25     2472.66    105.79 o 
   2   4  13     3133.87     3335.90    130.22 o 
   3   4  13      164.90      185.98     36.19 o 
   4   4  13      362.13      332.42     50.65 o 
   5   4  13      349.70      309.27     53.27 o 
   6   4  13       55.14      101.28     29.54 o 
   7   4  13      413.15      364.14     47.99 o 
  -6   5  13       47.70       45.46     25.14 o 
  -5   5  13       95.12      108.09     22.63 o 
  -4   5  13      139.27      172.72     32.47 o 
  -3   5  13      604.20      639.56     33.33 o 
  -2   5  13       12.69       11.99     14.06 o 
  -1   5  13       40.37       67.66     22.70 o 
   0   5  13      772.87     1024.35     67.46 o 
   1   5  13       40.42       63.90     30.44 o 
   2   5  13       12.63       12.17     24.91 o 
   3   5  13      604.58      642.18     65.31 o 
   4   5  13      139.24      151.35     39.40 o 
   5   5  13       94.59       71.85     36.42 o 
   6   5  13       47.81       39.10     22.05 o 
   7   5  13       95.57      104.37     32.34 o 
  -6   6  13      100.25      107.10     25.10 o 
  -5   6  13       38.63       57.46     19.30 o 
  -4   6  13      180.47      192.93     35.92 o 
  -3   6  13      360.88      347.09     30.71 o 
  -2   6  13      961.23      920.86     55.39 o 
  -1   6  13     2834.56     3135.55    109.08 o 
   0   6  13     4038.30     4183.89    135.19 o 
   1   6  13     2835.08     3085.77    123.89 o 
   2   6  13      960.64      853.16     72.79 o 
   3   6  13      360.10      350.37     50.51 o 
   4   6  13      180.70      132.61     39.16 o 
   5   6  13       38.70      101.73     39.13 o 
   6   6  13      100.12       65.41     34.99 o 
   7   6  13        1.13       35.59     25.01 o 
  -6   7  13       23.30       16.12     29.64 o 
  -5   7  13       12.11       30.62     32.43 o 
  -3   7  13       84.43       97.14     19.37 o 
  -2   7  13      288.14      236.68     31.02 o 
  -1   7  13     1237.34     1155.88     69.46 o 
   0   7  13      976.03      939.42     68.26 o 
   1   7  13     1235.47     1245.68     83.63 o 
   2   7  13      287.58      289.87     49.47 o 
   3   7  13       84.70       52.25     27.24 o 
   4   7  13      220.80      155.01     45.19 o 
   5   7  13       12.05       16.52     31.10 o 
   6   7  13       23.32       11.00     28.51 o 
   7   7  13       21.18       32.52     28.82 o 
  -6   8  13       24.00       50.88     35.61 o 
  -5   8  13       88.58      130.89     40.58 o 
  -3   8  13      392.08      375.79     33.65 o 
  -2   8  13     1300.77     1241.87     68.82 o 
  -1   8  13      236.40      205.01     33.52 o 
   0   8  13       36.41       31.67     21.60 o 
   1   8  13      236.23      203.96     40.48 o 
   2   8  13     1299.33     1440.81    100.35 o 
   3   8  13      392.20      401.33     59.01 o 
   4   8  13       41.72       89.67     35.18 o 
   5   8  13       88.44        5.56     26.40 o 
   6   8  13       23.98       45.40     32.69 o 
   7   8  13       42.62        5.91     30.13 o 
  -6   9  13       27.20       11.84     30.10 o 
  -5   9  13       24.87       30.47     25.45 o 
  -3   9  13      110.79      126.66     23.03 o 
  -2   9  13      630.22      590.33     50.35 o 
  -1   9  13       83.75       83.13     27.00 o 
   0   9  13       79.46       72.82     26.18 o 
   1   9  13       83.52       86.05     34.54 o 
   2   9  13      630.10      632.62     72.44 o 
   3   9  13      110.92      102.80     36.67 o 
   4   9  13       23.05       23.67     26.37 o 
   5   9  13       24.84      -28.17     38.05 o 
   6   9  13       27.23        1.46     23.78 o 
   7   9  13       26.75       50.78     37.29 o 
  -6  10  13       26.23        7.77     35.51 o 
  -5  10  13      131.22      113.53     39.55 o 
  -3  10  13      111.79      104.29     21.50 o 
  -2  10  13      246.18      248.81     34.17 o 
  -1  10  13       22.28       36.72     22.66 o 
   0  10  13     1444.17     1393.69     93.16 o 
   1  10  13       22.30       59.64     30.77 o 
   2  10  13      247.05      275.43     53.34 o 
   3  10  13      111.60      169.64     46.95 o 
   4  10  13      164.93      128.50     38.75 o 
   5  10  13      131.33       92.59     39.14 o 
   6  10  13       26.22       94.60     39.09 o 
  -6  11  13       43.27       10.25     33.16 o 
  -5  11  13      333.35      237.92     56.46 o 
  -2  11  13      484.20      501.83     50.35 o 
  -1  11  13     1063.54     1013.23     76.57 o 
   0  11  13     2562.99     2555.99    129.12 o 
   1  11  13     1065.81     1005.10     88.63 o 
   2  11  13      484.41      526.77     68.71 o 
   3  11  13      334.40      363.59     63.83 o 
   4  11  13      208.23      294.30     62.63 o 
   5  11  13      332.93      314.45     64.80 o 
   6  11  13       43.24       -5.31     31.99 o 
  -6  12  13       22.88       33.07     38.53 o 
  -5  12  13       32.80       33.37     40.17 o 
  -4  12  13      114.45      178.98     51.63 o 
  -2  12  13       72.25       59.88     25.11 o 
  -1  12  13     1931.60     1961.63    110.82 o 
   0  12  13        5.16       29.41     28.09 o 
   1  12  13     1933.76     1856.76    125.39 o 
   2  12  13       72.13       87.27     36.42 o 
   3  12  13      459.93      418.48     67.63 o 
   4  12  13      114.41      142.70     50.55 o 
   5  12  13       32.91       30.47     33.18 o 
   6  12  13       22.87       82.89     42.35 o 
  -6  13  13       34.69       23.88     35.77 o 
  -5  13  13      291.93      312.30     66.33 o 
  -4  13  13      130.06      147.66     47.06 o 
  -2  13  13       43.92       73.17     27.20 o 
  -1  13  13     3722.26     3593.71    153.06 o 
   0  13  13      222.48      292.98     51.96 o 
   1  13  13     3721.60     3475.92    172.42 o 
   2  13  13       43.53       67.28     42.31 o 
   3  13  13      352.61      369.23     64.23 o 
   4  13  13      130.48      236.28     61.07 o 
   5  13  13      292.19      255.24     60.54 o 
   6  13  13       34.65       66.29     43.53 o 
  -5  14  13       57.00      131.60     48.59 o 
  -4  14  13        4.28       37.24     34.79 o 
  -2  14  13        5.39        2.60     16.12 o 
  -1  14  13     1097.62     1022.82     86.65 o 
   0  14  13      799.65      928.54     89.43 o 
   1  14  13     1097.27     1155.17    102.96 o 
   2  14  13        5.43       30.98     36.89 o 
   3  14  13       33.35       85.78     44.22 o 
   4  14  13        4.32        7.35     31.27 o 
   5  14  13       56.70       55.30     40.83 o 
  -5  15  13       19.13       53.91     36.01 o 
  -4  15  13      151.92      283.46     63.33 o 
  -3  15  13      329.70      245.46     60.28 o 
  -2  15  13      164.16      163.81     35.32 o 
  -1  15  13       54.79       39.05     24.06 o 
   0  15  13      350.21      332.88     56.93 o 
   1  15  13       54.61       44.26     32.45 o 
   2  15  13      164.07      171.34     48.51 o 
   3  15  13      329.06      428.48     76.67 o 
   4  15  13      152.21      203.57     58.85 o 
   5  15  13       19.03       14.94     31.62 o 
  -4  16  13       26.60       78.51     44.65 o 
  -3  16  13      114.64      120.03     46.56 o 
  -1  16  13      243.87      169.12     42.71 o 
   0  16  13       41.83       17.78     25.16 o 
   1  16  13      243.92      232.88     56.17 o 
   2  16  13       74.41       44.69     34.04 o 
   3  16  13      114.41      124.85     52.87 o 
   4  16  13       26.56       66.72     47.50 o 
  -4  17  13       36.82       28.78     39.83 o 
  -3  17  13       27.43      165.63     55.26 o 
  -2  17  13      179.25      217.95     59.44 o 
  -1  17  13      460.59      408.20     62.74 o 
   0  17  13        0.20       41.09     34.45 o 
   1  17  13      460.33      455.15     71.10 o 
   2  17  13      178.86      148.73     49.78 o 
   3  17  13       27.32       71.52     39.98 o 
   4  17  13       36.83       65.54     39.02 o 
  -3  18  13       29.07       74.68     45.89 o 
  -2  18  13       65.68      115.35     52.04 o 
  -1  18  13       32.37       30.83     21.51 o 
   0  18  13       59.60       54.76     34.29 o 
   1  18  13       32.48       32.29     34.19 o 
   2  18  13       65.83       80.10     46.50 o 
   3  18  13       29.16       14.25     36.41 o 
  -2  19  13       72.86      160.27     54.38 o 
  -1  19  13      359.44      442.18     77.74 o 
   0  19  13      191.08      223.01     40.29 o 
   1  19  13      358.70      393.00     77.44 o 
   2  19  13       72.86      134.41     50.24 o 
  -1  20  13       67.41      128.81     49.39 o 
   0  20  13      183.27      123.53     34.33 o 
   1  20  13       67.33       64.42     29.02 o 
   0   0  14        5.01        5.71      6.06 o 
   1   0  14      624.69      590.25     25.84 o 
   2   0  14       17.29       11.35     34.54 o 
   3   0  14       19.21       43.70     16.40 o 
   4   0  14       17.45       13.33     18.11 o 
   5   0  14       33.85       41.72     21.58 o 
   6   0  14        0.55       41.87     21.81 o 
   7   0  14        4.05       54.55     41.43 o 
  -7   1  14       73.06      112.50     45.03 o 
  -6   1  14        1.50       43.52     23.63 o 
  -5   1  14     1015.07     1063.64     60.75 o 
  -4   1  14      193.16      186.13     27.23 o 
  -3   1  14      277.68      281.68     28.85 o 
  -2   1  14     1669.93     1786.40     58.91 o 
  -1   1  14      182.88      215.94     17.08 o 
   0   1  14     1005.61     1056.10     47.47 o 
   1   1  14      182.99      200.69     34.00 o 
   2   1  14     1671.17     1932.72     97.08 o 
   3   1  14      278.72      269.71     37.53 o 
   4   1  14      193.42      128.40     24.38 o 
   5   1  14     1014.97     1082.88     63.17 o 
   6   1  14        1.48      -10.21     19.01 o 
   7   1  14       73.09       99.09     46.62 o 
  -6   2  14        0.03       30.12     23.19 o 
  -5   2  14       11.56       35.23     16.54 o 
  -4   2  14      209.13      234.53     21.35 o 
  -3   2  14       51.97       68.63     12.62 o 
  -2   2  14      300.41      252.40     13.37 o 
  -1   2  14      183.55      194.39     22.95 o 
   0   2  14       10.63       24.42     19.10 o 
   1   2  14      183.44      186.76     33.07 o 
   2   2  14      300.93      325.55     45.55 o 
   3   2  14       51.98       45.88     24.13 o 
   4   2  14      209.72      194.26     27.03 o 
   5   2  14       11.57      -24.57     45.40 o 
   6   2  14        0.03       24.23     21.62 o 
   7   2  14        2.14       62.08     46.32 o 
  -5   3  14      165.41      191.61     26.21 o 
  -4   3  14       39.34       39.17     18.47 o 
  -3   3  14      871.68      798.37     56.48 o 
  -2   3  14      604.47      665.88     37.13 o 
  -1   3  14    12149.22    11714.55    170.69 o 
   0   3  14     1626.02     1855.75     43.50 o 
   1   3  14    12135.86    12089.15    235.73 o 
   2   3  14      604.84      737.14     66.19 o 
   3   3  14      871.28      853.49     74.14 o 
   4   3  14       39.45       -0.05     26.05 o 
   5   3  14      165.47      167.01     30.61 o 
   6   3  14      140.72      111.22     29.12 o 
   7   3  14       85.59      141.82     50.33 o 
  -5   4  14       33.57       18.08     13.98 o 
  -4   4  14      340.64      402.84     30.60 o 
  -3   4  14      469.95      468.52     49.35 o 
  -2   4  14      352.07      389.20     29.68 o 
  -1   4  14      634.24      687.71     39.17 o 
   0   4  14     1273.66     1309.58     45.59 o 
   1   4  14      633.19      676.50     60.33 o 
   2   4  14      352.01      415.32     52.71 o 
   3   4  14      469.65      519.07     58.37 o 
   4   4  14      339.79      401.85     55.30 o 
   5   4  14       33.50       52.22     33.28 o 
   6   4  14      109.92      102.08     28.78 o 
   7   4  14        2.00        9.88     25.45 o 
  -6   5  14      125.08      109.58     38.62 o 
  -5   5  14     1321.04     1318.62     57.12 o 
  -4   5  14      288.47      223.79     36.59 o 
  -3   5  14      246.97      253.54     25.10 o 
  -2   5  14      869.10      967.28     44.71 o 
  -1   5  14      160.53      126.77     26.18 o 
   0   5  14     4458.44     5244.97    152.15 o 
   1   5  14      159.76      108.37     31.72 o 
   2   5  14      867.50     1049.94     80.13 o 
   3   5  14      246.53      259.39     46.96 o 
   4   5  14      288.64      287.32     51.08 o 
   5   5  14     1321.04     1307.20    104.42 o 
   6   5  14      125.01       93.53     29.25 o 
   7   5  14      178.53      182.45     56.27 o 
  -6   6  14       11.97       -1.26     25.61 o 
  -5   6  14        0.37        5.51     25.54 o 
  -4   6  14       45.63       68.62     27.13 o 
  -3   6  14      139.75      158.32     23.78 o 
  -2   6  14     1308.46     1412.89     70.53 o 
  -1   6  14      603.17      595.30     50.62 o 
   0   6  14      807.80      863.30     65.97 o 
   1   6  14      603.96      630.41     61.95 o 
   2   6  14     1306.46     1473.17     94.22 o 
   3   6  14      139.45      124.04     37.48 o 
   4   6  14       45.54       32.02     27.98 o 
   5   6  14        0.37       67.15     35.66 o 
   6   6  14       12.00       13.59     30.61 o 
   7   6  14       14.92       21.00     25.68 o 
  -6   7  14       24.50       39.71     36.91 o 
  -3   7  14       58.76       30.97     12.43 o 
  -2   7  14      186.15      204.08     30.31 o 
  -1   7  14     1261.77     1256.75     74.95 o 
   0   7  14       90.89      225.62     41.08 o 
   1   7  14     1260.26     1282.68     86.43 o 
   2   7  14      185.71      242.34     43.00 o 
   3   7  14       58.53       55.27     30.68 o 
   4   7  14       12.17        9.43     27.00 o 
   5   7  14       17.86       50.64     27.55 o 
   6   7  14       24.43        0.62     24.84 o 
   7   7  14       69.38       33.94     22.96 o 
  -6   8  14       22.82       22.69     28.21 o 
  -5   8  14        1.59       -1.75     25.48 o 
  -3   8  14      130.90      144.17     24.04 o 
  -2   8  14     1062.84     1093.49     66.98 o 
  -1   8  14        8.93       14.41     15.92 o 
   0   8  14        0.11       33.49     24.87 o 
   1   8  14        9.02       31.46     32.33 o 
   2   8  14     1061.95     1055.97     85.44 o 
   3   8  14      131.38       97.71     32.46 o 
   4   8  14       45.31       11.80     27.10 o 
   5   8  14        1.57      -23.19     26.51 o 
   6   8  14       22.78       30.30     31.18 o 
   7   8  14       12.03       72.89     40.09 o 
  -6   9  14       51.81       58.01     41.78 o 
  -5   9  14      171.23      144.11     38.82 o 
  -3   9  14      122.14      138.79     23.61 o 
  -2   9  14      527.67      495.49     48.95 o 
  -1   9  14      179.34      204.28     38.56 o 
   0   9  14       16.16       23.07     22.22 o 
   1   9  14      179.11      171.60     38.42 o 
   2   9  14      527.84      518.88     62.80 o 
   3   9  14      121.55      115.63     36.95 o 
   4   9  14       28.73       76.76     37.30 o 
   5   9  14      171.41      173.76     47.06 o 
   6   9  14       51.91       31.32     29.47 o 
  -6  10  14       17.23       -2.72     33.74 o 
  -5  10  14       88.12       30.28     30.41 o 
  -3  10  14      376.83      400.22     39.89 o 
  -2  10  14      277.09      296.38     39.17 o 
  -1  10  14      767.57      712.99     64.17 o 
   0  10  14     1172.60     1073.20     82.72 o 
   1  10  14      766.97      750.16     75.40 o 
   2  10  14      276.73      402.41     61.58 o 
   3  10  14      377.29      387.05     64.60 o 
   4  10  14      107.86      125.10     41.74 o 
   5  10  14       88.24      111.53     42.15 o 
   6  10  14       17.22       11.27     29.31 o 
  -6  11  14       48.42       40.49     32.52 o 
  -5  11  14       94.97      102.57     43.48 o 
  -2  11  14       37.69       76.48     25.84 o 
  -1  11  14     1003.33     1004.77     76.92 o 
   0  11  14       91.06       92.02     33.98 o 
   1  11  14     1003.69     1085.67     91.87 o 
   2  11  14       37.47       20.71     33.94 o 
   3  11  14      595.43      567.66     76.54 o 
   4  11  14      243.35      276.53     57.58 o 
   5  11  14       95.13       91.38     45.25 o 
   6  11  14       48.46       11.11     33.58 o 
  -6  12  14      119.93      133.52     52.08 o 
  -5  12  14      170.86      191.12     49.53 o 
  -2  12  14     1550.97     1607.77     93.00 o 
  -1  12  14     7348.54     7132.73    209.04 o 
   0  12  14       35.80       16.96     25.27 o 
   1  12  14     7350.77     7271.16    237.90 o 
   2  12  14     1550.52     1570.31    119.13 o 
   3  12  14     1140.36     1121.59    107.31 o 
   4  12  14      298.56      241.71     62.07 o 
   5  12  14      170.47      175.67     51.75 o 
   6  12  14      119.64       99.97     44.59 o 
  -5  13  14      157.50      149.47     52.34 o 
  -4  13  14       98.99      231.87     59.17 o 
  -2  13  14        1.68       34.72     22.94 o 
  -1  13  14     1386.55     1376.19     95.93 o 
   0  13  14       60.60       90.85     36.75 o 
   1  13  14     1385.95     1510.48    112.87 o 
   2  13  14        1.68       39.84     35.51 o 
   3  13  14      124.87      181.57     52.75 o 
   4  13  14       99.25      158.45     52.42 o 
   5  13  14      157.29      182.35     53.07 o 
  -5  14  14        1.63       76.00     47.61 o 
  -4  14  14      193.92      204.61     56.92 o 
  -2  14  14       94.37      133.37     34.98 o 
  -1  14  14      985.17      979.32     83.93 o 
   0  14  14     2230.91     2067.42    132.42 o 
   1  14  14      985.98      963.69     96.06 o 
   2  14  14       94.32      100.05     40.21 o 
   3  14  14       78.49       51.44     33.13 o 
   4  14  14      193.83      233.13     64.80 o 
   5  14  14        1.59      142.28     54.53 o 
  -5  15  14       46.39       48.73     40.93 o 
  -4  15  14      114.31      164.29     53.72 o 
  -3  15  14      174.61      200.56     64.00 o 
  -1  15  14        1.65        4.46     20.78 o 
   0  15  14       14.78      -15.29     26.53 o 
   1  15  14        1.66       16.57     29.02 o 
   2  15  14       16.06        1.39     31.11 o 
   3  15  14      174.39      224.83     57.63 o 
   4  15  14      114.31      147.72     53.52 o 
   5  15  14       46.25      138.57     47.87 o 
  -4  16  14        4.30       95.87     51.08 o 
  -3  16  14       52.82       96.66     44.94 o 
  -1  16  14      279.90      258.78     49.97 o 
   0  16  14       50.49       20.07     29.88 o 
   1  16  14      281.22      260.07     55.79 o 
   2  16  14       55.12      104.52     44.04 o 
   3  16  14       53.05        4.63     30.36 o 
   4  16  14        4.30      -14.83     27.91 o 
  -4  17  14        3.79       56.18     38.79 o 
  -3  17  14        2.68        4.33     31.07 o 
  -2  17  14       35.56       39.84     41.82 o 
  -1  17  14       15.56       90.64     35.16 o 
   0  17  14       27.36       65.04     37.61 o 
   1  17  14       15.44       83.50     44.30 o 
   2  17  14       35.63       48.67     43.75 o 
   3  17  14        2.68       60.62     43.19 o 
   4  17  14        3.74        9.30     31.84 o 
  -3  18  14       25.40       84.80     51.50 o 
  -2  18  14      270.23      302.39     71.48 o 
  -1  18  14       61.03       37.18     28.72 o 
   0  18  14      102.76      232.11     54.65 o 
   1  18  14       61.17       67.90     41.01 o 
   2  18  14      269.92      251.71     63.53 o 
   3  18  14       25.45      102.29     43.50 o 
  -2  19  14       24.98      126.30     55.68 o 
  -1  19  14        2.19      151.00     61.34 o 
   0  19  14       36.57       45.49     37.86 o 
   1  19  14        2.18        0.95     33.00 o 
   2  19  14       25.07       82.42     46.39 o 
   0  20  14       19.14       71.55     30.26 o 
   1   0  15       15.55       14.53      9.20 o 
   2   0  15     1611.56     1602.02     57.54 o 
   3   0  15      392.92      295.62     30.13 o 
   4   0  15      147.92      138.36     24.43 o 
   5   0  15       21.26       43.61     22.79 o 
   6   0  15       22.97       32.39     24.23 o 
   7   0  15      108.52      148.31     53.90 o 
  -7   1  15       60.81      166.61     55.07 o 
  -6   1  15       50.49       56.90     23.04 o 
  -5   1  15       22.57       22.62     31.77 o 
  -4   1  15      263.68      292.38     33.87 o 
  -3   1  15       63.40       47.54     17.46 o 
  -2   1  15     2767.23     2725.34     73.33 o 
  -1   1  15      114.28      148.44     15.41 o 
   0   1  15       21.54       25.78     15.33 o 
   1   1  15      114.20      100.90     31.17 o 
   2   1  15     2767.86     2681.40     74.63 o 
   3   1  15       63.37       45.07     24.73 o 
   4   1  15      263.28      266.00     32.35 o 
   5   1  15       22.66       23.59     20.53 o 
   6   1  15       50.48       89.80     28.45 o 
   7   1  15       60.72       33.08     41.56 o 
  -6   2  15       28.54       56.94     33.98 o 
  -5   2  15       52.17       79.46     18.52 o 
  -4   2  15       91.61      122.27     17.54 o 
  -3   2  15        2.40       21.59     11.47 o 
  -2   2  15       76.60       72.28      8.39 o 
  -1   2  15      197.23      235.29     25.63 o 
   0   2  15        5.04       73.81     19.37 o 
   1   2  15      197.66      222.90     36.08 o 
   2   2  15       76.66       62.53     25.01 o 
   3   2  15        2.35       14.19     21.21 o 
   4   2  15       91.24       81.31     19.28 o 
   5   2  15       52.31       30.14     18.47 o 
   6   2  15       28.57        5.99     36.23 o 
   7   2  15       79.87       87.44     40.87 o 
  -5   3  15      312.39      362.56     33.18 o 
  -4   3  15      829.90      873.77     42.14 o 
  -3   3  15       29.74       33.90     12.53 o 
  -2   3  15     3053.91     2863.50    122.07 o 
  -1   3  15      850.87      751.18     42.52 o 
   0   3  15      154.21      149.30     54.99 o 
   1   3  15      850.80      806.91     64.97 o 
   2   3  15     3054.79     3132.77    129.64 o 
   3   3  15       29.97       36.33     24.45 o 
   4   3  15      829.38      835.66     76.47 o 
   5   3  15      312.64      330.99     39.63 o 
   6   3  15      202.45      203.91     34.46 o 
   7   3  15       47.28       76.45     27.35 o 
  -5   4  15      225.03      223.04     26.82 o 
  -4   4  15      110.42      111.30     31.50 o 
  -3   4  15     1388.26     1367.95     84.44 o 
  -2   4  15     1861.57     1887.86     62.46 o 
  -1   4  15     2116.19     2194.89     68.77 o 
   0   4  15     1033.08     1117.45     44.13 o 
   1   4  15     2116.03     2263.95    107.44 o 
   2   4  15     1860.51     1935.07    103.99 o 
   3   4  15     1386.59     1377.19     95.65 o 
   4   4  15      110.35       74.79     31.31 o 
   5   4  15      225.25      208.08     32.67 o 
   6   4  15       10.62       24.88     26.63 o 
   7   4  15       54.37      113.07     54.61 o 
  -6   5  15       39.70       47.09     31.01 o 
  -5   5  15      309.88      297.47     44.69 o 
  -4   5  15      369.92      308.74     43.75 o 
  -3   5  15      201.44      231.66     28.36 o 
  -2   5  15     2850.26     2817.04     76.57 o 
  -1   5  15      826.21      883.18     62.62 o 
   0   5  15       44.87       33.14     23.49 o 
   1   5  15      825.95      887.69     70.12 o 
   2   5  15     2850.35     2820.02    129.59 o 
   3   5  15      201.36      250.72     47.16 o 
   4   5  15      369.22      360.32     56.27 o 
   5   5  15      310.18      343.23     56.97 o 
   6   5  15       39.67       56.40     25.22 o 
   7   5  15       67.85       71.20     26.75 o 
  -6   6  15       20.56       54.18     35.09 o 
  -5   6  15      218.95      235.72     38.49 o 
  -4   6  15      378.07      306.61     44.10 o 
  -3   6  15       29.36       19.24     14.31 o 
  -2   6  15      175.04      183.66     30.44 o 
  -1   6  15       91.38      117.27     27.24 o 
   0   6  15      200.00      295.68     40.12 o 
   1   6  15       91.44      160.28     39.08 o 
   2   6  15      175.49      207.31     42.18 o 
   3   6  15       29.51       78.18     34.29 o 
   4   6  15      377.54      381.06     58.21 o 
   5   6  15      219.19      187.25     47.81 o 
   6   6  15       20.55       -1.84     26.31 o 
   7   6  15        0.67       15.99     22.98 o 
  -6   7  15       31.77      102.02     42.62 o 
  -3   7  15       25.91       41.00     16.37 o 
  -2   7  15     1200.52     1294.89     72.32 o 
  -1   7  15       18.88       46.85     23.24 o 
   0   7  15      433.77      406.49     49.22 o 
   1   7  15       18.81       61.70     28.81 o 
   2   7  15     1201.05     1294.90     94.43 o 
   3   7  15       25.96       18.74     26.18 o 
   4   7  15       84.45      155.86     43.59 o 
   5   7  15       15.15        0.36     27.59 o 
   6   7  15       31.76       57.83     30.50 o 
   7   7  15       55.14       96.09     30.42 o 
  -6   8  15       11.44       48.41     39.47 o 
  -3   8  15       38.23       41.60     16.74 o 
  -2   8  15      148.50      201.82     33.62 o 
  -1   8  15      904.09      963.69     69.15 o 
   0   8  15      381.14      426.50     53.57 o 
   1   8  15      903.60      935.65     77.67 o 
   2   8  15      148.06      162.68     37.52 o 
   3   8  15       37.94       41.58     23.63 o 
   4   8  15       16.89       36.78     36.09 o 
   5   8  15       76.66       90.11     41.93 o 
   6   8  15       11.41       23.79     29.91 o 
  -6   9  15       21.62       12.55     39.35 o 
  -5   9  15       28.43       46.44     30.89 o 
  -3   9  15      167.00      184.43     27.61 o 
  -2   9  15      510.78      423.57     44.75 o 
  -1   9  15      118.85      105.70     27.78 o 
   0   9  15        8.66       35.54     23.48 o 
   1   9  15      118.71      148.14     38.35 o 
   2   9  15      510.34      438.41     59.02 o 
   3   9  15      166.84      138.90     41.38 o 
   4   9  15        1.87       52.67     37.81 o 
   5   9  15       28.40       23.17     29.65 o 
   6   9  15       21.65       42.11     37.38 o 
  -6  10  15        3.65      -27.15     28.73 o 
  -5  10  15       36.04       42.32     29.62 o 
  -3  10  15      395.65      403.31     41.01 o 
  -2  10  15      672.90      703.33     60.49 o 
  -1  10  15      579.66      547.84     56.40 o 
   0  10  15      378.33      371.40     50.43 o 
   1  10  15      580.29      598.70     68.93 o 
   2  10  15      673.54      611.93     73.61 o 
   3  10  15      395.19      415.17     66.58 o 
   4  10  15       19.63       75.59     44.33 o 
   5  10  15       35.91      -24.73     30.89 o 
   6  10  15        3.67       55.57     33.75 o 
  -6  11  15        0.16      -51.02     41.86 o 
  -5  11  15      191.96      200.70     57.90 o 
  -2  11  15      405.22      408.57     47.89 o 
  -1  11  15       55.26       84.27     26.91 o 
   0  11  15       11.12       -7.63     25.41 o 
   1  11  15       55.28       45.73     34.85 o 
   2  11  15      405.52      438.89     67.72 o 
   3  11  15      296.83      340.34     61.32 o 
   4  11  15      103.86      153.36     45.84 o 
   5  11  15      192.13      200.89     59.86 o 
   6  11  15        0.15        6.34     29.74 o 
  -6  12  15       87.02       84.19     45.95 o 
  -5  12  15       59.47       39.07     42.82 o 
  -2  12  15      968.38     1188.29     81.22 o 
  -1  12  15      434.97      410.65     55.05 o 
   0  12  15     1186.13     1274.00     97.34 o 
   1  12  15      434.22      437.50     68.05 o 
   2  12  15      969.47      928.11     95.18 o 
   3  12  15      888.29     1008.37    101.69 o 
   4  12  15       30.15       74.04     39.81 o 
   5  12  15       59.40       65.02     41.51 o 
   6  12  15       86.97      166.97     57.18 o 
  -5  13  15      103.07      106.98     44.70 o 
  -4  13  15        6.18       -1.95     29.60 o 
  -2  13  15      264.13      283.05     43.86 o 
  -1  13  15      242.27      278.41     46.39 o 
   0  13  15      481.69      428.54     62.17 o 
   1  13  15      242.29      238.22     52.17 o 
   2  13  15      264.13      332.15     64.26 o 
   3  13  15      293.57      274.11     64.57 o 
   4  13  15        6.17      101.39     46.18 o 
   5  13  15      102.82      167.57     52.88 o 
  -5  14  15      296.29      254.02     60.40 o 
  -4  14  15       60.09       51.35     38.97 o 
  -2  14  15       43.20      110.44     30.04 o 
  -1  14  15     1309.35     1375.01    101.14 o 
   0  14  15      315.33      261.40     52.34 o 
   1  14  15     1307.92     1239.21    110.57 o 
   2  14  15       42.94       43.43     30.83 o 
   3  14  15      765.65      869.10    101.79 o 
   4  14  15       60.05      103.09     47.33 o 
   5  14  15      296.60      281.70     67.40 o 
  -4  15  15        6.05       20.86     30.84 o 
  -1  15  15       80.07      123.42     34.43 o 
   0  15  15      119.58      115.25     41.77 o 
   1  15  15       79.96      115.87     40.90 o 
   2  15  15        1.06      -13.70     33.87 o 
   3  15  15        8.37       53.00     48.62 o 
   4  15  15        6.07      -11.69     36.25 o 
  -4  16  15       47.87       36.81     39.34 o 
  -3  16  15       96.76      135.29     53.05 o 
  -1  16  15       96.92       89.69     34.68 o 
   0  16  15      323.88      356.94     63.62 o 
   1  16  15       97.03       95.64     42.26 o 
   2  16  15       16.69       80.29     42.69 o 
   3  16  15       96.47      133.64     45.45 o 
   4  16  15       47.65       92.26     39.67 o 
  -3  17  15       23.53       27.92     39.87 o 
  -1  17  15       45.25      116.28     39.65 o 
   0  17  15        1.38       -3.37     29.09 o 
   1  17  15       45.37       80.01     42.85 o 
   2  17  15       22.21       64.84     42.91 o 
   3  17  15       23.54       50.08     42.08 o 
  -3  18  15       53.02      240.22     68.40 o 
  -2  18  15       73.27       44.96     42.46 o 
  -1  18  15       60.58       70.84     35.11 o 
   0  18  15       14.00      -21.40     31.68 o 
   1  18  15       60.34       53.42     38.18 o 
   2  18  15       73.23       86.68     47.91 o 
   3  18  15       53.01       56.66     46.50 o 
  -2  19  15      132.50      214.32     64.92 o 
  -1  19  15       24.17      149.43     54.48 o 
   0  19  15       21.77       48.75     40.01 o 
   1  19  15       24.16       62.65     47.31 o 
   2  19  15      132.43      102.10     43.97 o 
   0   0  16      110.17      130.05     12.24 o 
   1   0  16      410.83      428.32     23.27 o 
   2   0  16       43.81       48.16     40.35 o 
   3   0  16      652.72      683.89     52.91 o 
   4   0  16      621.47      641.70     46.80 o 
   5   0  16       21.19       32.30     19.58 o 
   6   0  16        2.06       30.79     24.60 o 
   7   0  16       40.35      132.09     48.24 o 
  -7   1  16        3.42       97.22     53.15 o 
  -6   1  16       23.26       48.67     24.07 o 
  -5   1  16       67.44       65.10     23.70 o 
  -4   1  16       96.94      126.05     26.48 o 
  -3   1  16      157.93      180.05     24.73 o 
  -2   1  16      485.39      474.17     33.26 o 
  -1   1  16       92.77       98.28     14.04 o 
   0   1  16       34.38       35.88     15.83 o 
   1   1  16       92.85      108.47     22.75 o 
   2   1  16      485.39      466.79     33.44 o 
   3   1  16      158.00      170.19     23.98 o 
   4   1  16       97.22      106.82     24.53 o 
   5   1  16       67.41       83.14     24.18 o 
   6   1  16       23.21       61.29     29.17 o 
   7   1  16        3.41       79.01     43.59 o 
  -6   2  16       73.53       96.75     28.61 o 
  -5   2  16      758.08      815.14     55.20 o 
  -4   2  16       92.40      114.95     32.91 o 
  -3   2  16      937.91      862.58     49.74 o 
  -2   2  16      475.94      494.71     18.20 o 
  -1   2  16      226.61      235.88     27.00 o 
   0   2  16       62.02       79.03     20.40 o 
   1   2  16      226.80      278.03     42.66 o 
   2   2  16      475.57      540.27     56.34 o 
   3   2  16      936.57      925.15     77.02 o 
   4   2  16       92.26       62.37     20.10 o 
   5   2  16      758.02      818.88     95.18 o 
   6   2  16       73.46       77.71     26.10 o 
   7   2  16        4.51       50.52     37.88 o 
  -5   3  16       52.52       33.78     29.56 o 
  -4   3  16      107.05      130.23     20.99 o 
  -3   3  16      283.26      306.36     20.95 o 
  -2   3  16      197.19      234.66     25.19 o 
  -1   3  16        8.12        4.52     13.82 o 
   0   3  16      395.01      353.35     45.12 o 
   1   3  16        8.09        9.97     25.50 o 
   2   3  16      197.54      221.74     44.07 o 
   3   3  16      283.34      297.24     46.42 o 
   4   3  16      106.98      106.27     34.12 o 
   5   3  16       52.53       57.89     22.09 o 
   6   3  16       55.42       43.70     24.34 o 
   7   3  16       17.29       27.93     27.41 o 
  -5   4  16      120.72      143.22     35.32 o 
  -4   4  16      111.59       94.47     18.09 o 
  -3   4  16     1756.49     1740.90     49.68 o 
  -2   4  16      983.95     1056.39     49.13 o 
  -1   4  16     1870.56     1981.15     67.81 o 
   0   4  16        0.39        0.52      9.20 o 
   1   4  16     1869.67     1824.64     99.58 o 
   2   4  16      983.59      986.39     77.91 o 
   3   4  16     1754.98     1652.82    105.97 o 
   4   4  16      111.45       48.26     23.68 o 
   5   4  16      120.58      156.24     28.37 o 
   6   4  16       64.93       80.68     50.86 o 
   7   4  16      145.09      166.93     55.09 o 
  -5   5  16       10.10       27.53     28.30 o 
  -4   5  16      458.27      502.16     33.84 o 
  -3   5  16      141.02      109.89     18.26 o 
  -2   5  16      385.43      415.71     39.53 o 
  -1   5  16      272.84      290.03     41.62 o 
   0   5  16      455.25      479.15     51.86 o 
   1   5  16      273.01      308.53     44.40 o 
   2   5  16      384.49      387.56     53.21 o 
   3   5  16      140.61       81.72     30.09 o 
   4   5  16      457.37      468.04     61.16 o 
   5   5  16       10.14      -50.45     34.06 o 
   6   5  16      155.83      110.41     42.83 o 
   7   5  16       19.85       52.21     34.11 o 
  -6   6  16       12.80       56.96     34.79 o 
  -5   6  16      174.55      157.48     35.77 o 
  -4   6  16      312.63      307.61     44.37 o 
  -3   6  16        9.73       19.00     14.85 o 
  -2   6  16      234.88      282.88     36.19 o 
  -1   6  16      217.38      199.68     32.95 o 
   0   6  16      333.05      361.44     46.82 o 
   1   6  16      217.84      185.73     37.76 o 
   2   6  16      235.05      284.41     46.68 o 
   3   6  16        9.75       28.02     28.33 o 
   4   6  16      312.44      287.76     55.77 o 
   5   6  16      174.42      170.01     49.44 o 
   6   6  16       12.76       19.39     24.31 o 
   7   6  16      182.46      188.13     40.69 o 
  -6   7  16       70.37       96.94     37.39 o 
  -3   7  16       37.36       63.34     19.68 o 
  -2   7  16      319.01      337.58     40.05 o 
  -1   7  16      727.62      813.98     64.30 o 
   0   7  16      196.39      233.28     41.94 o 
   1   7  16      726.95      673.42     67.45 o 
   2   7  16      319.03      400.59     56.13 o 
   3   7  16       37.30       53.98     31.72 o 
   4   7  16      241.36      354.85     60.82 o 
   5   7  16       55.17       24.15     28.51 o 
   6   7  16       70.39       59.36     40.81 o 
   7   7  16       10.90       21.36     23.23 o 
  -6   8  16       10.19      -15.13     32.45 o 
  -3   8  16      356.89      329.94     36.49 o 
  -2   8  16        1.38       -2.56     16.49 o 
  -1   8  16      144.11      113.75     28.27 o 
   0   8  16      475.98      430.12     53.06 o 
   1   8  16      143.93      139.96     36.06 o 
   2   8  16        1.41       50.23     30.14 o 
   3   8  16      356.85      295.77     54.79 o 
   4   8  16       13.04      -13.47     30.13 o 
   5   8  16      166.33      150.42     46.79 o 
   6   8  16       10.18       18.74     27.24 o 
  -6   9  16       32.27       64.06     37.53 o 
  -3   9  16       53.73       42.23     18.47 o 
  -2   9  16       92.39      128.29     29.01 o 
  -1   9  16      103.04       80.53     27.22 o 
   0   9  16       83.75       69.26     30.01 o 
   1   9  16      103.30       91.68     32.88 o 
   2   9  16       92.27       43.72     24.12 o 
   3   9  16       53.94      102.58     40.22 o 
   4   9  16       56.57       56.78     32.56 o 
   5   9  16      109.29      115.91     46.88 o 
   6   9  16       32.31       32.61     34.45 o 
  -6  10  16       66.33       14.73     33.54 o 
  -5  10  16       49.87       59.96     35.63 o 
  -2  10  16       48.40       39.58     21.83 o 
  -1  10  16      404.69      436.36     52.12 o 
   0  10  16       27.50      -22.04     23.24 o 
   1  10  16      404.98      432.70     60.92 o 
   2  10  16       48.34        6.61     31.49 o 
   3  10  16      194.87      173.17     46.81 o 
   4  10  16       80.17       61.13     35.79 o 
   5  10  16       49.83       -4.74     29.72 o 
   6  10  16       66.33       76.19     41.59 o 
  -6  11  16        0.76       57.80     44.92 o 
  -5  11  16      132.76       96.51     40.96 o 
  -2  11  16      357.17      294.48     42.11 o 
  -1  11  16     1476.60     1413.85     94.76 o 
   0  11  16       21.83      -15.81     21.72 o 
   1  11  16     1474.53     1450.99    108.21 o 
   2  11  16      357.28      324.84     59.12 o 
   3  11  16      473.71      397.69     67.57 o 
   4  11  16      104.25       43.84     26.97 o 
   5  11  16      132.91       66.17     36.85 o 
   6  11  16        0.74       96.32     47.60 o 
  -5  12  16      280.68      219.49     56.74 o 
  -2  12  16       32.01       63.51     28.45 o 
  -1  12  16      781.43      897.93     77.74 o 
   0  12  16       13.90       32.94     26.96 o 
   1  12  16      781.45      849.21     87.11 o 
   2  12  16       32.08       42.96     35.02 o 
   3  12  16      620.99      613.53     80.82 o 
   4  12  16       84.17       34.10     32.57 o 
   5  12  16      280.63      216.95     59.05 o 
  -5  13  16      205.57      196.39     56.09 o 
  -2  13  16     1214.31     1207.23     87.62 o 
  -1  13  16     1766.41     1721.92    110.33 o 
   0  13  16      767.03      723.31     79.36 o 
   1  13  16     1765.27     1695.90    124.10 o 
   2  13  16     1215.92     1084.91    106.21 o 
   3  13  16      348.79      404.89     73.47 o 
   4  13  16       20.77       51.61     43.47 o 
   5  13  16      205.64      248.75     64.42 o 
  -5  14  16       95.56       47.57     44.25 o 
  -4  14  16       12.61      105.22     45.58 o 
  -2  14  16       36.09       32.53     24.39 o 
  -1  14  16      427.75      552.01     66.66 o 
   0  14  16       20.92       42.56     29.74 o 
   1  14  16      427.49      425.21     67.32 o 
   2  14  16       36.17       77.66     43.27 o 
   3  14  16      109.58       95.06     44.31 o 
   4  14  16       12.59       46.91     40.37 o 
   5  14  16       95.51       99.59     45.24 o 
  -4  15  16       28.70       54.72     38.40 o 
  -1  15  16      574.88      620.88     72.07 o 
   0  15  16        0.05       -7.79     27.85 o 
   1  15  16      572.80      518.22     75.49 o 
   2  15  16      236.97      292.91     65.44 o 
   3  15  16      129.62       95.47     48.38 o 
   4  15  16       28.65       45.36     35.12 o 
  -4  16  16        5.63       66.67     42.30 o 
  -1  16  16       60.44      171.72     42.04 o 
   0  16  16        0.03       21.62     36.85 o 
   1  16  16       60.45       61.29     34.79 o 
   2  16  16        1.50       34.25     36.69 o 
   3  16  16       35.75       85.74     41.25 o 
   4  16  16        5.60       84.99     52.01 o 
  -3  17  16      193.06      309.42     76.17 o 
  -1  17  16      118.00      121.10     37.89 o 
   0  17  16      161.55      131.69     42.87 o 
   1  17  16      118.56       36.21     29.80 o 
   2  17  16      123.70      116.83     47.77 o 
   3  17  16      193.05      275.89     65.76 o 
  -2  18  16        5.87       90.93     47.59 o 
  -1  18  16       32.55       -7.83     23.96 o 
   0  18  16        7.86       64.69     37.49 o 
   1  18  16       32.45       28.27     32.01 o 
   2  18  16        5.85      -26.83     35.21 o 
   0  19  16      460.93      466.89     78.17 o 
   1  19  16       10.39       98.58     46.19 o 
   1   0  17      156.19      165.44     16.78 o 
   2   0  17       69.70       85.37     18.62 o 
   3   0  17        0.94      -21.52     16.44 o 
   4   0  17     1235.78     1108.61     76.11 o 
   5   0  17      273.82      206.17     33.43 o 
   6   0  17        8.72       55.13     26.91 o 
   7   0  17       33.49       73.69     41.59 o 
  -7   1  17       23.25      101.82     45.80 o 
  -6   1  17      343.46      362.82     46.44 o 
  -5   1  17      271.86      251.47     35.95 o 
  -4   1  17      515.57      552.73     43.56 o 
  -3   1  17      341.56      322.86     31.83 o 
  -2   1  17       30.99       41.80     16.70 o 
  -1   1  17       26.47       33.97     11.29 o 
   0   1  17       19.60       10.56      7.13 o 
   1   1  17       26.41       23.06     11.01 o 
   2   1  17       30.67       14.60     13.79 o 
   3   1  17      341.20      333.10     32.76 o 
   4   1  17      515.68      443.65     40.22 o 
   5   1  17      271.67      256.00     38.97 o 
   6   1  17      343.88      292.32     39.41 o 
   7   1  17       23.19      -16.72     33.28 o 
  -6   2  17       91.89      145.09     43.21 o 
  -5   2  17       23.31       31.59     24.50 o 
  -4   2  17      208.02      230.68     45.55 o 
  -3   2  17      177.66      241.73     29.66 o 
  -2   2  17      157.63      149.06     11.23 o 
  -1   2  17      152.62      172.84     24.59 o 
   0   2  17      620.40      703.91     43.79 o 
   1   2  17      153.04      145.37     36.00 o 
   2   2  17      156.99      174.06     36.71 o 
   3   2  17      177.99      207.02     26.48 o 
   4   2  17      207.96      136.44     30.36 o 
   5   2  17       23.34        6.31     18.63 o 
   6   2  17       91.84      139.83     30.98 o 
   7   2  17       18.35       45.35     38.37 o 
  -5   3  17       38.62      102.89     35.40 o 
  -4   3  17      658.47      700.17     69.02 o 
  -3   3  17      126.74      140.67     15.06 o 
  -2   3  17      155.01      135.24     13.03 o 
  -1   3  17      127.57       99.80     20.49 o 
   0   3  17      974.59     1225.25     81.30 o 
   1   3  17      127.85      117.89     32.78 o 
   2   3  17      154.94      151.49     37.39 o 
   3   3  17      126.66       96.42     34.14 o 
   4   3  17      658.23      625.83     47.39 o 
   5   3  17       38.62       33.15     20.51 o 
   6   3  17      156.75      161.29     34.23 o 
   7   3  17        6.13       75.00     30.92 o 
  -5   4  17       37.53       51.13     32.08 o 
  -4   4  17      170.90      172.03     38.79 o 
  -3   4  17      426.84      454.90     25.68 o 
  -2   4  17       60.97       65.60     17.12 o 
  -1   4  17       87.65       72.06      8.34 o 
   0   4  17     2395.05     2346.85    180.96 o 
   1   4  17       88.32       98.62     34.14 o 
   2   4  17       60.25       60.53     28.23 o 
   3   4  17      425.96      391.66     56.53 o 
   4   4  17      171.12       92.08     29.74 o 
   5   4  17       37.50       30.10     23.92 o 
   6   4  17      130.96      134.77     29.84 o 
   7   4  17      191.17      159.93     35.31 o 
  -5   5  17      159.69      143.45     33.75 o 
  -4   5  17       66.14       88.09     29.20 o 
  -3   5  17     1109.37     1106.42     50.21 o 
  -2   5  17       47.78       43.10     19.96 o 
  -1   5  17      743.15      757.03     61.01 o 
   0   5  17       95.92       84.37     30.81 o 
   1   5  17      741.89      785.66     70.13 o 
   2   5  17       47.96       50.06     24.90 o 
   3   5  17     1109.52     1140.35     92.39 o 
   4   5  17       66.38       38.58     25.39 o 
   5   5  17      159.54      146.90     41.24 o 
   6   5  17      141.48      178.79     34.26 o 
   7   5  17       33.42       33.95     27.50 o 
  -6   6  17       32.02       62.71     38.73 o 
  -5   6  17      232.84      257.39     44.99 o 
  -4   6  17      246.23      264.47     44.71 o 
  -3   6  17      204.06      264.15     34.36 o 
  -2   6  17       56.12       63.45     23.96 o 
  -1   6  17      318.47      310.84     41.41 o 
   0   6  17      975.09     1108.16     80.44 o 
   1   6  17      317.56      302.17     45.34 o 
   2   6  17       56.31      114.75     36.26 o 
   3   6  17      203.71      205.04     42.56 o 
   4   6  17      245.83      228.49     47.46 o 
   5   6  17      232.34      175.91     46.92 o 
   6   6  17       31.94       27.40     22.10 o 
   7   6  17       11.78        4.10     38.02 o 
  -6   7  17       80.48      109.16     43.92 o 
  -3   7  17       80.87       60.84     18.61 o 
  -2   7  17      201.30      177.60     32.58 o 
  -1   7  17      405.68      438.57     50.63 o 
   0   7  17      533.16      594.96     61.18 o 
   1   7  17      405.99      505.81     60.68 o 
   2   7  17      200.97      243.85     49.27 o 
   3   7  17       80.49      148.14     42.45 o 
   4   7  17       27.63       45.05     30.70 o 
   5   7  17       25.46       17.82     34.92 o 
   6   7  17       80.49       30.42     30.67 o 
  -6   8  17       15.51       11.98     32.07 o 
  -3   8  17       44.01       71.27     20.97 o 
  -2   8  17      274.74      218.17     36.95 o 
  -1   8  17       17.93       26.29     21.38 o 
   0   8  17        0.62       19.98     26.06 o 
   1   8  17       17.84       68.98     35.99 o 
   2   8  17      275.01      280.59     49.94 o 
   3   8  17       43.91      125.91     47.31 o 
   4   8  17       44.41       59.65     36.24 o 
   5   8  17       31.77       31.27     30.84 o 
   6   8  17       15.48       62.17     39.40 o 
  -6   9  17       41.58       71.54     40.24 o 
  -3   9  17      332.17      339.66     38.51 o 
  -2   9  17      137.36      133.57     31.36 o 
  -1   9  17      130.76      127.80     33.25 o 
   0   9  17       71.85       67.46     29.09 o 
   1   9  17      130.89      145.27     39.94 o 
   2   9  17      137.77      108.14     38.34 o 
   3   9  17      331.95      331.13     60.12 o 
   4   9  17      128.81      124.30     42.72 o 
   5   9  17        9.28       21.94     30.21 o 
   6   9  17       41.60       44.80     35.41 o 
  -6  10  17       87.41       75.72     41.63 o 
  -2  10  17      103.42       94.14     27.79 o 
  -1  10  17        2.03        8.22     22.43 o 
   0  10  17       90.98       76.11     30.13 o 
   1  10  17        2.09       -1.93     27.16 o 
   2  10  17      103.17      120.90     39.78 o 
   3  10  17       88.37       53.38     31.07 o 
   4  10  17      397.03      467.50     72.52 o 
   5  10  17      135.20      176.96     55.81 o 
   6  10  17       87.45      129.94     52.89 o 
  -6  11  17       21.25       16.10     37.34 o 
  -5  11  17       43.48       36.60     34.56 o 
  -2  11  17      593.79      652.65     64.59 o 
  -1  11  17      961.81     1043.05     83.43 o 
   0  11  17     1405.31     1519.11    104.52 o 
   1  11  17      961.64      805.96     81.67 o 
   2  11  17      593.77      588.24     74.42 o 
   3  11  17      887.87      725.54     86.89 o 
   4  11  17      215.39      146.49     43.33 o 
   5  11  17       43.46        9.13     33.56 o 
   6  11  17       21.30       31.16     37.11 o 
  -5  12  17      138.48      149.12     50.01 o 
  -2  12  17      404.91      383.23     49.43 o 
  -1  12  17      202.99      206.81     42.08 o 
   0  12  17      127.80      154.59     45.96 o 
   1  12  17      202.85       76.23     37.79 o 
   2  12  17      405.06      318.35     60.70 o 
   3  12  17       44.30      172.39     53.95 o 
   4  12  17       53.61      106.13     43.03 o 
   5  12  17      138.54      167.18     56.43 o 
  -5  13  17      187.29      121.83     50.62 o 
  -2  13  17      307.13      391.87     53.27 o 
  -1  13  17       61.15       56.73     29.94 o 
   0  13  17      921.10      935.62     88.88 o 
   1  13  17       61.48       73.88     39.08 o 
   2  13  17      307.12      329.97     64.55 o 
   3  13  17      294.23      373.11     70.63 o 
   4  13  17       27.62       81.08     42.13 o 
   5  13  17      187.29      223.38     60.78 o 
  -5  14  17      132.67      119.33     46.73 o 
  -2  14  17      170.15      146.17     35.80 o 
  -1  14  17       39.36      102.65     35.02 o 
   0  14  17        3.56       44.76     34.42 o 
   1  14  17       39.51      150.78     47.46 o 
   2  14  17      170.07      165.77     51.08 o 
   3  14  17       71.93      100.27     46.00 o 
   4  14  17        5.34      144.79     55.22 o 
   5  14  17      132.50      208.54     63.00 o 
  -4  15  17       41.34      124.67     55.71 o 
  -1  15  17      362.40      426.10     62.52 o 
   0  15  17      115.89      236.20     52.46 o 
   1  15  17      362.46      336.35     62.89 o 
   2  15  17       59.87       91.16     44.52 o 
   3  15  17       95.05       92.01     47.68 o 
   4  15  17       41.22       67.57     42.34 o 
  -4  16  17        0.97       23.87     40.60 o 
  -1  16  17       10.44       69.51     34.06 o 
   0  16  17       82.19       67.41     33.34 o 
   1  16  17       10.47       40.09     40.12 o 
   2  16  17       19.38       51.06     36.32 o 
   3  16  17       35.15       78.15     50.57 o 
   4  16  17        0.99       59.08     43.87 o 
  -3  17  17       73.10      201.29     62.40 o 
  -1  17  17       17.39       37.51     24.04 o 
   0  17  17       50.64       87.96     39.36 o 
   1  17  17       17.36       42.90     30.17 o 
   2  17  17       26.03       12.99     36.50 o 
   3  17  17       72.99      142.05     54.30 o 
   0  18  17       32.53       89.18     38.04 o 
   1  18  17       34.59      108.74     46.44 o 
   2  18  17       18.81      -47.33     44.79 o 
   0  19  17        4.63      -11.03     28.89 o 
   1  19  17       18.84       42.48     40.21 o 
   0   0  18       57.80       36.92     12.68 o 
   1   0  18        7.20        7.28      9.74 o 
   2   0  18        0.00       10.50     12.60 o 
   3   0  18      128.75      134.46     24.15 o 
   4   0  18      131.58      120.69     26.87 o 
   5   0  18       83.56       90.37     27.63 o 
   6   0  18       73.94      163.81     34.76 o 
   7   0  18        3.91      159.08     59.42 o 
  -7   1  18       44.34      132.21     51.07 o 
  -6   1  18      462.10      510.23     49.82 o 
  -5   1  18       13.29       24.78     22.22 o 
  -4   1  18      341.12      336.88     47.48 o 
  -3   1  18      590.84      570.17     41.31 o 
  -2   1  18      636.40      699.26     41.73 o 
  -1   1  18      147.40      169.83     17.06 o 
   0   1  18       46.88       55.68     18.05 o 
   1   1  18      147.48      168.04     17.69 o 
   2   1  18      636.66      662.28     40.14 o 
   3   1  18      590.83      575.96     42.57 o 
   4   1  18      341.30      324.37     36.10 o 
   5   1  18       13.39        4.59     27.44 o 
   6   1  18      462.25      514.90     51.14 o 
   7   1  18       44.28       94.61     44.82 o 
  -6   2  18        2.47       38.13     30.51 o 
  -5   2  18       16.90       50.65     33.24 o 
  -4   2  18      201.57      233.91     32.45 o 
  -3   2  18      123.50      156.11     39.94 o 
  -2   2  18       26.04       30.03     17.04 o 
  -1   2  18       85.22       91.34     21.81 o 
   0   2  18       47.39       98.76     31.25 o 
   1   2  18       85.29       93.46     35.14 o 
   2   2  18       25.93       31.94     29.00 o 
   3   2  18      123.70       96.59     22.85 o 
   4   2  18      201.74      176.90     28.67 o 
   5   2  18       16.86       36.05     30.44 o 
   6   2  18        2.44       32.92     26.55 o 
   7   2  18       72.87       40.53     37.66 o 
  -6   3  18      282.93      310.04     53.88 o 
  -5   3  18      501.82      552.73     64.16 o 
  -4   3  18      118.37      185.93     44.77 o 
  -3   3  18       93.72       75.43     30.89 o 
  -2   3  18      435.04      450.06     20.64 o 
  -1   3  18      285.93      270.59     28.74 o 
   0   3  18       16.75       20.04     23.76 o 
   1   3  18      285.88      281.59     43.55 o 
   2   3  18      434.39      466.90     58.73 o 
   3   3  18       93.69      140.32     39.14 o 
   4   3  18      117.67       89.30     23.74 o 
   5   3  18      501.13      466.61     45.78 o 
   6   3  18      283.18      230.84     37.67 o 
   7   3  18      147.02      168.71     37.61 o 
  -5   4  18      199.29      219.99     45.68 o 
  -4   4  18      460.35      427.27     53.74 o 
  -3   4  18      100.41      159.09     38.06 o 
  -2   4  18      114.19      143.81     22.69 o 
  -1   4  18      142.68       86.59     20.14 o 
   0   4  18       15.50       12.50     15.73 o 
   1   4  18      142.86      157.94     36.86 o 
   2   4  18      114.28      143.79     38.94 o 
   3   4  18      100.55      130.39     37.06 o 
   4   4  18      460.07      445.30     59.80 o 
   5   4  18      199.44      186.36     32.18 o 
   6   4  18       93.93      105.88     33.06 o 
   7   4  18       16.85       78.76     32.66 o 
  -5   5  18      417.06      333.29     51.89 o 
  -4   5  18      585.76      563.87     64.79 o 
  -3   5  18      227.78      246.26     43.09 o 
  -2   5  18      336.64      335.24     31.70 o 
  -1   5  18      374.72      332.53     43.65 o 
   0   5  18      599.68      656.32     62.54 o 
   1   5  18      374.34      398.17     52.33 o 
   2   5  18      336.85      240.61     45.45 o 
   3   5  18      227.89      255.41     49.09 o 
   4   5  18      585.49      612.90     74.06 o 
   5   5  18      416.35      354.83     62.25 o 
   6   5  18       68.78       54.44     25.24 o 
   7   5  18       23.47      -10.54     24.97 o 
  -5   6  18       21.92       71.99     32.37 o 
  -4   6  18      172.85      197.30     39.85 o 
  -3   6  18       16.20       47.39     19.76 o 
  -2   6  18       92.17       84.95     23.18 o 
  -1   6  18       15.57       63.91     27.21 o 
   0   6  18      890.52      994.62     78.43 o 
   1   6  18       15.60      -10.81     22.33 o 
   2   6  18       92.32       80.25     33.86 o 
   3   6  18       16.20       30.92     30.94 o 
   4   6  18      172.88      171.70     42.53 o 
   5   6  18       21.96       31.79     33.27 o 
   6   6  18       47.85       22.89     35.32 o 
  -6   7  18       32.42       39.64     32.37 o 
  -3   7  18      454.20      478.26     46.47 o 
  -2   7  18      268.83      277.93     40.32 o 
  -1   7  18      356.33      372.04     48.47 o 
   0   7  18       75.36       92.77     29.56 o 
   1   7  18      356.87      327.11     50.56 o 
   2   7  18      268.30      253.68     48.81 o 
   3   7  18      453.32      507.32     67.10 o 
   4   7  18       27.12       75.96     38.94 o 
   5   7  18       21.34        3.02     32.52 o 
   6   7  18       32.38       29.29     33.60 o 
  -6   8  18       14.89       65.28     43.69 o 
  -3   8  18       30.35       39.56     19.56 o 
  -2   8  18      217.59      185.12     35.38 o 
  -1   8  18       80.29      103.16     29.43 o 
   0   8  18       79.36       72.03     25.01 o 
   1   8  18       80.24       80.27     29.29 o 
   2   8  18      217.97      209.29     46.54 o 
   3   8  18       30.53       28.30     32.55 o 
   4   8  18        8.11      -10.28     28.85 o 
   5   8  18       27.89       15.01     31.68 o 
   6   8  18       14.83       10.01     30.00 o 
  -6   9  18       48.22       11.21     32.56 o 
  -3   9  18      128.08      179.22     30.75 o 
  -2   9  18       65.66      102.41     27.05 o 
  -1   9  18        3.41      -24.16     18.87 o 
   0   9  18        3.90       11.18     22.69 o 
   1   9  18        3.47      -35.29     29.48 o 
   2   9  18       65.86       65.63     34.22 o 
   3   9  18      127.98      173.89     46.25 o 
   4   9  18       41.24       90.93     38.55 o 
   5   9  18       57.72       77.51     36.84 o 
   6   9  18       48.21       90.28     44.05 o 
  -6  10  18       22.85       75.55     40.61 o 
  -2  10  18       29.20       40.69     23.03 o 
  -1  10  18        4.36      -16.37     18.50 o 
   0  10  18       28.43       -0.42     25.45 o 
   1  10  18        4.31      -10.69     23.36 o 
   2  10  18       29.38        5.53     30.91 o 
   3  10  18       92.27       54.10     30.99 o 
   4  10  18      692.07      636.27     82.86 o 
   5  10  18      148.23      131.54     47.32 o 
   6  10  18       22.92       40.95     32.19 o 
  -2  11  18      272.83      278.13     45.42 o 
  -1  11  18      183.58      219.15     42.22 o 
   0  11  18      133.06      139.93     39.43 o 
   1  11  18      183.85      239.06     43.39 o 
   2  11  18      273.27      287.02     54.02 o 
   3  11  18       46.45       21.45     34.39 o 
   4  11  18       13.56       24.78     38.64 o 
   5  11  18      142.46      157.40     48.16 o 
  -5  12  18       89.32       69.80     41.28 o 
  -2  12  18      269.33      291.05     44.59 o 
  -1  12  18      488.85      446.17     61.12 o 
   0  12  18     2403.96     2198.78    132.22 o 
   1  12  18      488.88      416.13     62.37 o 
   2  12  18      269.19      289.59     56.85 o 
   3  12  18      554.57      558.02     79.68 o 
   4  12  18       47.89       19.32     36.51 o 
   5  12  18       89.14       96.20     42.52 o 
  -5  13  18      190.92      237.97     63.42 o 
  -2  13  18       85.67       82.07     28.54 o 
  -1  13  18       99.20      149.40     37.65 o 
   0  13  18      213.82      198.51     48.30 o 
   1  13  18       99.11      185.00     49.68 o 
   2  13  18       85.62       79.49     41.11 o 
   3  13  18      318.74      377.77     69.93 o 
   4  13  18      124.66      182.55     56.93 o 
   5  13  18      190.75      163.36     54.11 o 
  -1  14  18      135.81      131.43     39.27 o 
   0  14  18      244.48      249.79     52.27 o 
   1  14  18      136.52      132.27     47.76 o 
   2  14  18      393.18      429.57     74.15 o 
   3  14  18      333.02      255.43     61.41 o 
   4  14  18        3.23       86.43     52.94 o 
  -4  15  18       27.46       -1.81     33.44 o 
  -1  15  18        1.87       47.66     31.84 o 
   0  15  18        0.06      -10.79     26.29 o 
   1  15  18        1.90        7.26     26.41 o 
   2  15  18       40.65      100.58     48.06 o 
   3  15  18      134.29      183.79     55.03 o 
   4  15  18       27.54       49.96     41.94 o 
  -1  16  18       58.96       27.94     27.84 o 
   0  16  18       75.83       78.85     35.61 o 
   1  16  18       59.16      109.30     46.80 o 
   2  16  18      233.12      171.89     51.40 o 
   3  16  18       55.45       -1.91     31.99 o 
  -1  17  18       41.52      114.27     40.92 o 
   0  17  18       16.61       44.01     32.33 o 
   1  17  18       41.61       94.02     36.79 o 
   2  17  18        1.10       10.80     34.80 o 
   3  17  18       31.80       49.35     46.12 o 
   0  18  18       59.46       45.16     32.18 o 
   1  18  18      295.24      281.22     63.60 o 
   2  18  18      145.05      147.03     51.45 o 
   1   0  19      138.24      130.45     25.46 o 
   2   0  19      554.41      494.14     36.05 o 
   3   0  19       28.08       51.12     20.31 o 
   4   0  19     1083.74     1005.30     63.18 o 
   5   0  19       24.74       24.88     20.84 o 
   6   0  19       58.55      123.29     30.56 o 
   7   0  19        4.66       61.04     42.41 o 
  -7   1  19       29.99      152.90     53.20 o 
  -6   1  19        6.56       62.41     27.55 o 
  -5   1  19       23.89       31.23     23.31 o 
  -4   1  19      906.54      911.37     57.55 o 
  -3   1  19       59.53      127.41     47.37 o 
  -2   1  19      387.72      369.58     31.94 o 
  -1   1  19      269.63      270.58     28.92 o 
   0   1  19     1435.21     1357.86     55.77 o 
   1   1  19      269.80      263.43     20.91 o 
   2   1  19      388.45      330.54     31.11 o 
   3   1  19       59.72      106.12     21.95 o 
   4   1  19      907.45      960.36     72.63 o 
   5   1  19       23.91       19.97     21.00 o 
   6   1  19        6.57       25.98     23.70 o 
   7   1  19       29.95       41.04     38.49 o 
  -6   2  19      333.44      358.15     58.90 o 
  -5   2  19      192.82      284.94     38.12 o 
  -4   2  19      615.44      630.58     49.02 o 
  -3   2  19      426.48      432.20     38.86 o 
  -2   2  19       13.86       31.00     16.04 o 
  -1   2  19      268.80      266.53     30.71 o 
   0   2  19     1201.92     1187.62     57.68 o 
   1   2  19      268.69      251.17     44.55 o 
   2   2  19       13.65       34.04     30.15 o 
   3   2  19      425.68      443.33     82.50 o 
   4   2  19      615.46      621.53     48.69 o 
   5   2  19      192.71      211.41     34.39 o 
   6   2  19      333.56      306.07     42.36 o 
   7   2  19       39.50       80.25     43.21 o 
  -6   3  19      116.45      103.43     37.11 o 
  -5   3  19      203.51      224.79     46.45 o 
  -4   3  19      638.04      690.48     71.31 o 
  -3   3  19      281.17      296.55     46.53 o 
  -2   3  19      344.15      357.17     41.17 o 
  -1   3  19      464.93      455.09     37.51 o 
   0   3  19       67.01       82.41     28.59 o 
   1   3  19      464.49      459.40     58.41 o 
   2   3  19      344.19      480.99     62.04 o 
   3   3  19      281.28      344.99     53.02 o 
   4   3  19      637.62      612.85     49.05 o 
   5   3  19      203.71      192.61     34.11 o 
   6   3  19      116.54      120.49     30.98 o 
   7   3  19       30.48       85.21     34.39 o 
  -5   4  19       77.64       73.95     33.03 o 
  -4   4  19       36.78       34.73     29.25 o 
  -3   4  19      379.13      352.74     52.16 o 
  -2   4  19        6.42       15.83     13.43 o 
  -1   4  19      860.33      955.15     51.99 o 
   0   4  19        2.87       -0.82     24.75 o 
   1   4  19      860.75      918.38     75.42 o 
   2   4  19        6.41       32.10     25.95 o 
   3   4  19      379.48      443.08     65.42 o 
   4   4  19       36.86       89.42     37.94 o 
   5   4  19       77.78       76.15     20.42 o 
   6   4  19      244.75      207.39     41.63 o 
  -5   5  19       57.13       78.81     33.19 o 
  -4   5  19      234.05      220.03     41.55 o 
  -3   5  19       47.80       30.37     38.10 o 
  -2   5  19      314.80      292.40     30.88 o 
  -1   5  19      239.90      278.48     43.80 o 
   0   5  19      735.13      732.18     67.84 o 
   1   5  19      240.45      337.65     50.03 o 
   2   5  19      314.11      284.33     54.41 o 
   3   5  19       47.55       57.65     35.84 o 
   4   5  19      234.33      305.93     56.90 o 
   5   5  19       57.26       67.08     36.03 o 
   6   5  19      154.36      130.23     31.84 o 
  -5   6  19       65.87      100.44     34.73 o 
  -4   6  19      451.24      409.47     58.39 o 
  -3   6  19      182.97      216.45     35.09 o 
  -2   6  19      299.36      282.35     41.49 o 
  -1   6  19      350.17      405.24     50.06 o 
   0   6  19      274.93      268.69     44.76 o 
   1   6  19      350.82      380.54     53.95 o 
   2   6  19      298.81      309.76     51.94 o 
   3   6  19      182.47      225.25     47.16 o 
   4   6  19      451.12      460.19     67.42 o 
   5   6  19       66.05       57.66     34.86 o 
   6   6  19       38.32       43.75     23.20 o 
  -6   7  19      191.07      231.99     49.55 o 
  -3   7  19        3.32       18.73     16.49 o 
  -2   7  19      179.48      225.73     39.14 o 
  -1   7  19      202.08      175.68     34.73 o 
   0   7  19      124.14      104.51     33.59 o 
   1   7  19      202.21      215.15     44.95 o 
   2   7  19      179.55      201.31     45.24 o 
   3   7  19        3.33       -8.16     27.34 o 
   4   7  19       93.29       26.49     32.28 o 
   5   7  19        0.36       -2.82     23.85 o 
   6   7  19      190.93      155.15     50.87 o 
  -6   8  19       68.69       93.96     42.68 o 
  -3   8  19      132.32      126.82     27.21 o 
  -2   8  19       20.28       37.69     19.04 o 
  -1   8  19      133.82      129.59     30.59 o 
   0   8  19       19.19       30.86     28.45 o 
   1   8  19      134.00      126.55     40.94 o 
   2   8  19       20.39       30.72     25.57 o 
   3   8  19      132.33       96.82     40.17 o 
   4   8  19      141.40       35.06     28.54 o 
   5   8  19       57.04       59.74     31.13 o 
   6   8  19       68.64       91.75     41.20 o 
  -6   9  19       35.90       38.98     36.97 o 
  -3   9  19       17.70       15.31     15.20 o 
  -2   9  19       89.18      102.17     26.78 o 
  -1   9  19       39.88       43.74     29.08 o 
   0   9  19       41.86       43.26     27.03 o 
   1   9  19       39.97       81.28     37.65 o 
   2   9  19       89.45       98.57     40.58 o 
   3   9  19       17.82        5.05     29.13 o 
   4   9  19      171.51      231.75     57.54 o 
   5   9  19       31.46       24.35     33.87 o 
   6   9  19       35.96       46.84     33.52 o 
  -6  10  19       85.40      108.22     45.63 o 
  -2  10  19      110.42       95.30     29.40 o 
  -1  10  19      470.27      466.47     57.08 o 
   0  10  19        1.64       67.11     32.01 o 
   1  10  19      470.07      394.42     59.16 o 
   2  10  19      110.26       32.88     27.99 o 
   3  10  19       34.19       41.72     28.39 o 
   4  10  19       96.50      198.47     49.59 o 
   5  10  19       56.97       20.38     35.12 o 
   6  10  19       85.36       94.23     47.39 o 
  -2  11  19      404.96      400.99     52.96 o 
  -1  11  19        4.16      -25.27     21.95 o 
   0  11  19        3.44       35.80     31.48 o 
   1  11  19        4.10      -22.98     33.54 o 
   2  11  19      404.52      466.54     67.72 o 
   3  11  19      463.25      466.29     75.74 o 
   4  11  19      564.59      511.42     79.80 o 
   5  11  19       59.80      102.91     45.52 o 
  -2  12  19      588.27      610.35     66.80 o 
  -1  12  19       79.15      122.89     36.35 o 
   0  12  19        7.83        5.44     32.26 o 
   1  12  19       79.33       63.78     32.68 o 
   2  12  19      587.66      607.39     78.73 o 
   3  12  19      193.42      302.22     65.50 o 
   4  12  19      470.77      433.43     77.97 o 
   5  12  19      184.94      217.06     66.46 o 
  -5  13  19       25.04       91.81     50.46 o 
  -2  13  19      121.51       67.79     30.70 o 
  -1  13  19        1.65       22.50     25.50 o 
   0  13  19       59.91       58.19     32.28 o 
   1  13  19        1.64       46.28     38.41 o 
   2  13  19      121.63       95.19     38.59 o 
   3  13  19      218.08      299.18     63.41 o 
   4  13  19       42.49       84.13     47.16 o 
   5  13  19       25.04       46.58     51.03 o 
  -1  14  19      115.70      138.09     40.52 o 
   0  14  19       17.21      137.91     44.19 o 
   1  14  19      116.20      160.00     48.57 o 
   2  14  19      236.81      260.84     55.55 o 
   3  14  19      362.17      385.61     75.98 o 
   4  14  19      212.43      247.40     64.01 o 
  -1  15  19        7.37        4.36     20.52 o 
   0  15  19       18.43       11.61     29.00 o 
   1  15  19        7.35       21.85     28.20 o 
   2  15  19       25.32       52.75     42.52 o 
   3  15  19       13.80       99.73     47.04 o 
   4  15  19        1.30       53.93     39.29 o 
  -1  16  19       11.51       69.15     35.42 o 
   0  16  19        0.82       14.43     32.73 o 
   1  16  19       11.63      -32.87     33.35 o 
   2  16  19      115.95       93.86     37.16 o 
   3  16  19      198.00      229.27     63.03 o 
  -1  17  19       20.02      116.96     38.12 o 
   0  17  19        6.87        0.78     27.47 o 
   1  17  19       20.05       80.06     40.48 o 
   2  17  19       91.88      118.38     49.30 o 
   0  18  19        8.26       43.28     36.66 o 
   1  18  19      100.66      197.48     57.90 o 
   0   0  20      767.88      810.38     70.53 o 
   1   0  20     1069.54      984.65     37.59 o 
   2   0  20      287.65      289.48     29.24 o 
   3   0  20     2094.62     2025.44     78.24 o 
   4   0  20     1756.43     1568.10     74.71 o 
   5   0  20       29.56       58.12     25.23 o 
   6   0  20       65.75      117.00     30.64 o 
   7   0  20       19.91      134.59     56.76 o 
  -6   1  20       34.37      131.53     33.85 o 
  -5   1  20       45.36       52.09     22.28 o 
  -4   1  20       27.95       51.23     57.26 o 
  -3   1  20      103.87      113.72     24.18 o 
  -2   1  20      152.88      194.66     26.82 o 
  -1   1  20       75.86       67.53     20.71 o 
   0   1  20      203.76      195.74     17.26 o 
   1   1  20       76.16       96.74     14.54 o 
   2   1  20      153.08      189.65     24.72 o 
   3   1  20      103.83       79.46     41.31 o 
   4   1  20       27.95       14.24     20.29 o 
   5   1  20       45.32       34.97     21.52 o 
   6   1  20       34.36       24.00     26.93 o 
  -6   2  20      225.30      190.54     49.93 o 
  -5   2  20      141.14      148.83     32.26 o 
  -4   2  20      409.77      430.46     63.39 o 
  -3   2  20      623.42      659.69     70.17 o 
  -2   2  20       38.37       81.97     20.40 o 
  -1   2  20      272.03      308.54     33.27 o 
   0   2  20      198.98      261.67     32.88 o 
   1   2  20      272.06      262.29     47.02 o 
   2   2  20       38.43       27.01     14.35 o 
   3   2  20      623.57      632.37     45.42 o 
   4   2  20      409.95      405.49     40.64 o 
   5   2  20      141.02      156.36     31.95 o 
   6   2  20      225.34      240.63     39.24 o 
  -6   3  20       83.84       86.50     36.85 o 
  -5   3  20       35.10      102.18     41.91 o 
  -4   3  20        7.06       48.51     31.31 o 
  -3   3  20        8.78       28.42     30.37 o 
  -2   3  20       46.58       58.07     21.30 o 
  -1   3  20      189.43      174.35     38.50 o 
   0   3  20       17.47       35.01     28.27 o 
   1   3  20      189.56      178.09     40.71 o 
   2   3  20       46.55       30.29     26.81 o 
   3   3  20        8.80       48.75     33.62 o 
   4   3  20        7.12       36.44     33.66 o 
   5   3  20       35.19       31.66     23.98 o 
   6   3  20       83.81      115.22     41.07 o 
  -5   4  20       28.86       82.05     35.06 o 
  -4   4  20      640.49      617.91     67.19 o 
  -3   4  20     1161.54      929.18     79.65 o 
  -2   4  20       81.50       98.01     44.79 o 
  -1   4  20      199.03      199.89     28.18 o 
   0   4  20      695.99      689.59     65.16 o 
   1   4  20      199.55      239.58     46.35 o 
   2   4  20       81.20       70.31     34.97 o 
   3   4  20     1161.06     1058.00     93.58 o 
   4   4  20      640.76      672.42     79.01 o 
   5   4  20       28.90       59.26     25.00 o 
   6   4  20      118.90       76.68     23.67 o 
  -5   5  20       93.38       57.12     29.09 o 
  -4   5  20      132.23      114.50     33.29 o 
  -3   5  20       17.47       11.67     30.53 o 
  -2   5  20      187.41      209.20     26.88 o 
  -1   5  20       29.87       38.67     23.96 o 
   0   5  20      339.78      454.82     56.76 o 
   1   5  20       29.76       62.50     35.80 o 
   2   5  20      187.45      171.83     40.56 o 
   3   5  20       17.59       30.89     32.04 o 
   4   5  20      132.30       79.32     37.10 o 
   5   5  20       93.48       56.75     20.16 o 
   6   5  20      158.27      220.22     38.91 o 
  -5   6  20       25.80       20.63     23.63 o 
  -4   6  20       36.11       83.03     32.54 o 
  -3   6  20      248.70      213.33     34.88 o 
  -2   6  20      290.56      255.47     39.91 o 
  -1   6  20       51.70       51.53     26.44 o 
   0   6  20        4.52        8.10     25.41 o 
   1   6  20       51.66       30.75     27.67 o 
   2   6  20      291.43      279.63     51.25 o 
   3   6  20      248.60      218.87     46.27 o 
   4   6  20       35.89       26.58     28.89 o 
   5   6  20       25.80       61.64     33.18 o 
   6   6  20       16.13       46.46     26.01 o 
  -3   7  20      103.09       82.00     28.29 o 
  -2   7  20       28.84       54.54     24.50 o 
  -1   7  20       92.68       91.89     30.28 o 
   0   7  20      449.19      456.60     60.30 o 
   1   7  20       92.76       99.63     37.99 o 
   2   7  20       28.93        2.00     32.41 o 
   3   7  20      103.27      106.41     38.55 o 
   4   7  20        5.90      -36.14     30.76 o 
   5   7  20      100.23      138.53     44.99 o 
   6   7  20      217.20      230.05     40.92 o 
  -6   8  20       11.85       18.98     31.00 o 
  -3   8  20      241.25      217.03     34.65 o 
  -2   8  20      207.20      196.07     36.03 o 
  -1   8  20      123.31      141.32     34.24 o 
   0   8  20       37.47       12.45     24.32 o 
   1   8  20      123.57      101.80     38.75 o 
   2   8  20      207.23      147.86     39.25 o 
   3   8  20      241.37      198.91     48.81 o 
   4   8  20      297.29      191.03     50.09 o 
   5   8  20        7.72      -10.82     29.11 o 
   6   8  20       11.84       42.95     39.04 o 
  -6   9  20        2.90       51.25     40.04 o 
  -2   9  20      230.28      251.03     41.85 o 
  -1   9  20       64.50       65.13     25.77 o 
   0   9  20      131.09      112.78     38.29 o 
   1   9  20       64.70      110.32     40.09 o 
   2   9  20      230.23      263.29     55.30 o 
   3   9  20        5.27        1.68     31.84 o 
   4   9  20       47.45       65.28     40.15 o 
   5   9  20        3.93       22.54     28.73 o 
   6   9  20        2.90       86.05     45.97 o 
  -2  10  20        3.55       -9.74     17.21 o 
  -1  10  20      122.25      111.47     33.80 o 
   0  10  20       24.25       30.97     31.87 o 
   1  10  20      122.17       70.37     31.41 o 
   2  10  20        3.55       -0.42     32.59 o 
   3  10  20      272.55      291.41     58.31 o 
   4  10  20      210.07      207.05     55.79 o 
   5  10  20        4.45       60.08     45.07 o 
  -2  11  20      560.73      526.23     61.34 o 
  -1  11  20        4.25      -12.42     23.24 o 
   0  11  20      230.57      218.61     48.21 o 
   1  11  20        4.28      -42.49     34.57 o 
   2  11  20      560.53      527.67     71.94 o 
   3  11  20      272.76      366.28     67.14 o 
   4  11  20      131.17      128.74     52.32 o 
   5  11  20       32.49       -4.05     34.64 o 
  -2  12  20       34.14       31.45     26.92 o 
  -1  12  20       54.68       35.74     27.08 o 
   0  12  20       43.66       34.49     24.60 o 
   1  12  20       54.68       38.60     29.55 o 
   2  12  20       33.93       62.36     39.77 o 
   3  12  20      185.38      328.11     64.67 o 
   4  12  20       74.18      127.01     49.88 o 
   5  12  20      101.52       76.59     41.46 o 
  -2  13  20       38.64       19.93     21.72 o 
  -1  13  20      313.61      269.18     52.96 o 
   0  13  20     1101.66      906.94     93.15 o 
   1  13  20      313.96      310.55     63.54 o 
   2  13  20       38.40       43.34     33.38 o 
   3  13  20       24.27       72.31     49.75 o 
   4  13  20      152.85      145.73     56.17 o 
  -1  14  20       11.58       54.17     31.02 o 
   0  14  20        2.98       63.59     42.00 o 
   1  14  20       11.67      -15.67     27.97 o 
   2  14  20       31.32       86.18     39.33 o 
   3  14  20       29.22       37.82     43.47 o 
   4  14  20       24.78       53.87     47.96 o 
  -1  15  20       18.45       40.05     27.27 o 
   0  15  20       22.11       89.21     40.41 o 
   1  15  20       18.60       48.11     37.62 o 
   2  15  20      144.65       93.34     43.44 o 
   3  15  20      239.73      190.54     59.77 o 
  -1  16  20        9.01        2.45     24.93 o 
   0  16  20        0.21       52.61     37.16 o 
   1  16  20        9.05       42.29     38.79 o 
   2  16  20       22.82      133.10     57.25 o 
   3  16  20       11.60       27.90     38.48 o 
  -1  17  20       34.15       47.77     31.16 o 
   0  17  20       11.17       18.98     30.73 o 
   1  17  20       34.28      108.88     50.08 o 
   2  17  20       26.48        4.67     35.82 o 
   0  18  20       59.93       49.07     37.43 o 
   1   0  21       22.69       56.10     14.17 o 
   2   0  21     1337.93     1358.17     59.30 o 
   3   0  21      224.85      210.46     29.66 o 
   4   0  21        0.46       20.90     39.98 o 
   5   0  21      161.15      175.81     33.32 o 
   6   0  21       26.29       67.59     28.74 o 
  -6   1  21      177.93      231.42     39.32 o 
  -5   1  21       72.23       79.89     39.93 o 
  -4   1  21      290.67      302.39     37.63 o 
  -3   1  21       92.12      148.28     27.25 o 
  -2   1  21      153.04      221.78     36.35 o 
  -1   1  21      312.90      342.18     34.31 o 
   0   1  21      117.77      119.29     12.64 o 
   1   1  21      312.99      286.74     25.56 o 
   2   1  21      152.68      183.01     26.68 o 
   3   1  21       91.98       95.40     30.67 o 
   4   1  21      290.65      281.03     36.08 o 
   5   1  21       72.06       57.22     23.60 o 
   6   1  21      178.07      211.46     38.62 o 
  -6   2  21       12.87      -13.26     26.76 o 
  -5   2  21      178.15      119.97     40.54 o 
  -4   2  21      473.73      433.96     61.15 o 
  -3   2  21      193.26      226.46     47.08 o 
  -2   2  21       63.02      111.67     23.68 o 
  -1   2  21      401.85      411.59     37.91 o 
   0   2  21      379.38      368.60     35.86 o 
   1   2  21      401.78      413.78     56.80 o 
   2   2  21       63.19       28.67     16.24 o 
   3   2  21      193.69      184.93     31.35 o 
   4   2  21      473.85      460.06     51.81 o 
   5   2  21      177.82      159.59     37.74 o 
   6   2  21       12.92       20.49     25.54 o 
  -6   3  21       27.61        9.29     26.72 o 
  -5   3  21      115.02      178.47     46.28 o 
  -4   3  21      334.47      344.30     55.65 o 
  -3   3  21        2.26       31.89     30.49 o 
  -2   3  21       24.08       60.61     20.74 o 
  -1   3  21      353.74      340.88     36.01 o 
   0   3  21       23.79        6.17     25.94 o 
   1   3  21      353.86      465.75     61.42 o 
   2   3  21       23.90      140.46     43.18 o 
   3   3  21        2.33       19.95     17.39 o 
   4   3  21      334.25      361.16     39.06 o 
   5   3  21      114.92       82.86     26.92 o 
   6   3  21       27.67       53.33     36.39 o 
  -5   4  21       40.97       28.75     28.32 o 
  -4   4  21      878.95      793.99     79.25 o 
  -3   4  21       37.33       23.69     29.53 o 
  -2   4  21      481.54      525.89     40.87 o 
  -1   4  21       58.74       46.45     18.96 o 
   0   4  21      370.45      352.03     50.27 o 
   1   4  21       58.93       27.77     28.92 o 
   2   4  21      482.23      528.14     66.07 o 
   3   4  21       37.50       46.54     31.86 o 
   4   4  21      878.61      767.16     64.02 o 
   5   4  21       40.97       44.42     23.00 o 
   6   4  21       24.26       40.14     24.87 o 
  -5   5  21       17.56       63.06     34.67 o 
  -4   5  21      229.83      241.23     48.55 o 
  -3   5  21      486.24      557.83     41.23 o 
  -2   5  21      190.35      199.33     28.26 o 
  -1   5  21       27.35       73.62     26.84 o 
   0   5  21      365.13      327.45     49.67 o 
   1   5  21       27.35       66.71     32.84 o 
   2   5  21      190.68      188.32     43.72 o 
   3   5  21      487.11      488.10     67.18 o 
   4   5  21      230.16      266.30     53.89 o 
   5   5  21       17.65       24.27     20.86 o 
   6   5  21       91.66       69.60     29.56 o 
  -5   6  21       51.52       54.93     26.50 o 
  -4   6  21      405.94      376.96     54.83 o 
  -3   6  21      581.72      643.03     60.19 o 
  -2   6  21      176.48      211.72     37.88 o 
  -1   6  21        3.62       44.23     28.67 o 
   0   6  21      848.10      843.90     77.19 o 
   1   6  21        3.63       40.08     33.34 o 
   2   6  21      176.66      150.07     40.35 o 
   3   6  21      582.91      561.35     72.17 o 
   4   6  21      406.04      331.36     59.44 o 
   5   6  21       51.70        1.83     28.38 o 
   6   6  21      125.69      113.58     35.98 o 
  -3   7  21      461.44      362.58     45.85 o 
  -2   7  21      119.08      106.15     29.60 o 
  -1   7  21       80.51       88.34     31.31 o 
   0   7  21       32.15       10.89     27.40 o 
   1   7  21       80.46      128.67     41.35 o 
   2   7  21      119.42      124.43     41.26 o 
   3   7  21      460.91      420.57     65.92 o 
   4   7  21       56.43       53.87     33.21 o 
   5   7  21        7.03      -39.05     33.46 o 
   6   7  21       34.57       88.17     42.59 o 
  -3   8  21      131.03      144.58     32.81 o 
  -2   8  21      159.39      148.18     33.46 o 
  -1   8  21      134.30      155.67     38.77 o 
   0   8  21        3.51      -10.69     24.02 o 
   1   8  21      134.56      109.02     32.99 o 
   2   8  21      158.78      162.98     44.66 o 
   3   8  21      131.03      115.19     44.53 o 
   4   8  21        5.57      -34.67     29.41 o 
   5   8  21       37.92       35.17     37.00 o 
   6   8  21       13.13        3.47     24.31 o 
  -2   9  21      295.54      309.91     46.37 o 
  -1   9  21       11.62       35.31     26.49 o 
   0   9  21      227.04      204.83     44.82 o 
   1   9  21       11.64       16.58     22.59 o 
   2   9  21      294.78      283.69     56.86 o 
   3   9  21       15.54      -19.27     27.76 o 
   4   9  21      307.14      379.44     68.80 o 
   5   9  21        8.14       70.15     35.30 o 
  -2  10  21      443.26      372.54     52.05 o 
  -1  10  21       52.99       96.99     34.40 o 
   0  10  21      158.83      167.35     41.47 o 
   1  10  21       52.93       31.11     27.15 o 
   2  10  21      442.89      359.30     64.60 o 
   3  10  21       64.99       78.98     38.68 o 
   4  10  21       59.94      163.67     58.35 o 
   5  10  21      141.17      138.94     52.25 o 
  -2  11  21      107.87      100.74     31.95 o 
  -1  11  21        4.63       55.52     25.92 o 
   0  11  21       18.73       27.50     28.32 o 
   1  11  21        4.69       34.07     38.11 o 
   2  11  21      107.61      155.07     51.86 o 
   3  11  21      213.35      352.07     69.60 o 
   4  11  21      112.01      164.11     56.69 o 
   5  11  21       15.65       86.57     43.65 o 
  -2  12  21        9.63       31.21     26.24 o 
  -1  12  21       53.27       41.13     29.31 o 
   0  12  21       23.82       30.05     28.27 o 
   1  12  21       53.27        5.03     23.25 o 
   2  12  21        9.61       55.19     37.71 o 
   3  12  21        8.36       45.04     35.67 o 
   4  12  21       63.48       11.14     34.90 o 
   5  12  21      216.02      175.83     53.86 o 
  -1  13  21      142.97      106.06     36.35 o 
   0  13  21      504.37      446.25     65.95 o 
   1  13  21      142.83       83.22     36.58 o 
   2  13  21       11.39       -6.21     24.26 o 
   3  13  21       76.03       80.41     40.44 o 
   4  13  21       65.55       50.56     44.01 o 
  -1  14  21       48.57       32.60     27.60 o 
   0  14  21       64.42       81.61     38.64 o 
   1  14  21       48.75      139.38     48.20 o 
   2  14  21       20.79       32.12     36.43 o 
   3  14  21       41.82       77.26     40.44 o 
   4  14  21       42.95       60.45     44.66 o 
  -1  15  21       22.30       -2.35     21.55 o 
   0  15  21       12.26       10.64     27.95 o 
   1  15  21       22.35       17.34     32.14 o 
   2  15  21      120.36      133.98     55.34 o 
   3  15  21      167.23      416.56     78.35 o 
  -1  16  21       17.87       39.67     28.49 o 
   0  16  21        6.80        4.28     24.28 o 
   1  16  21       17.98       48.36     35.28 o 
   2  16  21        6.19       96.39     49.22 o 
   0  17  21      251.81      305.90     63.27 o 
   1  17  21       18.52        8.96     31.42 o 
   0   0  22       63.55       84.38     35.09 o 
   1   0  22        3.37       35.31     13.74 o 
   2   0  22       77.17      150.75     25.77 o 
   3   0  22       27.81       33.55     18.99 o 
   4   0  22       23.25       67.54     24.38 o 
   5   0  22        2.03       34.51     24.38 o 
   6   0  22       36.14       46.17     36.26 o 
  -6   1  22        7.65        1.70     22.63 o 
  -5   1  22      306.28      311.67     77.74 o 
  -4   1  22      296.49      358.12     75.71 o 
  -3   1  22      839.74      773.15     52.64 o 
  -2   1  22     3860.66     3531.93     94.61 o 
  -1   1  22      364.16      403.22     40.06 o 
   0   1  22      565.01      531.65     41.79 o 
   1   1  22      363.85      384.67     29.56 o 
   2   1  22     3861.56     3547.67     97.44 o 
   3   1  22      838.35      778.96     52.05 o 
   4   1  22      296.70      247.23     35.44 o 
   5   1  22      306.48      243.16     35.96 o 
   6   1  22        7.66       26.72     24.89 o 
  -6   2  22       46.88      112.35     40.79 o 
  -5   2  22       57.40        5.88     30.27 o 
  -4   2  22       76.59       20.80     27.89 o 
  -3   2  22       84.89       69.36     36.65 o 
  -2   2  22      277.27      309.32     34.51 o 
  -1   2  22       16.82       39.45     25.15 o 
   0   2  22      345.90      328.61     21.07 o 
   1   2  22       16.70       36.52     17.47 o 
   2   2  22      277.63      321.27     44.38 o 
   3   2  22       85.17       52.21     26.04 o 
   4   2  22       76.60       70.66     24.55 o 
   5   2  22       57.41       66.15     26.95 o 
   6   2  22       46.83       28.51     23.11 o 
  -6   3  22       13.95        4.59     29.41 o 
  -5   3  22      216.34      202.86     49.26 o 
  -4   3  22      248.42      250.50     50.77 o 
  -3   3  22      193.38      221.30     46.66 o 
  -2   3  22      874.47      746.97     50.58 o 
  -1   3  22     1845.48     1811.95     76.47 o 
   0   3  22      571.40      564.47     62.70 o 
   1   3  22     1845.34     1873.07    115.54 o 
   2   3  22      872.89      927.64     86.87 o 
   3   3  22      193.95      141.85     45.11 o 
   4   3  22      249.06      224.88     34.85 o 
   5   3  22      215.95      253.91     38.74 o 
   6   3  22       13.91       38.92     25.45 o 
  -5   4  22        4.07       26.75     28.51 o 
  -4   4  22      265.49      282.96     54.20 o 
  -3   4  22       19.74       11.46     26.18 o 
  -2   4  22      121.83       85.10     22.32 o 
  -1   4  22       31.48       18.20     18.18 o 
   0   4  22      213.87      201.25     42.62 o 
   1   4  22       31.82       95.24     38.43 o 
   2   4  22      121.87      144.74     40.97 o 
   3   4  22       19.85       82.88     36.57 o 
   4   4  22      265.48      210.85     43.46 o 
   5   4  22        4.11       36.58     21.62 o 
   6   4  22       17.71      -10.07     23.57 o 
  -5   5  22       88.22       95.98     34.29 o 
  -4   5  22        7.34       12.45     25.06 o 
  -3   5  22       37.56       61.00     20.42 o 
  -2   5  22      100.95       61.63     18.84 o 
  -1   5  22      230.28      285.03     44.44 o 
   0   5  22      161.20      224.60     47.42 o 
   1   5  22      230.77      298.00     49.51 o 
   2   5  22      100.96      145.26     40.42 o 
   3   5  22       37.49       55.26     36.22 o 
   4   5  22        7.40      -12.06     29.94 o 
   5   5  22       88.20       77.97     27.11 o 
   6   5  22       26.73       27.18     23.64 o 
  -5   6  22       30.72       76.89     33.69 o 
  -4   6  22      318.85      263.80     50.66 o 
  -3   6  22       10.60       52.06     24.32 o 
  -2   6  22      165.16      166.56     35.90 o 
  -1   6  22       88.27       80.75     30.68 o 
   0   6  22      144.01      133.93     40.90 o 
   1   6  22       88.35      114.69     38.42 o 
   2   6  22      165.30      118.82     40.02 o 
   3   6  22       10.64        4.80     28.82 o 
   4   6  22      318.78      303.50     60.65 o 
   5   6  22       30.75        7.94     25.11 o 
   6   6  22        9.41       17.96     22.18 o 
  -3   7  22      305.86      297.37     42.36 o 
  -2   7  22      122.48      109.61     29.63 o 
  -1   7  22       44.45       40.18     28.03 o 
   0   7  22      170.96      182.20     42.23 o 
   1   7  22       44.42       51.55     38.05 o 
   2   7  22      122.45       36.39     33.43 o 
   3   7  22      305.89      290.66     58.69 o 
   4   7  22        9.32      -22.63     31.23 o 
   5   7  22       23.37       -9.38     28.13 o 
   6   7  22       13.68       18.29     25.55 o 
  -3   8  22      111.47      102.59     26.92 o 
  -2   8  22      146.70       69.46     28.15 o 
  -1   8  22       67.79       52.33     31.03 o 
   0   8  22      357.34      414.40     59.30 o 
   1   8  22       67.67       72.20     32.82 o 
   2   8  22      146.46      141.36     45.24 o 
   3   8  22      111.51      103.98     37.95 o 
   4   8  22       47.40       23.31     31.26 o 
   5   8  22       66.09       93.65     36.17 o 
  -2   9  22      294.93      286.71     46.07 o 
  -1   9  22       21.96       40.19     29.78 o 
   0   9  22       55.60       40.89     25.94 o 
   1   9  22       21.88       84.25     36.79 o 
   2   9  22      294.81      279.57     55.45 o 
   3   9  22       89.24      121.90     44.21 o 
   4   9  22      135.71      163.81     46.25 o 
   5   9  22        3.86       59.48     44.61 o 
  -2  10  22       77.97      102.31     35.17 o 
  -1  10  22      155.36      155.87     39.92 o 
   0  10  22      231.37      177.35     44.46 o 
   1  10  22      154.98       89.65     31.70 o 
   2  10  22       78.26        7.27     29.04 o 
   3  10  22      111.91       79.61     43.68 o 
   4  10  22      205.18      175.78     49.24 o 
   5  10  22      112.22      165.06     51.75 o 
  -2  11  22      143.66      164.85     40.41 o 
  -1  11  22      111.97      103.09     38.32 o 
   0  11  22        0.50       -1.23     26.48 o 
   1  11  22      112.14      114.66     38.54 o 
   2  11  22      143.43      149.93     51.83 o 
   3  11  22       87.88       80.70     42.83 o 
   4  11  22       28.29       31.94     36.97 o 
   5  11  22       61.67       93.94     47.25 o 
  -2  12  22      114.82      106.78     33.87 o 
  -1  12  22       56.11       41.97     30.58 o 
   0  12  22       24.22       29.60     32.35 o 
   1  12  22       56.22       34.90     30.76 o 
   2  12  22      114.66       88.28     38.29 o 
   3  12  22      196.94      174.22     50.32 o 
   4  12  22       30.49       91.49     46.66 o 
  -1  13  22        2.43       19.96     26.61 o 
   0  13  22       26.21       32.17     33.62 o 
   1  13  22        2.45       65.86     41.14 o 
   2  13  22       15.20      113.76     48.84 o 
   3  13  22       52.70       87.30     41.56 o 
   4  13  22       30.67       92.73     43.86 o 
  -1  14  22        7.08       -7.22     21.03 o 
   0  14  22      102.75      103.34     38.87 o 
   1  14  22        7.02       21.10     34.47 o 
   2  14  22      294.82      341.74     72.30 o 
   3  14  22      126.77      234.06     60.73 o 
  -1  15  22        5.58       17.44     28.24 o 
   0  15  22        0.50       24.17     30.65 o 
   1  15  22        5.59       58.55     39.75 o 
   2  15  22       25.08       63.19     40.18 o 
   3  15  22       31.25      188.39     58.79 o 
  -1  16  22       35.55       33.82     30.10 o 
   0  16  22      360.19      388.68     68.92 o 
   1  16  22       35.33       43.09     39.60 o 
   2  16  22       44.79       79.42     40.71 o 
   0  17  22        1.35       67.17     40.39 o 
   1  17  22       91.96      143.11     52.90 o 
   1   0  23       68.28       90.84     16.32 o 
   2   0  23      702.64      646.68     43.52 o 
   3   0  23      227.14      239.55     31.55 o 
   4   0  23      102.60       98.38     25.27 o 
   5   0  23      181.88      202.69     36.31 o 
   6   0  23       98.28      138.34     78.09 o 
  -6   1  23       14.36       56.24     27.95 o 
  -5   1  23      105.08       65.73     25.25 o 
  -4   1  23       46.23       62.60     25.60 o 
  -3   1  23     1560.61     1573.52     72.87 o 
  -2   1  23     1083.65     1035.53     90.63 o 
  -1   1  23      742.38      742.80     52.07 o 
   0   1  23        4.95       44.22     19.24 o 
   1   1  23      743.42      772.16     40.73 o 
   2   1  23     1083.36     1063.36     64.72 o 
   3   1  23     1561.60     1565.23     73.02 o 
   4   1  23       46.11       46.16     23.36 o 
   5   1  23      105.30      101.94     29.83 o 
   6   1  23       14.38       46.20     60.39 o 
  -6   2  23       59.85       83.58     42.84 o 
  -5   2  23      162.98      147.70     45.95 o 
  -4   2  23      102.31      122.63     43.11 o 
  -3   2  23      770.97      759.90     81.09 o 
  -2   2  23      351.55      369.59     38.88 o 
  -1   2  23      250.82      233.72     32.18 o 
   0   2  23      652.45      766.28     81.56 o 
   1   2  23      250.72      215.82     24.53 o 
   2   2  23      351.55      321.64     34.22 o 
   3   2  23      770.23      807.66     54.04 o 
   4   2  23      102.69      119.11     66.31 o 
   5   2  23      163.08      192.23     34.81 o 
   6   2  23       59.89       85.11     31.13 o 
  -6   3  23       71.01       59.99     37.96 o 
  -5   3  23      161.85      104.37     39.05 o 
  -4   3  23      149.76      118.95     40.00 o 
  -3   3  23      575.54      489.32     65.26 o 
  -2   3  23      968.43      925.73     56.94 o 
  -1   3  23      823.36      798.92     53.22 o 
   0   3  23      519.40      449.12     58.71 o 
   1   3  23      824.21      843.93     80.59 o 
   2   3  23      967.43     1149.99     96.92 o 
   3   3  23      575.17      608.79     69.05 o 
   4   3  23      149.72      166.33     29.32 o 
   5   3  23      161.58      120.06     29.89 o 
   6   3  23       70.97       80.62     36.32 o 
  -5   4  23       35.95       75.89     40.08 o 
  -4   4  23       89.36       48.97     29.08 o 
  -3   4  23       25.49       45.66     26.36 o 
  -2   4  23       15.45       40.04     29.05 o 
  -1   4  23       54.68       45.80     26.65 o 
   0   4  23       70.29       64.65     29.20 o 
   1   4  23       54.79       59.26     31.19 o 
   2   4  23       15.43       64.22     30.56 o 
   3   4  23       25.59       29.96     31.96 o 
   4   4  23       89.15       85.92     24.24 o 
   5   4  23       35.95        5.59     21.34 o 
   6   4  23       16.70        4.76     20.83 o 
  -5   5  23        4.57       41.88     33.18 o 
  -4   5  23       96.81       35.22     23.82 o 
  -3   5  23      242.78      230.98     75.41 o 
  -2   5  23       86.09       92.77     28.66 o 
  -1   5  23       61.46       82.00     32.31 o 
   0   5  23      402.67      329.68     53.79 o 
   1   5  23       61.71      127.47     39.26 o 
   2   5  23       85.92       79.73     35.05 o 
   3   5  23      242.37      288.72     59.52 o 
   4   5  23       96.51      109.03     41.88 o 
   5   5  23        4.52       16.86     48.71 o 
   6   5  23        3.24       37.11     24.65 o 
  -5   6  23      134.71      104.57     40.26 o 
  -3   6  23       63.91       54.35     23.32 o 
  -2   6  23       16.77       34.80     27.21 o 
  -1   6  23      324.73      282.78     48.89 o 
   0   6  23      465.67      335.91     55.24 o 
   1   6  23      324.53      269.10     53.88 o 
   2   6  23       16.81      101.38     41.06 o 
   3   6  23       63.92        9.82     31.61 o 
   4   6  23      261.39      230.05     53.56 o 
   5   6  23      134.44      127.41     31.14 o 
   6   6  23        6.30      -24.96     31.88 o 
  -3   7  23       96.77      156.51     35.40 o 
  -2   7  23       98.83      127.19     32.07 o 
  -1   7  23        8.08       32.06     27.93 o 
   0   7  23       25.01       51.81     32.06 o 
   1   7  23        8.13       46.33     31.06 o 
   2   7  23       98.96       96.54     37.46 o 
   3   7  23       96.88       76.49     41.62 o 
   4   7  23       49.41       69.74     38.64 o 
   5   7  23        9.45       68.08     42.34 o 
  -2   8  23       57.39       78.18     30.73 o 
  -1   8  23      177.07      195.16     42.37 o 
   0   8  23      358.53      272.09     53.68 o 
   1   8  23      176.85      160.19     45.11 o 
   2   8  23       57.61       60.81     36.36 o 
   3   8  23       49.74      120.84     48.05 o 
   4   8  23       24.67       43.95     45.48 o 
   5   8  23       51.69       23.30     37.42 o 
  -2   9  23       36.93       36.03     24.36 o 
  -1   9  23        3.56       -3.41     21.82 o 
   0   9  23      358.42      280.42     53.54 o 
   1   9  23        3.59       11.53     31.38 o 
   2   9  23       36.90       49.01     36.60 o 
   3   9  23       21.53      -10.64     26.82 o 
   4   9  23      102.47      129.05     46.15 o 
   5   9  23       18.77       18.04     29.07 o 
  -2  10  23       86.30       96.85     30.92 o 
  -1  10  23       29.71       45.48     32.90 o 
   0  10  23      935.21      942.36     92.17 o 
   1  10  23       29.60       11.89     28.00 o 
   2  10  23       86.30       63.59     41.79 o 
   3  10  23       17.10       83.03     42.33 o 
   4  10  23       36.81      148.08     52.48 o 
   5  10  23       14.34       41.31     42.40 o 
  -2  11  23      205.50      212.71     44.58 o 
  -1  11  23       54.39       69.39     31.31 o 
   0  11  23      342.05      318.19     59.33 o 
   1  11  23       54.24       57.27     34.94 o 
   2  11  23      205.74      149.24     45.31 o 
   3  11  23      358.08      341.56     70.94 o 
   4  11  23       32.76       82.76     45.67 o 
  -2  12  23      252.96      225.90     45.60 o 
  -1  12  23       37.29       78.42     31.74 o 
   0  12  23      169.11      224.35     53.91 o 
   1  12  23       37.30       29.89     33.79 o 
   2  12  23      252.82      219.67     56.79 o 
   3  12  23       75.28      129.07     56.51 o 
   4  12  23       83.05      146.76     51.27 o 
  -1  13  23       11.04       23.23     25.84 o 
   0  13  23        7.77       20.64     31.72 o 
   1  13  23       11.08       49.15     39.91 o 
   2  13  23       73.02      125.72     52.51 o 
   3  13  23       52.64       16.08     38.32 o 
   4  13  23       19.30      108.86     53.32 o 
  -1  14  23       40.12       67.32     33.65 o 
   0  14  23        6.27        4.91     29.25 o 
   1  14  23       40.10      121.82     48.18 o 
   2  14  23        7.94       29.05     37.53 o 
   3  14  23       70.64      108.90     48.34 o 
  -1  15  23       41.58       81.34     33.98 o 
   0  15  23        5.60       53.84     35.83 o 
   1  15  23       41.55       82.12     45.43 o 
   2  15  23        3.08       11.44     26.66 o 
  -1  16  23       27.90       22.79     28.57 o 
   0  16  23       65.42       58.28     35.92 o 
   1  16  23       27.92       47.74     39.08 o 
   0   0  24    20949.80    19367.32    362.91 o 
   1   0  24      668.72      644.92     60.34 o 
   2   0  24      161.19      192.44     28.00 o 
   3   0  24      524.07      466.57     42.43 o 
   4   0  24       30.79       45.39     18.47 o 
   5   0  24      215.54      242.52     51.97 o 
   6   0  24      135.05      207.93     40.01 o 
  -6   1  24       14.20       30.92     37.74 o 
  -5   1  24       58.64        6.25     20.56 o 
  -4   1  24       20.00       88.55     29.06 o 
  -3   1  24       30.32      106.47     35.45 o 
  -2   1  24      348.68      350.56     60.08 o 
  -1   1  24       32.84       82.33     26.37 o 
   0   1  24     2819.31     2871.75    117.13 o 
   1   1  24       33.03       60.54     21.99 o 
   2   1  24      348.50      308.08     68.35 o 
   3   1  24       30.41       64.13     22.11 o 
   4   1  24       19.90       72.98     26.79 o 
   5   1  24       58.93       95.43     30.75 o 
   6   1  24       14.18      -16.41     37.77 o 
  -6   2  24       63.00       57.39     33.99 o 
  -5   2  24       27.33       49.27     32.07 o 
  -4   2  24       80.71       67.01     34.81 o 
  -3   2  24      392.15      412.67     61.19 o 
  -2   2  24      982.88     1069.39     63.13 o 
  -1   2  24       33.41      107.60     29.74 o 
   0   2  24     1769.56     1703.61     78.19 o 
   1   2  24       33.68       84.18     19.25 o 
   2   2  24      984.31     1035.22     77.37 o 
   3   2  24      391.97      401.96     40.87 o 
   4   2  24       80.74       33.56     28.04 o 
   5   2  24       27.31       32.64     24.87 o 
   6   2  24       63.15       47.72     45.61 o 
  -6   3  24       37.62        7.14     27.82 o 
  -5   3  24       50.42       66.39     36.15 o 
  -4   3  24       61.93       85.35     36.06 o 
  -3   3  24        9.24       25.70     29.49 o 
  -2   3  24      790.03      753.33     52.52 o 
  -1   3  24      119.68      254.51     34.27 o 
   0   3  24       43.64       37.36     26.72 o 
   1   3  24      119.56      139.38     34.28 o 
   2   3  24      789.96      758.85     49.16 o 
   3   3  24        9.22        6.76     24.30 o 
   4   3  24       61.98       62.45     30.73 o 
   5   3  24       50.40       37.53     22.22 o 
   6   3  24       37.67       65.80     27.10 o 
  -5   4  24       25.72       26.10     29.93 o 
  -4   4  24       60.69       62.87     32.79 o 
  -3   4  24      427.06      355.74     57.47 o 
  -2   4  24      450.09      464.55     87.27 o 
  -1   4  24       64.16       81.08     33.42 o 
   0   4  24      609.80      489.27     62.09 o 
   1   4  24       63.69      156.07     46.23 o 
   2   4  24      451.15      469.27     65.60 o 
   3   4  24      426.94      417.51     67.33 o 
   4   4  24       60.83       35.57     29.47 o 
   5   4  24       25.73       59.01     26.15 o 
   6   4  24        1.93       33.23     25.11 o 
  -5   5  24       43.08       62.93     36.18 o 
  -4   5  24       28.97       28.80     28.74 o 
  -3   5  24      103.67       99.40     39.53 o 
  -2   5  24       60.36      120.53     31.02 o 
  -1   5  24       67.45       63.16     30.67 o 
   0   5  24       50.13       45.42     29.39 o 
   1   5  24       67.53       74.52     33.14 o 
   2   5  24       60.54      100.52     40.24 o 
   3   5  24      103.77      151.45     49.77 o 
   4   5  24       28.96       27.45     21.10 o 
   5   5  24       43.06       56.50     39.88 o 
  -5   6  24       31.83       83.55     35.90 o 
  -3   6  24      149.19      220.06     42.31 o 
  -2   6  24      651.52      699.84     68.94 o 
  -1   6  24      832.92      816.97     76.28 o 
   0   6  24      505.22      481.65     64.28 o 
   1   6  24      833.25      845.81     87.37 o 
   2   6  24      650.52      579.60     73.08 o 
   3   6  24      149.08      140.34     46.33 o 
   4   6  24       68.29       95.89     45.65 o 
   5   6  24       31.70       31.61     34.84 o 
  -3   7  24      108.19      121.52     33.93 o 
  -2   7  24      112.06      107.50     31.98 o 
  -1   7  24       33.03       48.56     29.91 o 
   0   7  24        0.38       20.69     26.12 o 
   1   7  24       33.01       61.05     34.46 o 
   2   7  24      111.64      131.87     42.10 o 
   3   7  24      107.97      151.62     54.08 o 
   4   7  24       73.53       86.37     39.49 o 
   5   7  24       16.96       51.36     37.16 o 
  -2   8  24       65.21       63.87     28.45 o 
  -1   8  24       47.16      127.05     38.21 o 
   0   8  24        0.19        0.75     24.42 o 
   1   8  24       47.42      119.02     41.53 o 
   2   8  24       65.15      135.07     48.77 o 
   3   8  24       12.54      100.54     47.61 o 
   4   8  24      103.46      192.96     52.82 o 
   5   8  24        1.22       14.48     31.64 o 
  -2   9  24       78.57      102.87     33.88 o 
  -1   9  24       20.69       23.63     29.89 o 
   0   9  24      993.42      799.18     84.29 o 
   1   9  24       20.78       19.12     35.99 o 
   2   9  24       78.69       85.17     39.29 o 
   3   9  24      132.83      107.63     48.65 o 
   4   9  24       62.41       22.68     35.21 o 
   5   9  24       95.10      171.96     57.45 o 
  -2  10  24       96.74       70.37     27.92 o 
  -1  10  24      137.91      153.51     41.02 o 
   0  10  24      318.53      268.41     52.19 o 
   1  10  24      137.84       85.88     37.24 o 
   2  10  24       96.60       58.56     34.74 o 
   3  10  24       26.21       62.48     42.25 o 
   4  10  24       19.60       53.62     39.68 o 
  -2  11  24      146.55      171.26     42.10 o 
  -1  11  24      124.46       73.89     34.05 o 
   0  11  24      105.42      133.03     46.77 o 
   1  11  24      124.40       82.16     35.07 o 
   2  11  24      146.72      102.94     41.81 o 
   3  11  24      151.54      252.66     63.04 o 
   4  11  24       93.09      160.29     50.30 o 
  -2  12  24       63.84       85.38     30.52 o 
  -1  12  24      120.76      135.87     43.12 o 
   0  12  24       19.40       10.34     31.99 o 
   1  12  24      120.91      153.67     45.25 o 
   2  12  24       64.03      186.37     53.94 o 
   3  12  24       43.83      178.86     58.78 o 
   4  12  24       19.93       59.49     44.53 o 
  -1  13  24       72.52      109.26     40.27 o 
   0  13  24       32.00       80.30     39.20 o 
   1  13  24       72.44       91.77     43.34 o 
   2  13  24        6.59       51.92     42.90 o 
   3  13  24       25.74       95.25     47.06 o 
  -1  14  24       11.37       64.85     34.39 o 
   0  14  24        1.57       -2.06     29.43 o 
   1  14  24       11.28       45.62     34.59 o 
   2  14  24       31.05      102.36     49.83 o 
   3  14  24       17.23       61.22     42.86 o 
  -1  15  24       12.35        5.37     24.70 o 
   0  15  24        2.76       56.73     36.93 o 
   1  15  24       12.21       57.13     38.12 o 
   2  15  24       71.71       -6.48     30.45 o 
   0  16  24        5.84       26.02     34.99 o 
   1  16  24       59.17       89.82     41.91 o 
   1   0  25        1.25       24.24     19.61 o 
   2   0  25      627.05      677.98     46.24 o 
   3   0  25      440.34      427.29     42.38 o 
   4   0  25       11.23       16.91     41.62 o 
   5   0  25        9.12       68.87     28.27 o 
   6   0  25       33.40       55.03     72.83 o 
  -6   1  25      136.67      197.30     52.75 o 
  -5   1  25       10.32       60.91     35.78 o 
  -4   1  25      459.75      441.76     45.57 o 
  -3   1  25      267.49      196.35     49.13 o 
  -2   1  25      100.61      130.97     46.80 o 
  -1   1  25      288.91      313.88     85.84 o 
   0   1  25      695.57      707.76     54.88 o 
   1   1  25      288.44      250.75     52.05 o 
   2   1  25      100.61      143.60     26.45 o 
   3   1  25      267.85      255.09     37.11 o 
   4   1  25      459.94      410.80     63.65 o 
   5   1  25       10.33       14.51     22.37 o 
   6   1  25      136.85      126.66     33.83 o 
  -6   2  25       29.31      -12.69     30.79 o 
  -5   2  25       20.58       34.31     27.92 o 
  -4   2  25       24.28       32.48     31.89 o 
  -3   2  25      363.37      384.63     62.45 o 
  -2   2  25      205.52      244.16     34.28 o 
  -1   2  25     5220.69     5116.55    136.34 o 
   0   2  25     1262.78     1204.33     68.99 o 
   1   2  25     5220.88     5104.33    198.96 o 
   2   2  25      205.48      225.50     30.26 o 
   3   2  25      363.53      367.41     55.33 o 
   4   2  25       24.14       54.03     36.19 o 
   5   2  25       20.65       70.98     29.41 o 
   6   2  25       29.34       48.30     27.43 o 
  -5   3  25       14.65        7.44     31.18 o 
  -4   3  25       34.22       30.32     31.24 o 
  -3   3  25       63.63      106.99     41.47 o 
  -2   3  25       34.46       83.92     25.93 o 
  -1   3  25      106.46      106.76     46.22 o 
   0   3  25        0.13       82.91     37.95 o 
   1   3  25      106.64       84.22     35.32 o 
   2   3  25       34.38       62.84     20.41 o 
   3   3  25       63.54       26.62     19.28 o 
   4   3  25       34.32       -0.47     64.19 o 
   5   3  25       14.72       17.71     40.82 o 
  -5   4  25       35.99       11.58     28.25 o 
  -4   4  25       48.02       35.08     26.52 o 
  -3   4  25      160.01      110.85     42.70 o 
  -2   4  25      109.06      103.58     25.76 o 
  -1   4  25       87.15       86.42     36.36 o 
   0   4  25      231.50      187.27     46.31 o 
   1   4  25       86.76      125.12     43.16 o 
   2   4  25      109.27      163.13     46.35 o 
   3   4  25      159.80      156.47     28.53 o 
   4   4  25       47.90       47.75     23.05 o 
   5   4  25       35.91       43.35     24.07 o 
  -5   5  25        5.57       21.32     33.22 o 
  -4   5  25        2.49      -16.20     22.15 o 
  -3   5  25      278.77      216.90     50.19 o 
  -2   5  25      371.86      300.62     49.42 o 
  -1   5  25       31.09       41.39     34.59 o 
   0   5  25      271.37      188.28     42.54 o 
   1   5  25       31.25      119.10     44.32 o 
   2   5  25      371.07      363.73     62.01 o 
   3   5  25      278.09      293.06     58.14 o 
   4   5  25        2.47       35.35     57.06 o 
   5   5  25        5.58       22.62     23.71 o 
  -3   6  25      124.20      118.18     35.31 o 
  -2   6  25       53.37       89.12     28.38 o 
  -1   6  25      111.21      155.46     41.63 o 
   0   6  25       56.22       72.38     29.53 o 
   1   6  25      111.52       69.33     41.75 o 
   2   6  25       53.14       84.17     39.37 o 
   3   6  25      124.19      126.68     42.51 o 
   4   6  25       24.93      115.29     47.05 o 
   5   6  25        1.52       41.47     23.43 o 
  -3   7  25      212.11      147.18     34.51 o 
  -2   7  25      262.05      228.05     45.39 o 
  -1   7  25      223.85      205.89     45.88 o 
   0   7  25       88.48      163.17     45.59 o 
   1   7  25      223.70      193.12     46.84 o 
   2   7  25      261.38      215.83     49.05 o 
   3   7  25      212.04      180.65     50.03 o 
   4   7  25        8.19      110.67     49.29 o 
   5   7  25        8.80       -8.50     20.84 o 
  -2   8  25       97.26      152.58     38.44 o 
  -1   8  25       70.00       89.11     38.49 o 
   0   8  25        5.96       18.08     31.38 o 
   1   8  25       69.92       85.25     43.64 o 
   2   8  25       97.19      149.28     49.62 o 
   3   8  25        0.13       65.17     38.90 o 
   4   8  25       13.21      113.01     47.76 o 
   5   8  25      109.38      175.19     57.08 o 
  -2   9  25       67.60       78.02     32.53 o 
  -1   9  25      426.64      416.67     61.15 o 
   0   9  25      481.45      443.30     65.79 o 
   1   9  25      427.55      339.06     60.53 o 
   2   9  25       67.90       66.86     37.85 o 
   3   9  25       55.69       68.96     42.22 o 
   4   9  25       10.49      -18.04     31.07 o 
  -2  10  25      181.17      192.42     42.29 o 
  -1  10  25      309.66      310.48     57.50 o 
   0  10  25       15.67       54.95     38.42 o 
   1  10  25      309.50      221.10     53.83 o 
   2  10  25      181.11      157.62     47.85 o 
   3  10  25        2.14       61.18     42.79 o 
   4  10  25       45.96      124.99     55.05 o 
  -2  11  25       87.14      102.03     38.75 o 
  -1  11  25       64.02       55.76     30.10 o 
   0  11  25       93.37       77.30     36.36 o 
   1  11  25       63.92       63.45     39.65 o 
   2  11  25       87.20       80.11     44.09 o 
   3  11  25       36.80      133.37     48.22 o 
   4  11  25       29.16       68.62     34.00 o 
  -1  12  25        5.50        8.92     24.87 o 
   0  12  25       51.34       17.80     24.03 o 
   1  12  25        5.47      106.48     44.80 o 
   2  12  25       52.26       77.23     48.30 o 
   3  12  25       19.05       45.89     38.81 o 
  -1  13  25        2.93       45.31     28.75 o 
   0  13  25      379.89      379.53     67.48 o 
   1  13  25        2.88       56.85     34.25 o 
   2  13  25        0.76       46.14     42.73 o 
   3  13  25       39.39       94.11     42.32 o 
  -1  14  25       11.77      -23.18     26.10 o 
   0  14  25       22.93      101.18     41.96 o 
   1  14  25       11.69       53.14     39.02 o 
   2  14  25       27.56       88.59     48.05 o 
  -1  15  25      113.73      106.06     37.19 o 
   0  15  25        0.04        8.34     32.90 o 
   1  15  25      113.78      140.12     46.26 o 
   0   0  26       91.95      161.74     47.72 o 
   1   0  26      793.65      946.81     62.21 o 
   2   0  26      965.68     1031.28     95.85 o 
   3   0  26        2.20       78.30     65.44 o 
   4   0  26      181.03      161.17     67.59 o 
   5   0  26        2.39       30.73     38.39 o 
  -5   1  26       80.87       76.84     35.04 o 
  -4   1  26      277.93      284.12     57.66 o 
  -3   1  26       83.94       95.03     38.91 o 
  -2   1  26     2288.99     1935.53    128.26 o 
  -1   1  26      749.95      837.20     58.89 o 
   0   1  26       41.56       51.00     27.43 o 
   1   1  26      749.29      676.33     78.79 o 
   2   1  26     2288.09     2184.23    152.75 o 
   3   1  26       84.32      121.82     31.42 o 
   4   1  26      278.42      282.52     39.44 o 
   5   1  26       80.58       77.85     25.43 o 
  -5   2  26       31.21       37.98     34.35 o 
  -4   2  26      228.68      187.52     47.33 o 
  -3   2  26      247.04      264.05     55.29 o 
  -2   2  26      729.24      588.84     75.16 o 
  -1   2  26      225.85      310.59     40.54 o 
   0   2  26     1467.60     1459.00     76.61 o 
   1   2  26      225.29      302.83     60.58 o 
   2   2  26      728.66      682.13     47.67 o 
   3   2  26      247.08      254.18     33.65 o 
   4   2  26      228.57      254.59     38.06 o 
   5   2  26       31.28       36.07     24.62 o 
  -5   3  26       31.31        3.74     26.52 o 
  -4   3  26       13.32       33.52     33.16 o 
  -3   3  26       60.91       69.93     35.99 o 
  -2   3  26       29.44       70.31     23.71 o 
  -1   3  26      227.93      230.97     64.70 o 
   0   3  26     2608.93     2476.48    138.54 o 
   1   3  26      227.69      236.20     49.48 o 
   2   3  26       29.51       43.86     39.14 o 
   3   3  26       60.92      100.14     32.60 o 
   4   3  26       13.54       15.91     22.49 o 
   5   3  26       31.26       46.81     26.40 o 
  -5   4  26       11.70       25.27     32.63 o 
  -4   4  26       74.25       67.10     33.73 o 
  -3   4  26       33.28       29.42     29.30 o 
  -2   4  26      191.99      194.18     32.33 o 
  -1   4  26      280.94      292.52     52.23 o 
   0   4  26      766.39      780.16     81.07 o 
   1   4  26      280.58      287.00     52.95 o 
   2   4  26      191.77      202.56     51.52 o 
   3   4  26       33.27       18.91     19.94 o 
   4   4  26       74.04      102.15     41.58 o 
   5   4  26       11.67       43.81     42.07 o 
  -5   5  26       33.90       65.25     38.22 o 
  -4   5  26       46.96       62.09     35.83 o 
  -3   5  26       74.79      117.49     41.05 o 
  -2   5  26       55.45       43.63     29.67 o 
  -1   5  26      182.36      177.91     43.47 o 
   0   5  26      107.39      100.22     34.52 o 
   1   5  26      182.31      184.00     50.19 o 
   2   5  26       55.41       57.62     41.77 o 
   3   5  26       74.50       98.21     43.06 o 
   4   5  26       46.98       88.94     27.59 o 
   5   5  26       33.98       11.89     59.10 o 
  -3   6  26       96.06      105.28     30.42 o 
  -2   6  26       11.33       45.89     26.71 o 
  -1   6  26      116.57      143.12     43.23 o 
   0   6  26       15.61       24.04     30.36 o 
   1   6  26      116.68      104.34     43.18 o 
   2   6  26       11.37       27.62     29.68 o 
   3   6  26       95.89      146.97     51.03 o 
   4   6  26        9.80       31.05     41.74 o 
   5   6  26        8.31       39.92     28.53 o 
  -3   7  26       14.97       76.88     29.62 o 
  -2   7  26        4.18       31.70     24.28 o 
  -1   7  26      170.86      210.51     45.19 o 
   0   7  26     1493.01     1451.11    112.43 o 
   1   7  26      170.33      179.72     47.85 o 
   2   7  26        4.23       95.99     40.43 o 
   3   7  26       14.90       83.22     44.04 o 
   4   7  26        5.84       22.37     26.85 o 
   5   7  26       75.88       59.26     30.18 o 
  -2   8  26       33.69       38.93     28.33 o 
  -1   8  26      169.43       93.66     36.12 o 
   0   8  26       49.14       52.37     33.48 o 
   1   8  26      169.25      202.08     48.40 o 
   2   8  26       33.75       68.42     39.09 o 
   3   8  26      144.64      164.10     51.93 o 
   4   8  26       16.13       72.42     44.34 o 
  -2   9  26       25.55       41.77     30.28 o 
  -1   9  26       65.63       42.99     28.39 o 
   0   9  26      174.09      129.62     40.55 o 
   1   9  26       65.79       37.53     33.89 o 
   2   9  26       25.57       52.04     37.83 o 
   3   9  26      101.62      134.00     47.88 o 
   4   9  26       21.83       77.25     43.50 o 
  -2  10  26      353.35      358.34     56.20 o 
  -1  10  26        6.14       44.34     36.44 o 
   0  10  26      126.91      127.37     43.17 o 
   1  10  26        6.13       27.80     32.32 o 
   2  10  26      354.00      322.44     68.75 o 
   3  10  26      100.46       42.28     36.90 o 
   4  10  26       52.97       44.58     36.50 o 
  -2  11  26       22.13       -2.79     19.05 o 
  -1  11  26       10.79        6.28     29.46 o 
   0  11  26       84.77       60.46     32.96 o 
   1  11  26       10.77       15.64     27.89 o 
   2  11  26       22.22       45.88     36.97 o 
   3  11  26       19.70       30.14     32.88 o 
   4  11  26       44.74       84.46     51.60 o 
  -1  12  26       35.97       63.19     33.05 o 
   0  12  26       32.84       40.20     29.82 o 
   1  12  26       35.85       12.41     32.65 o 
   2  12  26        7.58      -10.28     27.09 o 
   3  12  26       58.21       76.69     37.51 o 
  -1  13  26        8.35       19.85     24.75 o 
   0  13  26      109.91      151.02     46.51 o 
   1  13  26        8.33       43.94     35.15 o 
   2  13  26       12.80       40.59     34.13 o 
   3  13  26       12.48        4.38     31.41 o 
  -1  14  26       35.36       41.13     30.01 o 
   0  14  26       12.07       80.69     44.54 o 
   1  14  26       35.28       20.77     26.03 o 
   2  14  26      312.03      291.56     65.48 o 
   0  15  26        0.76        8.99     32.60 o 
   1   0  27      733.90      697.19     56.30 o 
   2   0  27      451.58      524.43     71.77 o 
   3   0  27        0.80       69.08     26.36 o 
   4   0  27      319.54      338.08     57.83 o 
   5   0  27        7.13       67.25     27.29 o 
  -5   1  27       86.24       77.42     37.66 o 
  -4   1  27      207.64      213.51     51.15 o 
  -3   1  27      292.43      450.27     70.02 o 
  -2   1  27      239.71      334.06     62.56 o 
  -1   1  27      265.22      309.51     40.60 o 
   0   1  27      232.87      243.15     37.21 o 
   1   1  27      266.70      262.89     54.90 o 
   2   1  27      239.57      293.41     59.66 o 
   3   1  27      292.29      295.15     38.14 o 
   4   1  27      207.45      202.04     35.54 o 
   5   1  27       86.38      100.06     35.62 o 
  -5   2  27       14.42       27.21     29.59 o 
  -4   2  27       69.11      107.39     43.79 o 
  -3   2  27       74.19       87.32     40.72 o 
  -2   2  27      289.58      276.22     52.96 o 
  -1   2  27       14.15       49.49     24.92 o 
   0   2  27       10.48       77.59     27.73 o 
   1   2  27       14.26       72.82     37.78 o 
   2   2  27      289.74      259.67     54.78 o 
   3   2  27       74.10      130.24     27.72 o 
   4   2  27       69.12       92.59     26.57 o 
   5   2  27       14.42       55.50     26.90 o 
  -5   3  27        7.73       22.71     28.99 o 
  -4   3  27       96.15      106.13     39.93 o 
  -3   3  27       39.35       78.33     41.06 o 
  -2   3  27      118.71      114.87     26.25 o 
  -1   3  27      572.99      552.97     49.00 o 
   0   3  27      464.02      522.37     71.81 o 
   1   3  27      572.33      534.40     70.56 o 
   2   3  27      119.00       92.49     33.05 o 
   3   3  27       39.25       22.17     19.63 o 
   4   3  27       95.92      140.70     45.16 o 
   5   3  27        7.70       50.05     38.16 o 
  -5   4  27       30.02      122.12     48.61 o 
  -4   4  27       80.99       58.04     32.70 o 
  -3   4  27       26.84       -6.33     22.81 o 
  -2   4  27       30.13       31.44     21.00 o 
  -1   4  27      273.54      356.89     57.24 o 
   0   4  27        0.00        5.79     25.42 o 
   1   4  27      273.39      186.65     53.26 o 
   2   4  27       30.23       24.68     32.79 o 
   3   4  27       26.86       94.11     61.95 o 
   4   4  27       80.79      122.83     30.61 o 
   5   4  27       30.15       49.19     26.65 o 
  -5   5  27        8.97        2.95     30.49 o 
  -4   5  27       10.11       65.79     35.97 o 
  -3   5  27       98.64       85.87     35.52 o 
  -2   5  27       92.26       78.73     34.31 o 
  -1   5  27      463.23      414.16     60.02 o 
   0   5  27       54.27       56.03     32.98 o 
   1   5  27      462.68      407.59     63.91 o 
   2   5  27       92.13      128.19     48.03 o 
   3   5  27       98.66      139.13     74.20 o 
   4   5  27       10.16       32.38     19.75 o 
   5   5  27        8.94       42.04     25.10 o 
  -3   6  27       44.67      117.44     32.89 o 
  -2   6  27       53.00       64.15     29.04 o 
  -1   6  27      412.07      345.56     59.83 o 
   0   6  27      677.54      570.37     73.49 o 
   1   6  27      411.91      520.59     74.71 o 
   2   6  27       53.15      114.26     43.27 o 
   3   6  27       44.62      121.56     45.02 o 
   4   6  27       41.44       19.49     28.72 o 
   5   6  27        5.07        2.86     22.09 o 
  -2   7  27       77.77       95.75     31.35 o 
  -1   7  27      178.83      142.94     41.17 o 
   0   7  27       83.98      196.63     50.26 o 
   1   7  27      179.51      164.28     46.78 o 
   2   7  27       77.79       98.97     43.73 o 
   3   7  27       86.87      158.66     44.12 o 
   4   7  27       65.50      139.68     50.62 o 
  -2   8  27       26.53       56.38     30.70 o 
  -1   8  27      182.06      136.30     39.61 o 
   0   8  27      204.94      237.34     55.69 o 
   1   8  27      181.80      145.62     49.01 o 
   2   8  27       26.71       48.76     33.49 o 
   3   8  27       35.66       16.70     40.18 o 
   4   8  27       49.88       92.99     42.90 o 
  -2   9  27       13.43      -15.37     24.35 o 
  -1   9  27       65.00       84.35     33.33 o 
   0   9  27      400.86      451.85     69.83 o 
   1   9  27       65.21      162.80     48.84 o 
   2   9  27       13.37       13.36     25.27 o 
   3   9  27       22.07       46.94     41.43 o 
   4   9  27       22.92       22.36     28.85 o 
  -2  10  27       11.03       20.17     24.14 o 
  -1  10  27       33.59       21.33     24.67 o 
   0  10  27       69.42       96.47     38.79 o 
   1  10  27       33.92       20.31     32.21 o 
   2  10  27       10.98       95.32     42.11 o 
   3  10  27      113.29      145.68     49.29 o 
   4  10  27       44.60       21.64     39.01 o 
  -2  11  27       19.15       30.18     27.67 o 
  -1  11  27        0.91       53.94     37.72 o 
   0  11  27       16.46       35.97     30.13 o 
   1  11  27        0.90       19.63     32.36 o 
   2  11  27       19.16       42.68     29.84 o 
   3  11  27        0.49       22.30     35.72 o 
  -1  12  27        7.31      -28.87     26.99 o 
   0  12  27       38.47       43.89     34.55 o 
   1  12  27        7.41       35.24     28.68 o 
   2  12  27      107.41      182.96     54.64 o 
   3  12  27        6.16      121.38     54.95 o 
  -1  13  27        4.85       39.17     33.93 o 
   0  13  27      113.06       99.69     43.65 o 
   1  13  27        4.90       21.26     33.64 o 
   2  13  27       11.65       71.34     39.55 o 
  -1  14  27        0.00      -10.81     25.27 o 
   0  14  27      198.32      213.31     54.20 o 
   1  14  27        0.01       44.64     43.33 o 
   0   0  28     3517.79     3169.69    163.16 o 
   1   0  28      263.74      339.06     43.60 o 
   2   0  28      656.24      724.82     86.82 o 
   3   0  28      215.78      244.31     58.17 o 
   4   0  28      164.28      241.26     38.11 o 
   5   0  28       45.50       94.25     61.94 o 
  -5   1  28        6.02       16.95     32.58 o 
  -4   1  28      482.50      391.26     66.51 o 
  -3   1  28      235.99      308.43     62.47 o 
  -2   1  28      282.63      342.10     61.79 o 
  -1   1  28      335.47      341.84     41.57 o 
   0   1  28      124.45      175.59     37.29 o 
   1   1  28      334.95      263.02     57.17 o 
   2   1  28      282.81      336.44     60.53 o 
   3   1  28      236.04      281.18     61.29 o 
   4   1  28      482.27      506.94     50.66 o 
   5   1  28        6.06       75.73     28.20 o 
  -5   2  28        6.79       13.19     28.91 o 
  -4   2  28       21.53       44.25     34.21 o 
  -3   2  28      111.93      146.87     48.88 o 
  -2   2  28        7.80       41.22     39.18 o 
  -1   2  28      295.73      303.97     39.59 o 
   0   2  28      101.54       82.73     36.86 o 
   1   2  28      295.25      234.97     54.66 o 
   2   2  28        7.86        1.83     27.76 o 
   3   2  28      111.73       82.13     42.83 o 
   4   2  28       21.59       21.18     23.36 o 
   5   2  28        6.78       51.08     49.54 o 
  -5   3  28        5.25      -18.31     30.50 o 
  -4   3  28      115.01       77.70     38.27 o 
  -3   3  28      172.68      242.08     53.80 o 
  -2   3  28      122.10      154.70     47.66 o 
  -1   3  28      177.40      238.49     36.31 o 
   0   3  28        0.70       28.38     34.60 o 
   1   3  28      177.14      251.18     56.76 o 
   2   3  28      122.26      153.57     46.20 o 
   3   3  28      172.31      166.49     51.69 o 
   4   3  28      114.97      109.23     26.73 o 
   5   3  28        5.22       24.80     33.73 o 
  -5   4  28       14.58       -3.79     30.13 o 
  -4   4  28       20.89      -17.71     28.26 o 
  -3   4  28       23.59      -12.56     30.53 o 
  -2   4  28      123.90      151.22     28.43 o 
  -1   4  28      391.07      352.29     57.28 o 
   0   4  28      290.24      259.78     48.43 o 
   1   4  28      391.63      328.89     58.32 o 
   2   4  28      124.06       91.34     38.00 o 
   3   4  28       23.49       66.24     40.70 o 
   4   4  28       20.87       20.28     23.35 o 
   5   4  28       14.61      111.27     31.03 o 
  -4   5  28       10.25       44.06     36.05 o 
  -3   5  28       58.53       -3.86     26.69 o 
  -2   5  28        5.39        5.89     26.18 o 
  -1   5  28       97.15      109.84     40.71 o 
   0   5  28       32.59      108.69     39.12 o 
   1   5  28       97.16       91.78     38.60 o 
   2   5  28        5.35       59.29     39.76 o 
   3   5  28       58.28       89.25     47.82 o 
   4   5  28       10.25        4.48     22.52 o 
  -3   6  28      113.04      125.61     37.97 o 
  -2   6  28        4.25       27.45     29.52 o 
  -1   6  28      262.47      208.65     51.29 o 
   0   6  28       11.10      -11.71     29.41 o 
   1   6  28      262.45      241.05     56.91 o 
   2   6  28        4.28       28.92     36.21 o 
   3   6  28      113.07      105.21     44.81 o 
   4   6  28        9.73       10.87     48.77 o 
  -2   7  28       15.43       42.34     25.34 o 
  -1   7  28      123.76      135.19     40.75 o 
   0   7  28        4.55       34.68     26.31 o 
   1   7  28      123.88      123.62     41.21 o 
   2   7  28       15.32       -0.67     34.53 o 
   3   7  28       76.02      154.16     52.66 o 
   4   7  28       14.08      112.25     49.98 o 
  -2   8  28      135.23      194.38     47.34 o 
  -1   8  28      138.17       95.26     39.42 o 
   0   8  28       46.03       50.66     32.69 o 
   1   8  28      138.33      137.46     49.34 o 
   2   8  28      135.36      192.28     54.75 o 
   3   8  28       66.67        9.23     32.84 o 
   4   8  28       38.06       94.68     43.20 o 
  -2   9  28        3.22       39.08     26.42 o 
  -1   9  28       63.18       93.98     36.34 o 
   0   9  28       91.67       83.91     34.11 o 
   1   9  28       62.86       58.35     33.51 o 
   2   9  28        3.19       76.77     37.09 o 
   3   9  28        4.52        3.29     31.40 o 
   4   9  28       41.63       99.75     49.39 o 
  -2  10  28       24.35       40.31     29.08 o 
  -1  10  28       45.91       85.86     36.41 o 
   0  10  28       45.55       91.12     45.15 o 
   1  10  28       45.85       99.46     46.92 o 
   2  10  28       24.34       35.00     37.32 o 
   3  10  28        5.52       82.14     48.01 o 
  -1  11  28      112.50      101.64     42.50 o 
   0  11  28       48.75       32.54     39.03 o 
   1  11  28      112.25       62.12     30.22 o 
   2  11  28       35.03      -11.34     30.52 o 
   3  11  28       28.74       97.86     43.48 o 
  -1  12  28        0.14       31.86     34.25 o 
   0  12  28       14.84       46.87     39.51 o 
   1  12  28        0.14       -3.66     27.86 o 
   2  12  28       18.15       40.83     36.97 o 
  -1  13  28       23.41       36.41     30.62 o 
   0  13  28       86.91      109.63     48.68 o 
   1  13  28       23.40       12.80     34.12 o 
   1   0  29     2139.85     2015.98    134.82 o 
   2   0  29       13.03       46.91     39.09 o 
   3   0  29       51.08       77.47     41.15 o 
   4   0  29      358.67      456.97     77.02 o 
   5   0  29        1.07        7.53     28.42 o 
  -5   1  29       64.37       72.14     40.81 o 
  -4   1  29       99.76      101.96     40.93 o 
  -3   1  29       73.75       43.61     28.76 o 
  -2   1  29       25.75       84.56     42.79 o 
  -1   1  29      288.82      319.48     42.34 o 
   0   1  29        3.03       34.09     22.59 o 
   1   1  29      288.78      311.40     59.69 o 
   2   1  29       25.86       85.21     44.33 o 
   3   1  29       73.49      156.94     49.52 o 
   4   1  29       99.87      245.13     62.15 o 
   5   1  29       64.40       96.83     30.54 o 
  -4   2  29       79.40       83.93     39.28 o 
  -3   2  29      288.68      240.85     55.65 o 
  -2   2  29      238.23      233.87     54.16 o 
  -1   2  29      202.80      226.99     66.30 o 
   0   2  29       36.39       71.13     31.25 o 
   1   2  29      203.32      206.01     51.48 o 
   2   2  29      238.23      223.95     53.01 o 
   3   2  29      288.48      299.80     61.26 o 
   4   2  29       79.41       67.73     35.54 o 
  -4   3  29       17.42       12.64     28.26 o 
  -3   3  29      125.48      110.12     44.47 o 
  -2   3  29       29.60       66.82     25.67 o 
  -1   3  29        0.81       43.80     26.65 o 
   0   3  29      139.16       98.28     35.84 o 
   1   3  29        0.80       24.26     37.28 o 
   2   3  29       29.69      120.10     47.31 o 
   3   3  29      125.33      153.23     49.59 o 
   4   3  29       17.42      -11.51     29.55 o 
  -4   4  29       13.02       46.66     32.57 o 
  -3   4  29       13.20        2.36     26.76 o 
  -2   4  29       37.38       57.88     25.45 o 
  -1   4  29      154.39      130.04     43.59 o 
   0   4  29       43.70       47.47     38.85 o 
   1   4  29      153.82      107.92     37.11 o 
   2   4  29       37.22       52.18     36.11 o 
   3   4  29       13.16       -1.70     29.48 o 
   4   4  29       13.02       36.55     36.87 o 
  -4   5  29       26.23       11.34     27.26 o 
  -2   5  29       44.27       91.38     35.32 o 
  -1   5  29       36.61       39.45     29.23 o 
   0   5  29      154.33      120.64     44.27 o 
   1   5  29       36.72       24.28     33.59 o 
   2   5  29       44.35       39.29     31.66 o 
   3   5  29        0.63       27.64     32.73 o 
   4   5  29       26.26      100.13     44.81 o 
  -2   6  29      120.66       88.64     36.25 o 
  -1   6  29       98.91       62.47     34.13 o 
   0   6  29       53.14        7.51     25.95 o 
   1   6  29       98.81      175.27     52.64 o 
   2   6  29      120.66      205.25     53.91 o 
   3   6  29      183.85      197.34     58.08 o 
   4   6  29       22.85      106.63     50.86 o 
  -2   7  29       26.37       31.00     30.46 o 
  -1   7  29      132.04       64.81     33.73 o 
   0   7  29        7.07       31.61     34.45 o 
   1   7  29      132.08      157.16     51.89 o 
   2   7  29       26.41       34.59     44.06 o 
   3   7  29      117.83      106.91     47.78 o 
   4   7  29       15.62       94.89     47.79 o 
  -2   8  29      150.64      131.06     38.75 o 
  -1   8  29       22.04       70.35     40.32 o 
   0   8  29       47.85       54.63     34.30 o 
   1   8  29       22.03       38.55     34.90 o 
   2   8  29      150.81      192.99     53.24 o 
   3   8  29       34.47       94.22     48.37 o 
  -2   9  29       65.07       97.63     35.21 o 
  -1   9  29       26.80       56.53     31.41 o 
   0   9  29        1.18       25.87     32.98 o 
   1   9  29       26.86       67.50     38.30 o 
   2   9  29       64.91       75.73     46.44 o 
   3   9  29       17.51        7.85     49.65 o 
  -2  10  29        5.44        9.29     20.96 o 
  -1  10  29       86.75       70.25     31.81 o 
   0  10  29       39.48       58.39     36.50 o 
   1  10  29       86.80      113.20     50.98 o 
   2  10  29        5.46       76.76     43.33 o 
   3  10  29       27.00       41.97     44.64 o 
  -1  11  29       40.03       58.80     28.58 o 
   0  11  29        0.07        3.54     27.34 o 
   1  11  29       39.98       55.16     39.56 o 
   2  11  29        5.32       39.16     40.52 o 
  -1  12  29        3.90       21.28     29.15 o 
   0  12  29        4.99       12.72     25.74 o 
   1  12  29        3.88       94.07     49.23 o 
   0  13  29      140.37      212.10     55.96 o 
   0   0  30      256.66      285.25     57.53 o 
   1   0  30       21.55      166.32     52.99 o 
   2   0  30       31.92       96.91     47.59 o 
   3   0  30      201.11      152.00     46.65 o 
   4   0  30      103.33       76.86     40.98 o 
  -4   1  30        7.67       72.36     40.42 o 
  -3   1  30       82.01       74.96     33.43 o 
  -2   1  30      149.06      169.35     53.09 o 
  -1   1  30      370.78      378.98     44.70 o 
   0   1  30      327.45      359.06     50.43 o 
   1   1  30      369.98      396.06     65.91 o 
   2   1  30      149.22      187.92     50.83 o 
   3   1  30       81.82       94.73     49.51 o 
   4   1  30        7.58       89.26     43.32 o 
  -4   2  30       58.03       72.12     42.67 o 
  -3   2  30      119.00      117.26     42.78 o 
  -2   2  30       48.31       91.21     39.05 o 
  -1   2  30       32.33       85.59     27.52 o 
   0   2  30        5.85       10.56     30.61 o 
   1   2  30       32.28      109.83     41.31 o 
   2   2  30       48.29      106.01     45.81 o 
   3   2  30      119.06      126.13     49.14 o 
   4   2  30       57.87       85.22     39.29 o 
  -4   3  30       46.88      102.03     44.34 o 
  -3   3  30      184.08      142.98     47.69 o 
  -2   3  30       11.28       36.58     22.82 o 
  -1   3  30       45.50       94.24     41.50 o 
   0   3  30      125.48      142.25     43.25 o 
   1   3  30       45.43       36.49     31.10 o 
   2   3  30       11.42        6.50     27.72 o 
   3   3  30      184.01      182.16     53.28 o 
   4   3  30       46.91       34.74     41.38 o 
  -4   4  30       12.89       42.91     37.05 o 
  -3   4  30       61.25       40.05     29.83 o 
  -2   4  30       16.33      101.07     41.17 o 
  -1   4  30        8.65       24.99     33.87 o 
   0   4  30       32.85        4.75     26.93 o 
   1   4  30        8.67       62.07     41.49 o 
   2   4  30       16.35       17.57     32.67 o 
   3   4  30       61.15       -1.24     29.89 o 
   4   4  30       12.85       85.00     43.72 o 
  -4   5  30       28.97       84.07     44.08 o 
  -2   5  30       25.41       60.43     34.51 o 
  -1   5  30       63.14       65.58     33.96 o 
   0   5  30        5.39      -33.07     24.44 o 
   1   5  30       63.15      113.01     45.45 o 
   2   5  30       25.54       11.93     30.84 o 
   3   5  30       86.20      129.07     47.92 o 
   4   5  30       28.95      131.31     50.62 o 
  -2   6  30       14.08       46.47     26.55 o 
  -1   6  30       28.48       -2.43     22.60 o 
   0   6  30       56.67       62.37     35.16 o 
   1   6  30       28.48       51.69     31.93 o 
   2   6  30       14.16       64.24     43.52 o 
   3   6  30        4.97      133.14     53.24 o 
   4   6  30        6.70       74.03     48.74 o 
  -2   7  30       17.37       62.90     31.49 o 
  -1   7  30      127.45       85.39     35.02 o 
   0   7  30        5.69       -7.91     27.43 o 
   1   7  30      127.50      125.62     44.41 o 
   2   7  30       17.36       66.98     43.64 o 
   3   7  30       96.73      138.87     49.72 o 
  -2   8  30       64.27      114.71     39.28 o 
  -1   8  30        0.85       43.24     34.00 o 
   0   8  30        4.02       -4.45     24.69 o 
   1   8  30        0.83      -25.28     25.72 o 
   2   8  30       64.12      139.89     51.51 o 
   3   8  30       39.32       93.95     38.95 o 
  -2   9  30       19.00       30.79     29.52 o 
  -1   9  30        2.45        7.05     26.66 o 
   0   9  30       12.91       36.74     33.68 o 
   1   9  30        2.49       -5.89     36.22 o 
   2   9  30       19.05       70.23     40.68 o 
   3   9  30       18.75       83.91     54.36 o 
  -1  10  30       70.36       67.20     34.79 o 
   0  10  30        3.69      103.37     44.96 o 
   1  10  30       70.47      119.30     48.05 o 
   2  10  30       25.77       82.41     41.47 o 
  -1  11  30       27.74      124.57     44.00 o 
   0  11  30        0.11       14.10     33.26 o 
   1  11  30       27.66       81.74     37.35 o 
   2  11  30        3.11        2.54     32.13 o 
   0  12  30        3.72       98.82     41.10 o 
   1   0  31      110.71      218.66     55.22 o 
   2   0  31        0.43       76.02     41.13 o 
   3   0  31        0.52       32.28     31.13 o 
   4   0  31        7.18      129.99     46.11 o 
  -4   1  31       83.44      135.81     46.46 o 
  -3   1  31       68.56       82.18     39.30 o 
  -2   1  31      139.68      185.18     53.59 o 
  -1   1  31      531.11      473.42     50.84 o 
   0   1  31        2.33       25.94     21.55 o 
   1   1  31      531.04      542.31     77.66 o 
   2   1  31      139.88      149.80     50.68 o 
   3   1  31       68.50       75.43     43.51 o 
   4   1  31       83.45      117.54     50.42 o 
  -4   2  31       53.42      152.29     51.95 o 
  -3   2  31       28.68       61.63     43.24 o 
  -2   2  31       60.03       57.75     36.30 o 
  -1   2  31       74.35      146.78     32.52 o 
   0   2  31       10.81       52.67     34.12 o 
   1   2  31       74.10      179.80     56.04 o 
   2   2  31       60.12       84.15     46.58 o 
   3   2  31       28.64       39.73     43.53 o 
   4   2  31       53.29      175.58     58.00 o 
  -4   3  31       46.42      151.83     51.93 o 
  -3   3  31       62.33      110.92     51.54 o 
  -2   3  31       27.29       39.84     41.10 o 
  -1   3  31      154.94      244.51     53.07 o 
   0   3  31        0.25      -21.55     27.81 o 
   1   3  31      155.23      158.24     47.27 o 
   2   3  31       27.30       31.11     33.30 o 
   3   3  31       62.36       76.63     42.55 o 
   4   3  31       46.36        9.55     25.19 o 
  -4   4  31       33.37       54.31     40.18 o 
  -3   4  31       41.11       12.28     31.17 o 
  -2   4  31       32.10       32.74     33.84 o 
  -1   4  31       19.89       45.22     36.43 o 
   0   4  31       56.04        0.40     28.33 o 
   1   4  31       19.92       68.94     38.70 o 
   2   4  31       32.21       69.46     41.92 o 
   3   4  31       41.10       62.01     43.74 o 
   4   4  31       33.35      139.83     55.88 o 
  -2   5  31       10.11       73.91     35.83 o 
  -1   5  31       25.23       79.07     39.91 o 
   0   5  31       33.19       71.27     42.71 o 
   1   5  31       25.33       62.98     38.97 o 
   2   5  31       10.11       33.68     32.50 o 
   3   5  31       27.95       93.53     44.39 o 
  -2   6  31       47.49      113.13     40.75 o 
  -1   6  31        0.79       36.85     24.49 o 
   0   6  31        3.87       28.60     31.45 o 
   1   6  31        0.81       42.82     34.89 o 
   2   6  31       47.71      115.07     50.53 o 
   3   6  31       21.55       71.45     42.45 o 
  -2   7  31       10.43       31.43     25.03 o 
  -1   7  31       29.27       66.54     35.90 o 
   0   7  31       38.86       22.56     28.42 o 
   1   7  31       29.29       35.13     32.16 o 
   2   7  31       10.35       53.59     44.21 o 
   3   7  31        7.78       81.15     44.38 o 
  -2   8  31        8.99      -12.72     24.17 o 
  -1   8  31       57.84       43.22     34.47 o 
   0   8  31       14.12      -19.00     26.46 o 
   1   8  31       57.73      132.29     49.44 o 
   2   8  31        8.99      183.51     54.73 o 
   3   8  31        5.59       52.04     46.88 o 
  -2   9  31       35.64      -16.55     22.74 o 
  -1   9  31       44.01       54.16     35.79 o 
   0   9  31       13.21      119.11     44.83 o 
   1   9  31       43.96      105.83     47.83 o 
   2   9  31       35.59       91.44     48.88 o 
  -1  10  31        1.90      -12.69     28.55 o 
   0  10  31       54.58       48.89     36.58 o 
   1  10  31        1.89       10.27     33.38 o 
   0  11  31        0.51       69.23     42.67 o 
   0   0  32        9.40       61.92     38.68 o 
   1   0  32       40.92      164.61     54.28 o 
   2   0  32       33.72       63.69     41.20 o 
   3   0  32       53.62      112.49     52.00 o 
  -3   1  32        7.29       69.25     34.59 o 
  -2   1  32       49.63      147.09     47.33 o 
  -1   1  32       28.96       75.07     27.74 o 
   0   1  32       26.90       37.12     26.41 o 
   1   1  32       28.99       87.35     39.87 o 
   2   1  32       49.45       93.82     41.31 o 
   3   1  32        7.14       56.38     37.08 o 
  -3   2  32      112.44      240.85     59.37 o 
  -2   2  32      176.83      309.11     63.71 o 
  -1   2  32      214.25      278.82     42.37 o 
   0   2  32        0.50        1.69     35.97 o 
   1   2  32      214.37      287.36     60.84 o 
   2   2  32      176.63      255.07     59.54 o 
   3   2  32      112.30       78.94     40.28 o 
  -3   3  32       26.16      133.49     47.19 o 
  -2   3  32       23.27      101.61     45.76 o 
  -1   3  32       15.61       52.31     33.78 o 
   0   3  32        1.59       50.95     31.35 o 
   1   3  32       15.64       82.78     40.58 o 
   2   3  32       23.36      104.61     44.77 o 
   3   3  32       26.11       71.35     46.98 o 
  -3   4  32      165.91      240.78     59.11 o 
  -2   4  32        6.96        4.29     25.39 o 
  -1   4  32       36.26       57.89     38.07 o 
   0   4  32        0.04       23.69     37.48 o 
   1   4  32       36.39      124.03     47.17 o 
   2   4  32        6.94       16.52     23.99 o 
   3   4  32      165.73      146.88     48.53 o 
  -2   5  32       28.27       48.36     31.59 o 
  -1   5  32        7.84       81.55     39.82 o 
   0   5  32        0.02       54.44     38.09 o 
   1   5  32        7.82       35.68     37.40 o 
   2   5  32       28.26       66.99     35.27 o 
   3   5  32       90.84       64.73     33.96 o 
  -2   6  32      190.37      194.05     48.98 o 
  -1   6  32       24.53       67.86     37.62 o 
   0   6  32        0.02       71.85     37.98 o 
   1   6  32       24.35       13.79     29.10 o 
   2   6  32      190.22      243.17     55.21 o 
   3   6  32       95.81      182.67     54.23 o 
  -2   7  32      105.78      106.24     41.78 o 
  -1   7  32       33.45       55.07     36.68 o 
   0   7  32        6.71      -14.86     29.85 o 
   1   7  32       33.48       21.79     38.98 o 
   2   7  32      105.60       76.26     39.71 o 
  -2   8  32       15.06       21.73     29.64 o 
  -1   8  32       84.78      125.14     47.17 o 
   0   8  32        4.94       34.25     36.43 o 
   1   8  32       84.45       64.39     34.87 o 
   2   8  32       15.10      118.30     49.82 o 
  -1   9  32       15.38       15.64     34.10 o 
   0   9  32        1.78       41.59     29.75 o 
   1   9  32       15.39       66.55     45.73 o 
   0  10  32        1.42      -85.51     46.30 o 
   1   0  33      158.64      204.38     56.65 o 
   2   0  33       21.68       36.43     36.95 o 
   3   0  33        1.22      210.03     62.94 o 
  -3   1  33        5.50       57.63     38.11 o 
  -2   1  33       35.18       63.97     36.23 o 
  -1   1  33       87.82      149.48     49.79 o 
   0   1  33       37.85        4.48     27.63 o 
   1   1  33       87.94      190.58     54.37 o 
   2   1  33       35.16       72.78     40.82 o 
   3   1  33        5.49       16.48     28.86 o 
  -3   2  33      126.01      171.59     53.22 o 
  -2   2  33       29.16       91.42     48.56 o 
  -1   2  33       61.50       84.92     30.47 o 
   0   2  33       28.48       41.05     38.56 o 
   1   2  33       61.54      145.00     54.45 o 
   2   2  33       28.95       66.47     42.89 o 
   3   2  33      126.06      242.20     63.02 o 
  -3   3  33       41.35       22.87     32.42 o 
  -2   3  33       33.28       32.13     33.30 o 
  -1   3  33       59.08       83.51     41.42 o 
   0   3  33       23.10       87.15     39.93 o 
   1   3  33       59.19      109.48     41.17 o 
   2   3  33       33.15       51.26     42.75 o 
   3   3  33       41.34      105.32     49.10 o 
  -3   4  33       65.20       69.70     40.80 o 
  -2   4  33       34.55       29.05     24.81 o 
  -1   4  33        3.01       30.53     34.09 o 
   0   4  33        7.52      122.66     48.81 o 
   1   4  33        3.01       34.50     33.77 o 
   2   4  33       34.57       53.71     41.31 o 
   3   4  33       65.25      187.67     59.50 o 
  -2   5  33        8.95       36.26     30.39 o 
  -1   5  33        6.82       43.33     32.98 o 
   0   5  33        5.24       27.89     33.28 o 
   1   5  33        6.80        0.35     33.06 o 
   2   5  33        8.93       46.73     42.44 o 
  -2   6  33       41.86       97.11     38.13 o 
  -1   6  33       66.48      143.24     45.64 o 
   0   6  33       69.26      105.37     41.30 o 
   1   6  33       66.56      137.04     49.51 o 
   2   6  33       41.83      154.66     56.27 o 
  -2   7  33       15.13       59.66     35.75 o 
  -1   7  33       53.95       50.42     35.53 o 
   0   7  33       34.29       89.87     41.83 o 
   1   7  33       53.91      104.08     46.29 o 
   2   7  33       15.14      -35.86     39.97 o 
  -1   8  33       29.40       69.64     39.02 o 
   0   8  33       87.12       91.09     41.05 o 
   1   8  33       29.46       39.25     33.13 o 
   0   0  34       59.60      119.92     46.54 o 
   1   0  34        1.78       73.44     41.46 o 
   2   0  34        6.86       23.19     30.13 o 
  -2   1  34       34.47       62.72     37.54 o 
  -1   1  34       70.40      114.50     49.53 o 
   0   1  34       21.09      124.01     48.24 o 
   1   1  34       70.14      117.53     50.85 o 
   2   1  34       34.65       83.10     42.14 o 
  -2   2  34       13.35       10.00     31.36 o 
  -1   2  34       22.18       86.89     40.88 o 
   0   2  34        1.08      111.27     47.19 o 
   1   2  34       22.18       50.57     36.32 o 
   2   2  34       13.27       54.92     39.23 o 
  -2   3  34       22.47      153.87     51.25 o 
  -1   3  34       59.92       65.34     37.22 o 
   0   3  34       34.18       44.83     30.86 o 
   1   3  34       60.05       82.76     38.23 o 
   2   3  34       22.53      144.06     52.49 o 
  -1   4  34       10.59       61.68     36.45 o 
   0   4  34       48.53      148.45     48.06 o 
   1   4  34       10.51       16.02     30.27 o 
   2   4  34       12.73       38.64     37.57 o 
  -2   5  34       69.46      130.96     45.61 o 
  -1   5  34       19.55      -28.65     35.90 o 
   0   5  34       35.73       59.77     34.97 o 
   1   5  34       19.56       27.55     35.84 o 
   2   5  34       69.55      196.13     60.01 o 
  -1   6  34        7.18      103.99     42.80 o 
   0   6  34       96.93       39.03     34.97 o 
   1   6  34        7.14       21.59     32.50 o 
  -1   7  34       76.86       93.95     40.78 o 
   0   7  34        8.37       36.76     27.96 o 
   1   7  34       76.74      166.47     51.33 o 
   1   0  35       30.17       82.45     40.73 o 
   2   0  35        4.32       19.04     40.87 o 
  -2   1  35       15.15       76.11     46.89 o 
  -1   1  35       93.73      222.99     62.07 o 
   0   1  35        2.09      110.65     47.84 o 
   1   1  35       93.58      214.70     59.26 o 
   2   1  35       15.12       54.01     43.63 o 
  -2   2  35       14.57       39.68     37.43 o 
  -1   2  35       27.32       93.42     48.75 o 
   0   2  35        5.21       37.13     38.29 o 
   1   2  35       27.34      107.56     49.10 o 
   2   2  35       14.63       59.95     42.15 o 
  -1   3  35       41.02       38.73     27.34 o 
   0   3  35      134.81      195.04     54.79 o 
   1   3  35       40.97      134.39     48.71 o 
  -1   4  35       13.82      -11.70     28.57 o 
   0   4  35        1.74        8.82     29.74 o 
   1   4  35       13.83       -6.62     29.86 o 
   0   5  35       51.00      198.39     55.37 o 
   0   1  36       34.96      107.01     41.33 o 
   0   2  36       27.84       58.22     37.21 o 
                                                 
