# Supplementary material for: Crystal structures and hydrogen bonding in the proton-transfer salts of nicotine with 3,5-di­nitro­salicylic acid and 5-sulfosalicylic acid
Source: Acta Crystallogr Sect E Struct Rep Online. 2014 Oct 29;70(Pt 11):430–4. doi: 10.1107/S1600536814023253 (PMC4257264; doi:10.1107/S1600536814023253)
Supplement: Supplementary file 3 [file e-70-00430-IIsup3.hkl]

# 
# h,k,l, Fc-squared, Fo-squared, sigma(Fo-squared) and status flag 
# 
data_II
_shelx_title ' gs14gs32_NICSSA in P2(1)' 
_shelx_refln_list_code          4 
_shelx_F_calc_maximum      167.11 
_exptl_crystal_F_000       800.00 
_reflns_d_resolution_high  0.7348 
 
loop_ 
 _symmetry_equiv_pos_as_xyz 
 'x, y, z' 
 '-x, y+1/2, -z' 
 
_cell_length_a     7.1568 
_cell_length_b    12.6416 
_cell_length_c    19.1519 
_cell_angle_alpha  90.000 
_cell_angle_beta   93.729 
_cell_angle_gamma  90.000 
 
_shelx_F_squared_multiplier     1.000 
 
loop_ 
 _refln_index_h 
 _refln_index_k 
 _refln_index_l 
 _refln_F_squared_calc 
 _refln_F_squared_meas 
 _refln_F_squared_sigma 
 _refln_observed_status 
   0 -16   0       41.19       34.14     12.99 o 
   1 -16   0        3.46        8.97      5.87 o 
   2 -16   0       74.53       70.11     15.98 o 
   1 -15   0       19.33       33.66      6.84 o 
   2 -15   0       64.50       53.00      9.82 o 
   3 -15   0       41.56       38.56     12.86 o 
   0 -14   0       39.97       25.79      6.97 o 
   1 -14   0       45.68       33.66      6.20 o 
   2 -14   0        4.19        6.49     14.33 o 
   3 -14   0      274.24      303.70     31.12 o 
   4 -14   0       62.02       58.39     15.26 o 
   5 -14   0       61.40       63.54     15.81 o 
   1 -13   0       96.23       78.21      8.36 o 
   2 -13   0      195.74      156.79     39.96 o 
   3 -13   0       31.24       36.56      8.45 o 
   4 -13   0       10.86       22.31     11.19 o 
   5 -13   0       71.55       71.62     11.97 o 
   0 -12   0       29.36       27.69      6.34 o 
   1 -12   0       83.19       69.23      5.86 o 
   2 -12   0       70.46       63.60     10.46 o 
   3 -12   0       58.05       68.58     14.44 o 
   4 -12   0       57.91       64.86     10.19 o 
   5 -12   0       11.83       14.85      6.57 o 
   6 -12   0        5.36       -5.19     10.46 o 
   1 -11   0      320.48      336.36     13.93 o 
   2 -11   0       13.31       13.01      5.03 o 
   3 -11   0      445.61      406.02     29.43 o 
   4 -11   0      307.50      301.56     19.97 o 
   5 -11   0        6.48        7.97      5.29 o 
   6 -11   0       88.47       90.94     10.54 o 
   0 -10   0      161.25      149.11     18.03 o 
   1 -10   0       76.37       71.18      4.81 o 
   2 -10   0      348.93      304.72     12.30 o 
   3 -10   0      303.90      285.76     24.07 o 
   4 -10   0       12.02       10.09      4.75 o 
   5 -10   0       64.14       72.15      8.84 o 
   6 -10   0       49.03       34.16     10.84 o 
   7 -10   0       56.44       55.09     11.15 o 
   1  -9   0      227.62      224.20      9.18 o 
   2  -9   0      648.08      673.28     14.44 o 
   3  -9   0      120.86       98.80     10.58 o 
   4  -9   0      619.00      576.92     26.05 o 
   5  -9   0       85.84       73.99      8.62 o 
   6  -9   0      104.53      116.02     15.91 o 
   7  -9   0      377.20      368.46     24.85 o 
   8  -9   0       11.38       11.45     13.97 o 
   0  -8   0      782.47      878.46     30.99 o 
   1  -8   0       29.58       34.11      7.78 o 
   2  -8   0      365.37      353.50     11.86 o 
   3  -8   0      221.39      227.23      8.78 o 
   4  -8   0      209.57      207.44     15.13 o 
   5  -8   0       51.97       50.95      7.04 o 
   6  -8   0        0.14        2.14      4.94 o 
   7  -8   0       33.70       26.05     10.66 o 
   8  -8   0       10.57        2.02     11.39 o 
   1  -7   0        8.17        9.11      2.95 o 
   2  -7   0      829.40      827.73     24.68 o 
   3  -7   0      382.80      409.68     18.81 o 
   4  -7   0      120.20      130.87     11.84 o 
   5  -7   0       33.43       21.33      9.09 o 
   6  -7   0       40.14       52.24      7.91 o 
   7  -7   0       90.30       82.43     11.65 o 
   8  -7   0       13.59        6.40      5.70 o 
   0  -6   0    21062.80    20759.52    439.62 o 
   1  -6   0      529.51      575.25     18.14 o 
   2  -6   0      726.04      677.33     19.05 o 
   3  -6   0      670.68      679.73     33.26 o 
   4  -6   0      174.78      180.28     20.33 o 
   5  -6   0      157.34      166.17     10.87 o 
   6  -6   0      113.97      121.10     10.07 o 
   7  -6   0      157.64      167.81     15.06 o 
   8  -6   0       16.98       16.11      9.63 o 
   1  -5   0     1962.05     2094.15     41.62 o 
   2  -5   0      106.83      105.37      5.06 o 
   3  -5   0       46.20       48.82      9.45 o 
   4  -5   0      720.98      733.51     35.20 o 
   5  -5   0       81.89       80.51      7.61 o 
   6  -5   0      375.16      344.13     16.27 o 
   7  -5   0       80.55       91.50     11.31 o 
   8  -5   0       27.10       18.86     12.90 o 
   0  -4   0      127.97      137.71      7.81 o 
   1  -4   0      389.56      431.10     13.43 o 
   2  -4   0     4168.40     4597.42    113.00 o 
   3  -4   0       79.65       97.88     13.76 o 
   4  -4   0       23.41       24.19      5.39 o 
   5  -4   0      176.16      199.97     11.92 o 
   6  -4   0      220.40      199.78     11.86 o 
   7  -4   0      133.09      151.83     13.27 o 
   8  -4   0       98.08       77.68     10.96 o 
   1  -3   0      100.37      104.50      6.07 o 
   2  -3   0     2144.04     2222.66     61.37 o 
   3  -3   0       56.33       59.59      9.65 o 
   4  -3   0      586.21      582.36     30.20 o 
   5  -3   0        3.99        4.17      3.89 o 
   6  -3   0       78.45      100.38     10.50 o 
   7  -3   0       49.39       52.08      8.60 o 
   8  -3   0        7.25        6.95      8.42 o 
   1  -2   0      656.62      707.54     22.80 o 
   2  -2   0     9019.89    10205.61    157.59 o 
   3  -2   0     3203.82     3361.68     88.67 o 
   4  -2   0     2021.95     2184.48     67.95 o 
   5  -2   0      128.55      130.91      8.77 o 
   6  -2   0       56.80       76.80     18.29 o 
   7  -2   0       76.51       72.65     21.85 o 
   8  -2   0       35.04       25.70     11.63 o 
   2  -1   0     4483.71     4899.49    113.13 o 
   3  -1   0     1854.82     2097.89     60.58 o 
   4  -1   0      727.89      749.37     22.57 o 
   5  -1   0       69.65       63.97      9.11 o 
   6  -1   0      604.22      593.85     23.97 o 
   7  -1   0       32.36       38.91      6.97 o 
   8  -1   0       10.75        6.93      9.97 o 
   2   0   0      354.74      288.59     14.14 o 
   3   0   0     3490.62     3439.36     88.24 o 
   4   0   0       42.91       31.28      5.63 o 
   5   0   0      877.64      927.84     35.24 o 
   6   0   0      245.53      273.77     15.18 o 
   7   0   0      460.68      459.32     35.79 o 
   8   0   0      241.36      327.03     33.04 o 
   2   1   0     4501.86     4802.13    104.88 o 
   3   1   0     1845.03     2063.00     51.82 o 
   4   1   0      740.97      776.22     26.78 o 
   5   1   0       67.29       61.52      7.61 o 
   6   1   0      603.13      613.28     27.65 o 
   7   1   0       33.88       26.73      9.56 o 
   8   1   0       10.63       27.61     11.06 o 
   0   2   0     5919.05     5994.66    130.51 o 
   3   2   0     3212.40     3302.13     74.50 o 
   4   2   0     2014.84     2070.82     53.15 o 
   5   2   0      126.08      148.91     10.31 o 
   8   2   0       36.01       68.41     17.23 o 
   4   3   0      597.02      536.89     16.31 o 
   5   3   0        3.86        1.66      1.70 o 
  -1 -17   1       71.85       57.35     18.43 o 
   0 -17   1       67.60       78.79     18.14 o 
  -2 -16   1       46.20       38.14     16.68 o 
  -1 -16   1       28.25       18.54      5.76 o 
   0 -16   1        3.26       12.50      9.80 o 
   1 -16   1      164.32      133.82     15.38 o 
   2 -16   1       18.47        7.14     16.44 o 
  -3 -15   1      131.08      124.73     20.94 o 
  -2 -15   1       73.27       63.78     14.56 o 
  -1 -15   1       17.80       20.00      5.63 o 
   0 -15   1       38.83       38.47      9.18 o 
   1 -15   1       10.17        6.80      4.57 o 
   2 -15   1        4.96       -3.58      6.14 o 
   3 -15   1        7.83       -1.20      9.26 o 
  -4 -14   1      133.78      148.61     23.03 o 
  -3 -14   1       18.98       10.48      8.52 o 
  -2 -14   1       64.75       74.20     15.47 o 
  -1 -14   1       20.39       17.46      5.37 o 
   0 -14   1        9.93       11.87      4.16 o 
   1 -14   1       12.17       26.03      6.18 o 
   2 -14   1       19.86       41.14      8.87 o 
   3 -14   1       39.19       57.50     14.76 o 
   4 -14   1       60.00       79.97     11.89 o 
   5 -14   1       42.86       45.94     13.55 o 
  -5 -13   1       61.07       59.12     12.71 o 
  -4 -13   1       25.06       22.52      7.16 o 
  -3 -13   1       88.10       86.78     10.51 o 
  -2 -13   1       45.01       32.39      7.75 o 
  -1 -13   1      198.27      223.91     16.49 o 
   0 -13   1       69.48       54.47      6.17 o 
   1 -13   1      234.27      223.91     16.76 o 
   2 -13   1      115.07       99.28     11.02 o 
   3 -13   1       60.28       70.32     10.44 o 
   4 -13   1      305.33      317.46     35.38 o 
   5 -13   1      384.37      402.44     25.84 o 
  -5 -12   1      215.10      211.69     18.46 o 
  -4 -12   1        5.98       22.07      7.24 o 
  -3 -12   1      165.29      167.09     14.25 o 
  -2 -12   1      577.52      550.81     31.19 o 
  -1 -12   1       79.63       80.85      7.48 o 
   0 -12   1      121.45      143.12     10.84 o 
   1 -12   1        0.65        1.69      3.59 o 
   2 -12   1       38.04       34.79      7.01 o 
   3 -12   1       58.43       63.53     12.81 o 
   4 -12   1        3.26        4.17      7.23 o 
   5 -12   1       63.85       52.35      9.94 o 
   6 -12   1       58.07       90.37     18.19 o 
  -6 -11   1      107.14      117.13     14.81 o 
  -5 -11   1       20.25       15.34      6.60 o 
  -4 -11   1      169.13      183.86     12.94 o 
  -3 -11   1      515.15      468.18     23.01 o 
  -2 -11   1       20.52       10.15      5.58 o 
  -1 -11   1      384.16      349.88     14.36 o 
   0 -11   1       56.78       64.88      5.48 o 
   1 -11   1       64.10       76.27      6.71 o 
   2 -11   1      553.96      532.24     23.69 o 
   3 -11   1       48.75       43.15     11.32 o 
   4 -11   1      290.81      296.94     26.98 o 
   5 -11   1       94.10       94.32     12.32 o 
   6 -11   1       32.64       39.38     13.16 o 
  -7 -10   1       17.58       43.77     10.37 o 
  -6 -10   1       14.17        4.00      4.91 o 
  -5 -10   1       39.98       40.24      7.02 o 
  -4 -10   1      217.16      202.68     13.23 o 
  -3 -10   1      194.80      180.78     11.77 o 
  -2 -10   1      189.94      169.67     10.56 o 
  -1 -10   1      152.00      147.11      7.20 o 
   0 -10   1      110.68      123.88      6.35 o 
   1 -10   1      234.65      221.78      8.01 o 
   2 -10   1        4.83        1.07      2.69 o 
   3 -10   1       65.03       62.42     12.43 o 
   4 -10   1       45.32       38.20     10.86 o 
   5 -10   1       41.17       31.56     13.55 o 
   6 -10   1       34.07       34.68      7.06 o 
   7 -10   1      106.14      131.00     12.96 o 
  -7  -9   1       82.83       88.05     13.27 o 
  -6  -9   1       19.79       22.95      6.70 o 
  -5  -9   1      296.64      279.69     15.74 o 
  -4  -9   1      170.44      173.52     11.86 o 
  -3  -9   1       79.39       68.52      7.12 o 
  -2  -9   1       71.19       80.49     15.24 o 
  -1  -9   1      551.85      596.93     15.93 o 
   0  -9   1      604.42      654.81     19.51 o 
   1  -9   1      224.20      224.94      7.66 o 
   2  -9   1       60.92       53.60      3.52 o 
   3  -9   1       31.87       15.07      8.78 o 
   4  -9   1      179.48      171.90     19.50 o 
   5  -9   1      259.23      205.54     16.51 o 
   6  -9   1       44.22       28.81      6.74 o 
   7  -9   1       56.14       56.62      8.77 o 
   8  -9   1       30.43       22.60     14.13 o 
  -8  -8   1       63.54       64.22     11.04 o 
  -7  -8   1       13.68        4.13      6.21 o 
  -6  -8   1       15.76       16.93      5.35 o 
  -5  -8   1      435.68      379.39     21.17 o 
  -4  -8   1      560.75      529.49     19.53 o 
  -3  -8   1       19.62       13.54      4.91 o 
  -2  -8   1      491.72      478.33     48.25 o 
  -1  -8   1      665.64      630.20     15.91 o 
   0  -8   1      293.78      272.21      9.45 o 
   1  -8   1     2273.16     2337.37     32.86 o 
   2  -8   1       86.09       74.44      4.88 o 
   3  -8   1      810.93      790.29     28.12 o 
   4  -8   1      423.77      409.92     24.01 o 
   5  -8   1      627.64      593.13     26.88 o 
   6  -8   1       88.48       85.28      9.56 o 
   7  -8   1       16.64       15.51      5.82 o 
   8  -8   1       48.02       34.44     12.80 o 
  -8  -7   1       59.70       57.03     10.72 o 
  -7  -7   1      109.17       89.85     11.93 o 
  -6  -7   1      417.70      432.94     23.62 o 
  -5  -7   1       60.11       52.21      7.03 o 
  -4  -7   1      395.12      350.60     15.37 o 
  -3  -7   1      229.87      202.14      5.58 o 
  -2  -7   1     1635.74     1753.76     56.98 o 
  -1  -7   1      375.55      352.39     10.77 o 
   0  -7   1     1508.55     1502.53     30.85 o 
   1  -7   1       20.52       20.79      2.29 o 
   2  -7   1      182.55      174.20      7.52 o 
   3  -7   1      149.29      143.26      8.70 o 
   4  -7   1      615.90      612.01     35.16 o 
   5  -7   1      634.73      651.16     27.58 o 
   6  -7   1       29.64       25.57      6.01 o 
   7  -7   1       41.68       41.70      7.43 o 
   8  -7   1       40.51       24.13      8.89 o 
  -8  -6   1       34.85       24.99      7.65 o 
  -7  -6   1        5.77        5.32      4.67 o 
  -6  -6   1        1.87        5.95      4.92 o 
  -5  -6   1      180.48      180.97     11.29 o 
  -4  -6   1      372.98      366.92     15.04 o 
  -3  -6   1      254.37      306.03     21.41 o 
  -2  -6   1      888.94     1078.06     39.70 o 
  -1  -6   1     1340.49     1444.06     38.69 o 
   0  -6   1      950.91     1003.53     22.05 o 
   1  -6   1      481.85      527.67     10.98 o 
   2  -6   1     1331.43     1422.23     25.45 o 
   3  -6   1      149.32      174.17      7.97 o 
   4  -6   1      353.04      319.15     17.17 o 
   5  -6   1      268.37      237.92     16.27 o 
   6  -6   1        3.61        0.51      4.15 o 
   7  -6   1       52.36       51.17      7.48 o 
   8  -6   1        8.89        5.51      6.54 o 
  -8  -5   1        3.37        6.24      5.82 o 
  -7  -5   1       19.92       35.12      7.64 o 
  -6  -5   1       57.62       55.41     10.50 o 
  -5  -5   1      288.06      299.98     14.06 o 
  -4  -5   1      212.35      229.09     11.47 o 
  -3  -5   1      985.63     1037.12     41.38 o 
  -2  -5   1      164.28      170.89      6.92 o 
  -1  -5   1      614.13      623.81     20.06 o 
   0  -5   1     4749.28     4421.16     71.70 o 
   1  -5   1     1315.21     1380.06     23.89 o 
   2  -5   1      854.30      915.08     26.21 o 
   3  -5   1      535.34      546.71     16.98 o 
   4  -5   1      118.98      105.71      9.66 o 
   5  -5   1       83.95       82.27      9.49 o 
   6  -5   1      107.48      106.55      9.00 o 
   7  -5   1       89.65      103.62     11.84 o 
   8  -5   1       71.25       80.48     16.21 o 
  -8  -4   1       24.49       23.19      7.28 o 
  -7  -4   1       33.41       30.65      9.53 o 
  -6  -4   1       77.46       65.32     12.21 o 
  -5  -4   1      161.73      180.31     16.42 o 
  -4  -4   1      476.51      495.04     19.93 o 
  -3  -4   1     3650.36     3931.57    104.29 o 
  -2  -4   1     2030.50     1971.37    112.53 o 
  -1  -4   1      328.46      327.26     11.49 o 
   0  -4   1     4487.04     4504.75     71.44 o 
   1  -4   1      307.26      316.38      8.51 o 
   2  -4   1     1087.27     1224.14     41.89 o 
   3  -4   1      118.33      151.89     10.10 o 
   4  -4   1      309.09      288.35     14.76 o 
   5  -4   1      221.49      244.80     15.10 o 
   6  -4   1       13.49        8.90      4.06 o 
   7  -4   1      387.10      357.48     40.00 o 
   8  -4   1      143.72      146.44     19.70 o 
  -8  -3   1       82.30      107.99     20.08 o 
  -7  -3   1      105.11      104.64     11.74 o 
  -6  -3   1      244.29      273.48     19.15 o 
  -5  -3   1      483.81      471.85     43.07 o 
  -4  -3   1     4058.07     4337.64     79.81 o 
  -3  -3   1     1993.65     1999.12     59.72 o 
  -2  -3   1      100.35      105.10     10.09 o 
  -1  -3   1     5319.64     5362.09    123.72 o 
   0  -3   1     6600.64     6384.55     97.08 o 
   1  -3   1     9269.40     9443.08    159.89 o 
   2  -3   1      932.64     1016.50     39.23 o 
   3  -3   1      302.14      307.21     17.87 o 
   4  -3   1      136.67      117.95      9.23 o 
   5  -3   1      169.43      179.88     13.84 o 
   6  -3   1      212.18      197.21     10.15 o 
   7  -3   1      374.64      409.73     17.74 o 
   8  -3   1        2.67       16.00      9.70 o 
  -8  -2   1       57.34       63.79     16.53 o 
  -7  -2   1      179.79      186.15     14.75 o 
  -6  -2   1       96.80      106.79     10.42 o 
  -5  -2   1      270.81      261.79     19.81 o 
  -4  -2   1       15.90       15.43      4.07 o 
  -3  -2   1     1372.05     1389.99     36.67 o 
  -2  -2   1    21190.57    21081.50    311.70 o 
  -1  -2   1      184.90      169.67      5.79 o 
   0  -2   1      315.57      342.40     12.10 o 
   1  -2   1    27439.25    26382.15    558.38 o 
   2  -2   1      205.37      271.37     11.75 o 
   3  -2   1      388.96      308.99     19.65 o 
   4  -2   1     1503.48     1678.92     56.94 o 
   5  -2   1      567.14      587.52     23.88 o 
   6  -2   1      367.81      412.75     20.19 o 
   7  -2   1       98.71      109.62     11.41 o 
   8  -2   1      184.82      189.04     25.10 o 
  -8  -1   1       11.54       -8.20      8.20 o 
  -7  -1   1      113.80      123.57     11.68 o 
  -6  -1   1      328.39      350.65     25.11 o 
  -5  -1   1      480.36      469.33     25.32 o 
  -4  -1   1      605.12      577.57     25.93 o 
  -3  -1   1      112.98      111.59      9.68 o 
  -2  -1   1    15134.14    15233.09    185.77 o 
  -1  -1   1       96.70      123.90      5.12 o 
   1  -1   1     1343.95     1456.55     37.75 o 
   2  -1   1      661.92      778.60     18.29 o 
   3  -1   1       59.10       73.10      9.01 o 
   4  -1   1      784.99      812.30     35.20 o 
   5  -1   1      284.77      260.78     15.62 o 
   6  -1   1      180.84      197.09     13.54 o 
   7  -1   1      430.21      463.14     27.77 o 
   8  -1   1        7.26       18.35     13.06 o 
  -8   0   1        1.81        7.58      8.44 o 
  -7   0   1        0.93        2.58      6.90 o 
  -6   0   1        0.09        6.91      4.09 o 
  -5   0   1       64.73       76.88      9.17 o 
  -4   0   1       39.43       38.92      6.24 o 
  -3   0   1      898.46      923.56     29.93 o 
  -2   0   1       82.39       90.60      6.92 o 
   2   0   1        0.12        5.10      3.59 o 
   3   0   1      206.92      187.79     13.66 o 
   4   0   1        3.74        8.29      5.42 o 
   5   0   1       48.94       47.65     15.23 o 
   6   0   1      109.50      114.22     17.17 o 
   7   0   1       36.88       38.08     12.74 o 
   8   0   1       20.91        7.42     10.52 o 
  -8   1   1       11.26        3.12      8.79 o 
  -7   1   1      116.14       97.36     17.09 o 
  -6   1   1      326.17      357.28     20.77 o 
  -5   1   1      484.77      471.96     22.15 o 
  -4   1   1      621.47      583.00     22.76 o 
  -3   1   1      108.93      100.59      7.37 o 
  -2   1   1    15136.01    15763.13    317.54 o 
  -1   1   1      101.61      135.91      8.08 o 
   1   1   1     1345.42     1472.38     33.72 o 
   2   1   1      675.61      713.86     24.37 o 
   3   1   1       60.49       65.07      8.14 o 
   4   1   1      801.33      765.06     26.87 o 
   5   1   1      282.81      273.94     15.99 o 
   6   1   1      178.16      195.58     14.75 o 
   7   1   1      430.54      447.64     36.11 o 
   8   1   1        6.76       12.24     13.04 o 
  -8   2   1       56.71       59.07     14.51 o 
  -5   2   1      259.85      280.74     14.89 o 
  -4   2   1       12.88       18.08      3.83 o 
  -3   2   1     1371.65     1366.02     35.30 o 
   0   2   1      334.55      357.45     12.89 o 
   1   2   1    27422.45    26274.19    543.79 o 
   3   2   1      414.18      361.77     12.31 o 
   4   2   1     1502.50     1609.98     42.97 o 
   5   2   1      570.86      581.42     22.53 o 
   8   2   1      184.41      233.00     28.10 o 
  -5   3   1      480.63      470.38     17.83 o 
  -4   3   1     4065.17     4065.22     92.82 o 
  -3   3   1     2014.12     1857.18     43.06 o 
   0   3   1     6594.04     6344.01     97.93 o 
   4   3   1      131.46      118.69      5.96 o 
   5   3   1      177.00      190.79      9.62 o 
  -1   4   1      325.05      330.73     15.70 o 
   0   4   1     4481.34     4495.02     99.54 o 
  -2 -16   2       93.25       91.60     17.60 o 
  -1 -16   2       36.15       41.28      7.57 o 
   0 -16   2       66.18       55.92     15.43 o 
   1 -16   2       72.18       68.17     11.49 o 
   2 -16   2       14.38       24.41     11.81 o 
  -3 -15   2      202.85      209.62     27.14 o 
  -2 -15   2       11.84       -4.93      7.69 o 
  -1 -15   2      111.42      110.46     10.80 o 
   0 -15   2      183.19      169.07     16.00 o 
   1 -15   2       28.00       41.06      7.20 o 
   2 -15   2      146.07      174.83     17.09 o 
   3 -15   2        9.41        8.44      7.51 o 
  -4 -14   2       76.79       91.20     18.66 o 
  -3 -14   2       25.24       32.01     11.94 o 
  -2 -14   2        4.81       -1.01     10.29 o 
  -1 -14   2      109.76      102.95      9.93 o 
   0 -14   2       11.12        8.64      3.73 o 
   1 -14   2       13.33       32.41      8.18 o 
   2 -14   2       30.32       39.77     13.67 o 
   3 -14   2       10.93       12.01      8.02 o 
   4 -14   2       20.30       22.32      7.78 o 
   5 -14   2       41.01       58.31     15.90 o 
  -5 -13   2       52.81       69.07     16.73 o 
  -4 -13   2       62.25       37.30      9.20 o 
  -3 -13   2        8.29        4.98      6.80 o 
  -2 -13   2       52.32       43.96     11.61 o 
  -1 -13   2       14.87       16.37      6.15 o 
   0 -13   2      241.03      223.91     13.34 o 
   1 -13   2       22.63       27.32     15.79 o 
   2 -13   2       53.34       35.89      9.60 o 
   3 -13   2      205.91      226.98     24.10 o 
   4 -13   2       44.74       62.26     14.14 o 
   5 -13   2      387.70      380.12     25.32 o 
  -5 -12   2       18.89        4.51      5.43 o 
  -4 -12   2       93.51       75.02     10.73 o 
  -3 -12   2       54.64       57.65      8.98 o 
  -2 -12   2       29.01       53.62     20.78 o 
  -1 -12   2       19.15       13.99      7.93 o 
   0 -12   2       29.15       35.61      4.62 o 
   1 -12   2      289.31      255.28     12.42 o 
   2 -12   2       31.06       29.64      6.93 o 
   3 -12   2       89.02       82.18     14.78 o 
   4 -12   2       59.13       67.92     14.72 o 
   5 -12   2       29.28       31.63     10.31 o 
   6 -12   2        6.90        9.42     10.69 o 
  -6 -11   2       13.89       12.21     15.10 o 
  -5 -11   2       46.23       61.23      8.18 o 
  -4 -11   2        5.33        5.02      4.03 o 
  -3 -11   2      147.25      115.11     11.57 o 
  -2 -11   2       35.33       53.79      8.93 o 
  -1 -11   2       20.54       19.53      3.82 o 
   0 -11   2       12.74       21.12      5.43 o 
   1 -11   2        2.45        3.77      4.00 o 
   2 -11   2      950.93      896.30     31.94 o 
   3 -11   2      820.99      796.06     43.60 o 
   4 -11   2       58.24       53.81     12.13 o 
   5 -11   2       17.49        8.91      8.49 o 
   6 -11   2       26.62       48.88     10.28 o 
  -7 -10   2      112.60      136.19     16.12 o 
  -6 -10   2       23.01       30.30      8.16 o 
  -5 -10   2      135.53      136.53     11.48 o 
  -4 -10   2      990.41      951.94     44.05 o 
  -3 -10   2        7.23       12.17      4.24 o 
  -2 -10   2      324.39      332.30     12.63 o 
  -1 -10   2      288.98      294.90     10.17 o 
   0 -10   2      140.55      154.17      6.96 o 
   1 -10   2      214.36      236.03     11.06 o 
   2 -10   2       46.31       44.99      5.00 o 
   3 -10   2      590.58      590.76     35.23 o 
   4 -10   2      188.91      171.67     20.49 o 
   5 -10   2       88.81       78.36     15.20 o 
   6 -10   2      207.89      226.19     23.96 o 
   7 -10   2       88.90       79.77     16.95 o 
  -7  -9   2       12.53        7.32     10.67 o 
  -6  -9   2       69.25       81.91     11.61 o 
  -5  -9   2      491.71      488.99     20.88 o 
  -4  -9   2      388.05      426.78     18.16 o 
  -3  -9   2     2214.12     2061.08     52.14 o 
  -2  -9   2      613.64      654.93     19.95 o 
  -1  -9   2     1000.29      984.42     19.51 o 
   0  -9   2      283.35      266.44      8.70 o 
   1  -9   2      157.19      162.82      6.11 o 
   2  -9   2      645.21      668.21     18.37 o 
   3  -9   2      498.26      467.50     30.71 o 
   4  -9   2      136.62      121.54     17.58 o 
   5  -9   2      255.88      296.54     35.81 o 
   6  -9   2      166.47      171.78     16.09 o 
   7  -9   2       35.11       31.85      6.95 o 
  -8  -8   2        5.82       13.19      6.87 o 
  -7  -8   2       45.89       44.41      9.15 o 
  -6  -8   2      180.08      173.61     15.86 o 
  -5  -8   2        3.54        3.59      4.22 o 
  -4  -8   2       43.00       40.34      6.03 o 
  -3  -8   2       72.61       70.41      7.08 o 
  -2  -8   2       60.12       55.92      6.89 o 
  -1  -8   2       78.53       99.44      5.03 o 
   0  -8   2      292.65      274.30      8.38 o 
   1  -8   2      175.42      202.17      6.45 o 
   2  -8   2       61.60       62.42      5.15 o 
   3  -8   2      205.24      216.42     20.14 o 
   4  -8   2       38.21       26.43      7.29 o 
   5  -8   2      103.30       95.79     11.17 o 
   6  -8   2       81.95       65.10     10.50 o 
   7  -8   2        3.04        6.32      5.89 o 
   8  -8   2       12.00       13.73      8.41 o 
  -8  -7   2        0.49        4.90      6.21 o 
  -7  -7   2      152.82      135.57     14.60 o 
  -6  -7   2       91.05      101.93     19.36 o 
  -5  -7   2      349.70      342.10     18.93 o 
  -4  -7   2      284.82      244.53     12.91 o 
  -3  -7   2      227.20      205.28      7.84 o 
  -2  -7   2     1446.74     1435.15     36.05 o 
  -1  -7   2     1095.33     1154.47     23.81 o 
   0  -7   2      837.41      880.72     15.88 o 
   1  -7   2      473.20      469.85     11.84 o 
   2  -7   2      947.22      938.24     29.80 o 
   3  -7   2       65.60       49.06      7.22 o 
   4  -7   2       81.83       79.64     10.36 o 
   5  -7   2      149.88      150.18     13.45 o 
   6  -7   2      115.63      117.09     12.67 o 
   7  -7   2       52.05       45.19      7.44 o 
   8  -7   2       65.37       48.26     13.32 o 
  -8  -6   2       28.28       18.90      7.48 o 
  -7  -6   2       92.17      103.27     12.18 o 
  -6  -6   2      202.18      194.79     15.51 o 
  -5  -6   2       16.90        4.91      4.77 o 
  -4  -6   2       90.22       86.61      7.75 o 
  -3  -6   2      181.40      175.87      9.93 o 
  -2  -6   2     1795.50     1830.68     31.26 o 
  -1  -6   2      850.07      820.20     18.48 o 
   0  -6   2      217.95      253.10      7.05 o 
   1  -6   2      664.17      562.53     16.94 o 
   2  -6   2      179.74      183.55      8.19 o 
   3  -6   2      307.83      283.85     10.69 o 
   4  -6   2      317.30      285.95     16.26 o 
   5  -6   2       36.93       43.45      8.53 o 
   6  -6   2      203.10      225.08     28.56 o 
   7  -6   2       84.75      100.28      9.66 o 
   8  -6   2       13.91       34.11     11.31 o 
  -8  -5   2       66.09       73.51     12.40 o 
  -7  -5   2      130.23      125.41     12.93 o 
  -6  -5   2       30.37       19.23      7.64 o 
  -5  -5   2       36.65       23.56      7.82 o 
  -4  -5   2       86.02       74.27      8.20 o 
  -3  -5   2      260.22      298.92     12.01 o 
  -2  -5   2      652.51      639.38     14.36 o 
  -1  -5   2       92.24       90.37      5.16 o 
   0  -5   2      254.89      203.22      5.33 o 
   1  -5   2     1742.06     1855.66     34.39 o 
   2  -5   2      455.85      427.90     10.21 o 
   3  -5   2      280.96      274.59      9.53 o 
   4  -5   2      230.88      201.48     14.62 o 
   5  -5   2       30.05       22.23      6.55 o 
   6  -5   2      134.78      147.50     24.49 o 
   7  -5   2       67.97       77.70      8.60 o 
   8  -5   2       78.22       76.17     15.56 o 
  -8  -4   2       24.16       22.23      9.00 o 
  -7  -4   2      137.25      111.53     16.44 o 
  -6  -4   2      298.42      296.54     24.33 o 
  -5  -4   2      522.59      504.54     30.51 o 
  -4  -4   2      114.76      106.84      9.26 o 
  -3  -4   2       29.29       20.31      2.31 o 
  -2  -4   2     1951.15     1843.54     58.75 o 
  -1  -4   2     1410.97     1310.87     27.08 o 
   0  -4   2      214.45      200.36      9.95 o 
   1  -4   2      206.58      145.35      5.73 o 
   2  -4   2      209.36      194.78      6.63 o 
   3  -4   2     1045.32     1038.71     27.21 o 
   4  -4   2      383.47      386.48     37.70 o 
   5  -4   2      267.77      271.54     15.42 o 
   6  -4   2      267.90      262.94     16.49 o 
   7  -4   2      247.97      250.30     14.07 o 
   8  -4   2       18.55       16.78      8.80 o 
  -8  -3   2       28.39       25.77     11.59 o 
  -7  -3   2       22.89       33.41     16.79 o 
  -6  -3   2      227.20      218.96     22.21 o 
  -5  -3   2       55.33       76.86      8.91 o 
  -4  -3   2     2637.59     2797.82     79.78 o 
  -3  -3   2     1643.90     1692.13     27.96 o 
  -2  -3   2     3762.79     3813.23     51.80 o 
  -1  -3   2     1780.79     1766.98     34.23 o 
   0  -3   2      439.84      453.85     13.59 o 
   1  -3   2      155.81      171.29      6.92 o 
   2  -3   2      413.91      424.44     10.91 o 
   3  -3   2      143.00      139.04      8.98 o 
   4  -3   2      237.65      242.42     18.52 o 
   5  -3   2       88.80       91.58     11.70 o 
   6  -3   2      271.24      308.28     14.76 o 
   7  -3   2      109.09       80.91      7.97 o 
   8  -3   2      207.00      186.14     25.47 o 
  -8  -2   2        9.10       35.71     14.32 o 
  -7  -2   2       22.76       24.59      8.16 o 
  -6  -2   2       88.04       77.47      9.87 o 
  -5  -2   2      125.74      147.95     11.51 o 
  -4  -2   2      167.97      147.42     13.32 o 
  -3  -2   2       66.06       79.22      5.14 o 
  -2  -2   2    17907.96    17682.08    265.59 o 
  -1  -2   2        2.27        3.17      1.86 o 
   0  -2   2     4830.65     4542.61     70.65 o 
   1  -2   2     1555.21     1496.66     22.43 o 
   2  -2   2      252.26      251.52      8.55 o 
   3  -2   2        0.11        5.88      3.40 o 
   4  -2   2      441.07      444.67     16.96 o 
   5  -2   2      301.15      282.79     16.46 o 
   6  -2   2      365.59      409.37     22.04 o 
   7  -2   2       12.93       12.34      4.63 o 
   8  -2   2       54.88       58.19     15.00 o 
  -8  -1   2      102.43       90.95     18.63 o 
  -7  -1   2      134.72      123.26     11.96 o 
  -6  -1   2       73.10       72.71      8.44 o 
  -5  -1   2      837.15      829.06     35.31 o 
  -4  -1   2      397.41      415.10     21.83 o 
  -3  -1   2      194.80      177.70     12.73 o 
  -2  -1   2     8026.92     8506.16    133.10 o 
  -1  -1   2    13853.16    12979.00    281.31 o 
   1  -1   2      847.36      851.46     15.13 o 
   2  -1   2     4848.39     5117.65     80.79 o 
   3  -1   2      544.58      593.34     26.48 o 
   4  -1   2      665.84      664.72     31.72 o 
   5  -1   2      797.82      826.91     50.54 o 
   6  -1   2      160.29      155.30     10.87 o 
   7  -1   2       92.79      111.95     19.66 o 
   8  -1   2       40.01       21.31     12.43 o 
  -8   0   2       33.60       75.05     16.57 o 
  -7   0   2        0.57       -7.47      8.08 o 
  -6   0   2      134.14      130.16     12.37 o 
  -5   0   2       48.17       76.52      9.48 o 
  -4   0   2      225.55      209.92     14.01 o 
  -3   0   2       13.44       18.45      4.72 o 
  -2   0   2    27927.17    27226.56    403.49 o 
  -1   0   2    21636.63    20452.99    427.86 o 
   1   0   2      515.56      436.56     14.94 o 
   2   0   2      635.31      777.01     26.41 o 
   3   0   2       16.82       26.55      6.10 o 
   4   0   2     1804.03     1697.35     55.74 o 
   5   0   2       87.71       88.30      9.06 o 
   6   0   2      551.12      614.81     23.55 o 
   7   0   2      180.64      159.49     21.17 o 
   8   0   2        0.20       -9.25      9.25 o 
  -8   1   2      102.57      139.73     21.91 o 
  -7   1   2      136.01      113.17     17.88 o 
  -6   1   2       67.20       64.48      8.82 o 
  -5   1   2      853.93      829.64     31.75 o 
  -4   1   2      403.20      414.40     18.83 o 
  -3   1   2      177.83      159.06      9.88 o 
  -2   1   2     8041.94     8176.87    180.73 o 
  -1   1   2    13860.10    13355.87    197.94 o 
   1   1   2      845.40      834.46     23.73 o 
   2   1   2     4837.26     4935.75    112.54 o 
   3   1   2      545.18      532.25     23.59 o 
   4   1   2      673.93      654.76     29.45 o 
   5   1   2      785.18      828.01     31.07 o 
   6   1   2      162.59      174.14     13.80 o 
   7   1   2       98.49      122.76     19.07 o 
   8   1   2       37.16       55.46     17.13 o 
  -8   2   2        8.69       20.35      9.04 o 
  -5   2   2      125.28      163.32     11.59 o 
  -4   2   2      168.70      150.21      9.88 o 
  -3   2   2       65.65       78.29      6.18 o 
  -2   2   2    17886.76    16602.30    371.16 o 
  -1   2   2        2.86        3.60      2.25 o 
   1   2   2     1553.64     1506.82     21.22 o 
   2   2   2      255.64      221.00      6.50 o 
   3   2   2        0.03        5.82      4.17 o 
   5   2   2      303.17      311.12     15.32 o 
   8   2   2       56.14       57.49     16.60 o 
  -5   3   2       55.90       71.29      6.67 o 
  -4   3   2     2639.04     2588.64     63.44 o 
  -3   3   2     1650.29     1613.11     40.72 o 
  -2   3   2     3761.53     3629.61     82.95 o 
   0   3   2      437.93      457.34     13.24 o 
   1   3   2      154.04      169.06      8.04 o 
   4   3   2      236.85      221.26     14.83 o 
   5   3   2       91.76       96.46      6.67 o 
  -4   4   2      109.36       94.28      5.54 o 
  -1   4   2     1409.48     1279.71     37.92 o 
   0   4   2      211.02      186.93      8.24 o 
   1   4   2      209.63      157.78     10.10 o 
   0   5   2      249.80      200.20      9.33 o 
  -2 -16   3      133.04      134.53     21.13 o 
  -1 -16   3       61.25       74.80     17.93 o 
   0 -16   3        0.03        3.38      9.88 o 
   1 -16   3        9.83       22.18      9.68 o 
   2 -16   3        1.83        5.55      8.08 o 
  -3 -15   3        9.20        3.32      8.29 o 
  -2 -15   3       66.13       62.82     14.58 o 
  -1 -15   3       24.99       36.79      6.47 o 
   0 -15   3      138.71      115.88     13.57 o 
   1 -15   3        1.86       -3.25      9.06 o 
   2 -15   3        6.34       -1.18     11.51 o 
  -4 -14   3       73.55       89.95     18.10 o 
  -3 -14   3        6.50       15.99     11.23 o 
  -2 -14   3        4.08        0.54      6.68 o 
  -1 -14   3       43.10       42.09      7.79 o 
   0 -14   3       10.92       12.60      5.26 o 
   1 -14   3      155.18      156.75     14.72 o 
   2 -14   3        8.79       24.64     10.21 o 
   3 -14   3       88.07       85.66     15.37 o 
   4 -14   3      201.79      217.73     25.51 o 
   5 -14   3       81.66       39.27     13.00 o 
  -5 -13   3      152.70      178.03     25.67 o 
  -4 -13   3       64.80       52.42     13.88 o 
  -3 -13   3      103.52      109.89     17.89 o 
  -2 -13   3       72.20       56.18     13.06 o 
  -1 -13   3        3.87       -3.60      5.33 o 
   0 -13   3      203.94      205.26     15.73 o 
   1 -13   3      131.24      129.51     11.20 o 
   2 -13   3      109.04       88.85     10.49 o 
   3 -13   3      736.02      770.32     45.21 o 
   4 -13   3       33.54       16.54      8.19 o 
   5 -13   3      100.20      111.16     19.80 o 
  -5 -12   3        1.61       -6.72      6.72 o 
  -4 -12   3      191.45      183.73     16.82 o 
  -3 -12   3      318.66      304.05     18.65 o 
  -2 -12   3      200.88      229.93     23.85 o 
  -1 -12   3        1.35       -0.78      3.88 o 
   0 -12   3       65.28       66.28      6.00 o 
   1 -12   3       68.21       62.24      5.93 o 
   2 -12   3        4.37       -1.09      5.49 o 
   3 -12   3      333.87      379.44     26.47 o 
   4 -12   3      257.18      244.73     26.34 o 
   5 -12   3        7.06        3.62      8.59 o 
   6 -12   3       31.36       39.25     12.50 o 
  -6 -11   3      125.27      133.46     16.30 o 
  -5 -11   3       59.50       70.75     11.54 o 
  -4 -11   3      153.53      141.89     14.71 o 
  -3 -11   3      548.59      570.41     21.20 o 
  -2 -11   3       53.18       56.58      7.49 o 
  -1 -11   3      154.58      140.61      7.36 o 
   0 -11   3      114.51      109.48      7.84 o 
   1 -11   3      194.60      156.22     10.13 o 
   2 -11   3      454.37      501.20     23.61 o 
   3 -11   3      496.50      544.72     26.25 o 
   4 -11   3        3.06       10.20      8.14 o 
   5 -11   3      130.49      152.86     21.21 o 
   6 -11   3      100.25      153.78     22.50 o 
  -7 -10   3        0.59        9.79      8.16 o 
  -6 -10   3      267.52      256.73     20.38 o 
  -5 -10   3       50.47       52.50     19.20 o 
  -4 -10   3      198.75      190.82     16.35 o 
  -3 -10   3       71.97       59.74      7.39 o 
  -2 -10   3      204.61      202.41     11.22 o 
  -1 -10   3       28.54       24.94      3.62 o 
   0 -10   3       11.59       15.04      2.70 o 
   1 -10   3      202.85      231.28     11.28 o 
   2 -10   3        6.19        3.30      3.21 o 
   3 -10   3      106.76      107.00     11.45 o 
   4 -10   3      187.51      197.82     22.95 o 
   5 -10   3       63.62       78.14     15.71 o 
   6 -10   3       70.60       81.51     17.28 o 
  -7  -9   3       22.44       46.14     10.49 o 
  -6  -9   3       25.91       20.61     13.51 o 
  -5  -9   3       47.74       70.01     11.21 o 
  -4  -9   3       87.60       78.42      8.33 o 
  -3  -9   3      245.63      242.64     15.46 o 
  -2  -9   3      673.95      679.54     20.37 o 
  -1  -9   3       92.86       82.05      7.09 o 
   0  -9   3      653.23      623.80     16.38 o 
   1  -9   3        8.85        6.63      2.77 o 
   2  -9   3      206.31      204.97     13.83 o 
   3  -9   3      201.91      189.10     14.40 o 
   4  -9   3        1.47       17.04     11.17 o 
   5  -9   3       70.93       48.09     13.37 o 
   6  -9   3       30.55       57.45     14.48 o 
   7  -9   3      179.97      169.39     16.95 o 
  -8  -8   3       21.80       14.26      7.99 o 
  -7  -8   3      196.37      219.94     18.49 o 
  -6  -8   3      463.47      493.71     26.49 o 
  -5  -8   3      142.84      119.39     12.74 o 
  -4  -8   3      143.20      137.41     10.46 o 
  -3  -8   3       71.86       87.59     10.82 o 
  -2  -8   3      157.16      151.10      9.17 o 
  -1  -8   3      749.56      748.40     16.64 o 
   0  -8   3       27.07       28.57      2.85 o 
   1  -8   3     1136.02     1077.29     30.58 o 
   2  -8   3      774.99      832.28     20.04 o 
   3  -8   3      526.16      504.34     31.41 o 
   4  -8   3      852.74      860.36     45.05 o 
   5  -8   3       94.55      112.00     17.92 o 
   6  -8   3       47.80       41.90      8.81 o 
   7  -8   3       95.57      100.39     10.66 o 
   8  -8   3       39.13       38.11     11.80 o 
  -8  -7   3        1.91       -3.97     11.67 o 
  -7  -7   3       32.15       56.07      9.94 o 
  -6  -7   3      149.31      136.41     13.65 o 
  -5  -7   3      241.33      250.92     17.28 o 
  -4  -7   3      248.01      253.04     16.31 o 
  -3  -7   3      343.46      300.48     10.37 o 
  -2  -7   3     2877.86     2891.01     58.85 o 
  -1  -7   3      341.68      360.62     11.63 o 
   0  -7   3      226.90      195.45      6.45 o 
   1  -7   3      496.64      496.79     17.49 o 
   2  -7   3      217.87      218.22      8.61 o 
   3  -7   3      248.57      258.98     22.97 o 
   4  -7   3      125.17      156.54     12.78 o 
   5  -7   3      349.84      357.78     20.54 o 
   6  -7   3       90.61      105.81     12.43 o 
   7  -7   3       50.27       65.52     11.17 o 
   8  -7   3       30.65       19.47      9.57 o 
  -8  -6   3       35.60       30.48      7.58 o 
  -7  -6   3      121.44      107.57     12.72 o 
  -6  -6   3       43.36       54.85     29.29 o 
  -5  -6   3       89.09       85.95     10.19 o 
  -4  -6   3       66.68       59.68      9.51 o 
  -3  -6   3      179.01      154.24     11.07 o 
  -2  -6   3      404.12      425.36     16.44 o 
  -1  -6   3      606.68      564.55     14.31 o 
   0  -6   3      367.42      359.34      9.07 o 
   1  -6   3       84.21       89.64      6.23 o 
   2  -6   3      179.51      191.42      7.54 o 
   3  -6   3      774.65      735.24     44.45 o 
   4  -6   3      134.42      137.55     11.79 o 
   5  -6   3      299.44      323.94     18.58 o 
   6  -6   3       82.13      108.25     11.95 o 
   7  -6   3      100.03       93.74     11.70 o 
   8  -6   3       49.98       30.09     11.56 o 
  -8  -5   3       31.79       24.05      7.23 o 
  -7  -5   3       83.42       68.83     14.08 o 
  -6  -5   3      987.01      937.37     47.79 o 
  -5  -5   3       12.96       11.88      6.39 o 
  -4  -5   3      524.83      507.59     14.19 o 
  -3  -5   3      147.89      138.90     11.51 o 
  -2  -5   3       14.13       17.12      2.97 o 
  -1  -5   3      622.06      594.02     17.32 o 
   0  -5   3     1287.89     1374.52     51.38 o 
   1  -5   3      255.11      265.34      8.84 o 
   2  -5   3      545.63      561.88     13.55 o 
   3  -5   3      290.16      287.95     12.89 o 
   4  -5   3      136.02      114.96     10.56 o 
   5  -5   3      201.37      199.92     14.13 o 
   6  -5   3      206.47      225.30     24.70 o 
   7  -5   3      113.27      119.85     12.81 o 
   8  -5   3       43.92       40.47     11.19 o 
  -8  -4   3       37.62       36.01     11.65 o 
  -7  -4   3       16.49       18.26      8.19 o 
  -6  -4   3     1027.17      982.99     47.82 o 
  -5  -4   3       78.39       79.45     12.28 o 
  -4  -4   3     2941.86     2999.74     55.57 o 
  -3  -4   3      176.38      177.65     13.98 o 
  -2  -4   3     5094.07     5276.25     87.48 o 
  -1  -4   3     1512.73     1462.99     30.27 o 
   0  -4   3      508.63      496.54     18.58 o 
   1  -4   3     3670.74     3564.10     67.50 o 
   2  -4   3      467.21      452.25      8.45 o 
   3  -4   3      189.59      206.33     11.33 o 
   4  -4   3      163.22      166.36     11.53 o 
   5  -4   3       98.00       99.26     10.21 o 
   6  -4   3      250.06      252.66     16.43 o 
   7  -4   3      540.85      591.37     26.79 o 
   8  -4   3      354.45      334.60     29.41 o 
  -8  -3   3       46.87       65.98     10.30 o 
  -7  -3   3       20.21       10.52      7.68 o 
  -6  -3   3      362.88      316.66     18.72 o 
  -5  -3   3      202.07      213.42     13.89 o 
  -4  -3   3     7295.97     7178.83    177.57 o 
  -3  -3   3      972.47      920.85     21.90 o 
  -2  -3   3      706.82      730.76     17.79 o 
  -1  -3   3      358.18      345.55     18.15 o 
   0  -3   3     1206.99     1120.60     41.15 o 
   1  -3   3     5715.54     5852.51     76.86 o 
   2  -3   3      843.04      782.76     11.56 o 
   3  -3   3      318.93      375.23     14.84 o 
   4  -3   3      111.79      146.22      8.79 o 
   5  -3   3      991.44      964.15     25.50 o 
   6  -3   3       11.71       19.87      5.05 o 
   7  -3   3       46.69       49.84      6.02 o 
   8  -3   3      237.52      317.41     32.78 o 
  -8  -2   3       17.41       11.31      9.74 o 
  -7  -2   3       16.05       22.15      6.50 o 
  -6  -2   3      354.70      382.94     25.77 o 
  -5  -2   3      270.14      328.02     26.81 o 
  -4  -2   3     4244.66     4193.86    109.68 o 
  -3  -2   3       62.89       89.70      5.76 o 
  -2  -2   3     4278.12     4561.39    107.70 o 
  -1  -2   3     1987.23     1869.57     34.63 o 
   0  -2   3     2985.69     2689.14     65.56 o 
   1  -2   3     9752.70    10022.66    181.92 o 
   2  -2   3      576.59      523.54     15.72 o 
   3  -2   3      196.48      193.64     10.78 o 
   4  -2   3      914.12      905.44     21.62 o 
   5  -2   3       44.75       35.10      7.38 o 
   6  -2   3      471.60      499.68     21.53 o 
   7  -2   3      301.64      313.92     15.83 o 
   8  -2   3      193.71      218.26     27.28 o 
  -8  -1   3       35.96       92.72     18.35 o 
  -7  -1   3       67.39       72.28      9.18 o 
  -6  -1   3      377.03      351.35     18.17 o 
  -5  -1   3      891.22      912.93     28.67 o 
  -4  -1   3      131.93      151.74     13.00 o 
  -3  -1   3     1108.83     1077.08     24.62 o 
  -2  -1   3     8883.36     8966.10    136.11 o 
  -1  -1   3     1070.23     1030.20     30.68 o 
   0  -1   3    11827.36    11419.50    241.83 o 
   1  -1   3     4931.66     5023.34     64.67 o 
   2  -1   3     4522.53     4924.82     79.16 o 
   3  -1   3     1550.47     1472.96     60.36 o 
   4  -1   3      347.36      348.79     15.33 o 
   5  -1   3      957.12      897.83     22.80 o 
   6  -1   3      141.18      151.26      9.82 o 
   7  -1   3       53.15       37.05     12.52 o 
   8  -1   3       72.18       99.40     18.40 o 
  -8   0   3       54.66       65.80     14.54 o 
  -7   0   3      199.25      195.65     23.43 o 
  -6   0   3       91.83       78.24      8.89 o 
  -5   0   3       11.47       13.54      5.18 o 
  -4   0   3        1.66        5.85      4.48 o 
  -3   0   3      246.42      208.24     12.74 o 
  -2   0   3      378.64      408.86     12.53 o 
  -1   0   3       27.41       26.11      4.03 o 
   1   0   3      101.45      113.74      7.35 o 
   2   0   3      293.37      293.17      8.82 o 
   3   0   3      510.89      476.15     22.88 o 
   4   0   3      131.99      131.74     13.25 o 
   5   0   3       90.61       87.96      9.23 o 
   6   0   3       59.41       70.34     10.25 o 
   7   0   3       45.03       28.03     11.13 o 
   8   0   3        6.81       -2.31      8.33 o 
  -8   1   3       36.54       53.21     14.70 o 
  -7   1   3       65.71       89.59     17.76 o 
  -6   1   3      370.78      353.61     21.22 o 
  -5   1   3      895.79      900.09     34.29 o 
  -4   1   3      131.89      153.18     11.50 o 
  -3   1   3     1107.09     1081.38     33.70 o 
  -2   1   3     8879.58     8377.42    190.07 o 
  -1   1   3     1074.11     1077.79     43.14 o 
   0   1   3    11837.28    11323.98    242.44 o 
   1   1   3     4932.79     5011.57     78.12 o 
   2   1   3     4516.75     4839.87    125.55 o 
   3   1   3     1551.42     1490.41     45.50 o 
   4   1   3      350.87      391.79     21.91 o 
   5   1   3      955.11      961.33     40.83 o 
   6   1   3      146.41      169.42     13.61 o 
   7   1   3       55.27       82.25     16.56 o 
   8   1   3       73.26       77.41     16.52 o 
  -8   2   3       17.02        3.11      8.92 o 
  -6   2   3      351.51      336.97     19.38 o 
  -5   2   3      270.27      314.30     17.20 o 
  -4   2   3     4263.72     4205.23    100.63 o 
  -3   2   3       64.46       84.07      6.98 o 
  -2   2   3     4304.35     4406.45    101.85 o 
  -1   2   3     2021.39     1930.82     47.19 o 
   0   2   3     2986.37     2798.43     60.90 o 
   1   2   3     9731.45     9904.40    234.69 o 
   2   2   3      581.91      575.37     28.90 o 
   3   2   3      203.51      195.26      7.63 o 
   4   2   3      914.95      882.22     34.85 o 
   8   2   3      195.11      185.53     24.74 o 
  -5   3   3      191.23      190.39     11.91 o 
  -4   3   3     7301.60     7386.46    162.58 o 
  -3   3   3      983.62      954.28     27.99 o 
  -2   3   3      703.41      675.89     22.06 o 
  -1   3   3      356.67      329.66     22.59 o 
   0   3   3     1199.64     1119.50     27.64 o 
   1   3   3     5731.69     5864.36    179.90 o 
   2   3   3      858.37      789.75     53.63 o 
   3   3   3      324.65      377.13     12.43 o 
   4   3   3      111.23      131.87      7.35 o 
   5   3   3      995.94     1044.36     29.90 o 
  -5   4   3       77.24       96.20      7.31 o 
  -4   4   3     2927.92     3048.60     71.51 o 
  -3   4   3      178.00      172.11      9.03 o 
  -1   4   3     1494.23     1463.71     41.23 o 
   0   4   3      506.49      463.13     14.86 o 
   1   4   3     3674.73     3605.98     59.56 o 
   2   4   3      464.73      414.52     13.85 o 
   0   5   3     1287.27     1290.90     33.67 o 
   2   5   3      547.99      561.76     21.40 o 
   0   6   3      366.66      364.56     13.79 o 
  -2 -16   4       10.24        3.03      8.05 o 
  -1 -16   4       24.09       31.44     14.86 o 
   0 -16   4       46.14       64.93     16.09 o 
  -3 -15   4       44.97       48.36     13.82 o 
  -2 -15   4      163.15      165.44     22.79 o 
  -1 -15   4        5.34        1.53      5.67 o 
   0 -15   4       59.13       67.19     16.22 o 
   1 -15   4      121.38      146.30     22.69 o 
   2 -15   4       21.14       34.77     12.38 o 
  -4 -14   4      107.63      111.90     20.54 o 
  -3 -14   4       54.63       58.38     14.43 o 
  -2 -14   4       42.63       47.91     13.34 o 
  -1 -14   4      219.18      177.96     21.54 o 
   0 -14   4       17.73       22.87      8.53 o 
   1 -14   4        2.46       -0.96     10.14 o 
   2 -14   4      143.21      120.04     19.86 o 
   3 -14   4      100.28      105.83     13.23 o 
   4 -14   4      281.21      293.00     30.25 o 
   5 -14   4       34.77       38.03     12.61 o 
  -5 -13   4       31.93       12.71      6.91 o 
  -4 -13   4        9.13       22.66     10.97 o 
  -3 -13   4       22.70       32.51     12.10 o 
  -2 -13   4      209.05      190.93     22.83 o 
  -1 -13   4       11.87        9.57      5.14 o 
   0 -13   4       10.50       13.77      4.92 o 
   1 -13   4      224.46      223.44     13.01 o 
   2 -13   4       84.50      105.60     12.15 o 
   3 -13   4      812.97      787.39     57.52 o 
   4 -13   4      125.16      136.75     20.16 o 
   5 -13   4      134.48      166.49     24.72 o 
  -5 -12   4       36.51       33.38      8.91 o 
  -4 -12   4       36.75       28.03      8.27 o 
  -3 -12   4       39.11       32.90      8.19 o 
  -2 -12   4       25.98       20.77      9.48 o 
  -1 -12   4        3.86        2.18      3.61 o 
   0 -12   4        1.40        7.38      3.24 o 
   1 -12   4      845.55      802.05     20.64 o 
   2 -12   4       37.21       53.18      9.25 o 
   3 -12   4       14.25       33.95      7.74 o 
   4 -12   4       87.73       93.70     17.27 o 
   5 -12   4       47.88       60.27     15.55 o 
  -6 -11   4       16.59       13.36     10.85 o 
  -5 -11   4      248.36      232.21     19.49 o 
  -4 -11   4      248.86      267.99     20.40 o 
  -3 -11   4        1.36        1.49      4.85 o 
  -2 -11   4       37.11       38.76     10.01 o 
  -1 -11   4      187.71      169.80     12.78 o 
   0 -11   4      321.45      299.62     13.00 o 
   1 -11   4      849.89      868.49     20.80 o 
   2 -11   4       47.24       56.13      8.77 o 
   3 -11   4      359.93      341.48     20.83 o 
   4 -11   4       52.21       44.63     11.82 o 
   5 -11   4      131.07      127.97     19.82 o 
   6 -11   4      118.49      153.04     22.95 o 
  -7 -10   4       46.44       56.85     17.14 o 
  -6 -10   4      109.09      151.14     16.50 o 
  -5 -10   4       68.21       91.00     12.23 o 
  -4 -10   4      260.01      269.40     19.37 o 
  -3 -10   4      113.02      130.70     13.17 o 
  -2 -10   4      313.69      317.26     30.03 o 
  -1 -10   4      297.21      280.48     12.28 o 
   0 -10   4       16.02       13.79      3.76 o 
   1 -10   4     1470.79     1380.19     26.55 o 
   2 -10   4      595.17      585.46     19.91 o 
   3 -10   4       14.09       12.07      5.21 o 
   4 -10   4      295.85      294.88     27.43 o 
   5 -10   4      121.94      137.94     20.07 o 
   6 -10   4      115.97      117.70     19.85 o 
  -7  -9   4        6.44        6.94     16.71 o 
  -6  -9   4       27.43       18.05      7.34 o 
  -5  -9   4      286.66      251.10     21.01 o 
  -4  -9   4      646.56      650.92     29.12 o 
  -3  -9   4       76.62       71.97      9.82 o 
  -2  -9   4      218.63      205.08     28.45 o 
  -1  -9   4      245.25      250.85      9.96 o 
   0  -9   4      466.64      454.56     14.95 o 
   1  -9   4      673.99      652.86     18.78 o 
   2  -9   4      254.60      231.95     10.50 o 
   3  -9   4     1050.19     1122.40     37.14 o 
   4  -9   4        4.18       17.25     10.04 o 
   5  -9   4       22.91       19.37      8.67 o 
   6  -9   4       43.34       57.91     15.36 o 
   7  -9   4       15.04        3.39      9.44 o 
  -8  -8   4        0.04        2.03     11.44 o 
  -7  -8   4       36.74       30.58      8.54 o 
  -6  -8   4      146.39      158.02     23.91 o 
  -5  -8   4       33.03       26.93      7.81 o 
  -4  -8   4      160.56      152.72     13.42 o 
  -3  -8   4      446.06      449.94     21.68 o 
  -2  -8   4      283.97      272.90     15.59 o 
  -1  -8   4      131.20      108.45      7.66 o 
   0  -8   4       38.79       28.18      6.07 o 
   1  -8   4        4.27       12.32      3.98 o 
   2  -8   4      584.06      616.58     26.96 o 
   3  -8   4       55.85       33.29      6.51 o 
   4  -8   4      332.73      386.68     29.33 o 
   5  -8   4        3.24       12.23      9.53 o 
   6  -8   4      139.69      121.19     19.59 o 
   7  -8   4       88.42      111.50     19.47 o 
  -8  -7   4       58.86       74.96     13.33 o 
  -7  -7   4        1.59        0.20      6.76 o 
  -6  -7   4        2.19        1.59      5.49 o 
  -5  -7   4       77.78       75.08     10.17 o 
  -4  -7   4      104.48      100.99     10.68 o 
  -3  -7   4       47.87       61.85     11.25 o 
  -2  -7   4       25.77       21.65      7.91 o 
  -1  -7   4     1265.21     1294.32     47.69 o 
   0  -7   4     1451.87     1445.22     27.11 o 
   1  -7   4      187.05      169.77     11.00 o 
   2  -7   4      226.90      202.09      8.57 o 
   3  -7   4       38.55       38.21      3.02 o 
   4  -7   4      114.06      105.65     16.78 o 
   5  -7   4      327.41      324.53     28.60 o 
   6  -7   4      258.92      253.24     26.82 o 
   7  -7   4       18.93       15.95      9.83 o 
   8  -7   4        0.68        5.86      8.77 o 
  -8  -6   4      343.00      333.54     23.06 o 
  -7  -6   4       43.87       65.86     14.14 o 
  -6  -6   4       50.86       51.30     12.02 o 
  -5  -6   4      431.19      488.06     32.80 o 
  -4  -6   4      889.48      875.49     43.04 o 
  -3  -6   4      621.57      682.80     43.96 o 
  -2  -6   4      112.67      112.83     13.17 o 
  -1  -6   4     1714.35     1638.48     53.94 o 
   0  -6   4      105.67       97.61      5.77 o 
   1  -6   4     1110.59     1135.65     23.20 o 
   2  -6   4      574.13      565.02     14.57 o 
   3  -6   4     1654.79     1567.46     26.83 o 
   4  -6   4       57.99       64.20     12.67 o 
   5  -6   4     2362.12     2379.27     58.59 o 
   6  -6   4       50.88       64.51     15.75 o 
   7  -6   4        5.34        0.62      5.74 o 
   8  -6   4       19.22       10.15      9.94 o 
  -9  -5   4       42.80       65.04     15.89 o 
  -8  -5   4       50.74       65.69     14.81 o 
  -7  -5   4       23.60       28.51     10.46 o 
  -6  -5   4      526.25      412.79     31.23 o 
  -5  -5   4      508.00      509.85     32.36 o 
  -4  -5   4      814.12      840.18     21.81 o 
  -3  -5   4      250.10      237.94     10.75 o 
  -2  -5   4      138.03      147.57     14.39 o 
  -1  -5   4       96.49      108.40     10.82 o 
   0  -5   4     1591.91     1605.00     28.47 o 
   1  -5   4       73.67       83.65      5.25 o 
   2  -5   4      546.21      581.95     13.96 o 
   3  -5   4      119.81      106.92      8.65 o 
   4  -5   4       20.44       24.67      5.85 o 
   5  -5   4      412.41      433.36     20.72 o 
   6  -5   4      923.71      937.46     39.30 o 
   7  -5   4      225.97      252.76     17.81 o 
   8  -5   4       36.47       20.80      7.67 o 
  -8  -4   4       43.87       40.21     11.80 o 
  -7  -4   4       31.04       16.91      8.15 o 
  -6  -4   4      137.80      120.57     16.19 o 
  -5  -4   4      229.47      203.01     19.27 o 
  -4  -4   4      247.57      253.56     10.80 o 
  -3  -4   4     1468.78     1426.62     30.76 o 
  -2  -4   4      391.87      399.82     20.66 o 
  -1  -4   4       58.83       44.77      7.30 o 
   0  -4   4      118.26      102.00      4.65 o 
   1  -4   4      685.47      780.76     16.33 o 
   2  -4   4     1093.09     1106.75     20.71 o 
   3  -4   4       55.87       57.49      5.93 o 
   4  -4   4       25.18       11.64      7.47 o 
   5  -4   4       66.44       80.57      9.19 o 
   6  -4   4      128.63      151.84     12.55 o 
   7  -4   4       92.01       68.07     14.94 o 
   8  -4   4      162.47      165.13     24.22 o 
  -8  -3   4       26.79       16.42      6.78 o 
  -7  -3   4       73.64       80.39     19.34 o 
  -6  -3   4      298.07      263.93     17.02 o 
  -5  -3   4       69.41       62.77     14.45 o 
  -4  -3   4     3778.09     3700.95    103.48 o 
  -3  -3   4      183.24      185.28      8.91 o 
  -2  -3   4       88.15       90.20     14.91 o 
  -1  -3   4      516.02      514.48     14.66 o 
   0  -3   4      279.26      257.99     13.69 o 
   1  -3   4      576.63      550.40     10.02 o 
   2  -3   4      420.75      456.02     10.53 o 
   3  -3   4      316.44      330.94     13.99 o 
   4  -3   4      293.88      317.58     12.39 o 
   5  -3   4       63.35       56.66      6.44 o 
   6  -3   4      102.98      114.21      9.06 o 
   7  -3   4       90.16      105.03     12.85 o 
   8  -3   4       46.89       43.73     13.84 o 
  -8  -2   4       27.33       27.66     13.23 o 
  -7  -2   4       67.71       46.58      9.53 o 
  -6  -2   4       80.18      101.09     10.51 o 
  -5  -2   4      362.61      329.27     17.14 o 
  -4  -2   4      663.50      755.53     32.82 o 
  -3  -2   4      115.87      109.33     11.01 o 
  -2  -2   4     7409.16     7746.08    125.10 o 
  -1  -2   4      186.89      187.37     11.84 o 
   0  -2   4      956.25      970.25     28.66 o 
   1  -2   4       35.07       67.13      2.81 o 
   2  -2   4      134.34      121.71      7.24 o 
   3  -2   4      902.84      946.56     36.43 o 
   4  -2   4      216.34      234.85     10.18 o 
   5  -2   4      252.74      259.19     11.79 o 
   6  -2   4       21.69       21.85      4.73 o 
   7  -2   4      111.48       77.46     10.78 o 
   8  -2   4      134.71      145.64     23.02 o 
  -8  -1   4       42.69       16.25     10.09 o 
  -7  -1   4      136.82      121.48     11.60 o 
  -6  -1   4      168.72      186.64     13.40 o 
  -5  -1   4      427.34      429.08     18.98 o 
  -4  -1   4      658.48      655.42     29.31 o 
  -3  -1   4     1775.56     1796.62     53.73 o 
  -2  -1   4        6.58       -1.80      1.85 o 
  -1  -1   4     5762.38     5580.89    131.94 o 
   0  -1   4     8774.15     9064.85    192.93 o 
   1  -1   4     1863.60     1771.87     23.32 o 
   2  -1   4     3315.25     3472.90     49.41 o 
   3  -1   4      992.48      958.29     19.47 o 
   4  -1   4       44.26       50.14      4.54 o 
   5  -1   4      110.07       91.02      6.88 o 
   6  -1   4      551.23      554.27     31.08 o 
   7  -1   4       72.75       73.83     12.17 o 
   8  -1   4      104.55      105.39     19.33 o 
  -8   0   4       92.50      104.48     20.47 o 
  -7   0   4      309.23      383.82     32.44 o 
  -6   0   4     1065.04     1123.43     34.45 o 
  -5   0   4      220.61      199.46     12.28 o 
  -4   0   4     4999.51     5060.67    124.12 o 
  -3   0   4      130.42       88.68      8.75 o 
  -2   0   4     1830.92     1741.32     48.15 o 
  -1   0   4     8146.96     7554.33    166.64 o 
   0   0   4     4463.88     4125.36     94.99 o 
   1   0   4     2418.58     2546.00     42.43 o 
   2   0   4     2208.69     2332.18     42.61 o 
   3   0   4        0.13        2.90      2.24 o 
   4   0   4      725.17      689.40     16.80 o 
   5   0   4     6676.04     6858.07    155.90 o 
   6   0   4       24.10       28.28      9.20 o 
   7   0   4      348.96      371.55     32.30 o 
   8   0   4        8.17        8.30      9.75 o 
  -8   1   4       44.36       30.84     11.97 o 
  -7   1   4      135.49       96.62     16.41 o 
  -6   1   4      167.64      212.83     16.86 o 
  -5   1   4      432.50      486.32     24.03 o 
  -4   1   4      652.06      669.15     27.25 o 
  -3   1   4     1758.49     1827.48     50.87 o 
  -1   1   4     5757.01     5950.63     91.75 o 
   0   1   4     8774.96     8669.41    193.07 o 
   1   1   4     1868.60     1786.97     72.26 o 
   2   1   4     3324.25     3493.38     50.57 o 
   3   1   4      985.17      924.61     19.93 o 
   4   1   4       47.67       47.98      8.66 o 
   5   1   4      104.93      104.25     13.13 o 
   6   1   4      547.66      519.83     35.09 o 
   7   1   4       73.55       63.06     13.63 o 
   8   1   4      105.18      127.69     21.01 o 
  -8   2   4       28.07       41.56     14.86 o 
  -6   2   4       82.20       91.63     10.52 o 
  -5   2   4      363.01      332.75     18.55 o 
  -4   2   4      661.89      658.48     26.09 o 
  -3   2   4      115.29      101.77      8.41 o 
  -2   2   4     7405.97     7418.01    168.69 o 
  -1   2   4      189.69      193.83     10.87 o 
   0   2   4      952.16      890.19     22.18 o 
   1   2   4       35.22       65.88      3.76 o 
   2   2   4      139.19      132.56      5.42 o 
   3   2   4      912.25      955.87     32.08 o 
   4   2   4      211.17      199.42     15.05 o 
   5   2   4      253.30      229.92     18.88 o 
   8   2   4      135.23      173.20     24.40 o 
  -5   3   4       66.57       61.35      7.37 o 
  -4   3   4     3772.67     3729.37     91.86 o 
  -3   3   4      186.08      212.45     11.66 o 
  -2   3   4       88.30       74.21      6.83 o 
   1   3   4      579.36      512.41     30.09 o 
   2   3   4      426.45      436.60     14.60 o 
   3   3   4      315.95      329.42     16.85 o 
   4   3   4      296.61      304.24     10.65 o 
   8   3   4       46.59       54.79     15.17 o 
  -5   4   4      229.75      248.22     13.25 o 
  -4   4   4      259.41      263.95     13.28 o 
  -3   4   4     1483.52     1312.65     38.79 o 
  -1   4   4       50.06       53.25      6.60 o 
   0   4   4      126.97       99.26      6.09 o 
   1   4   4      683.98      723.25     24.75 o 
   2   4   4     1076.40     1079.62     21.23 o 
   3   4   4       55.30       53.89      4.14 o 
   4   4   4       24.78       19.10      2.31 o 
   0   5   4     1585.01     1499.32     38.60 o 
   2   5   4      542.69      546.67     14.05 o 
   3   5   4      132.67      125.79      8.40 o 
   0   6   4      101.98       92.37      6.24 o 
   0   7   4     1454.07     1320.89     36.62 o 
  -2 -16   5       26.78       10.63      9.41 o 
  -1 -16   5      106.23      169.26     25.62 o 
   0 -16   5       14.77       18.27     12.40 o 
  -3 -15   5       25.41       22.40     12.11 o 
  -2 -15   5      117.29       86.47     16.57 o 
  -1 -15   5      108.58      118.65     18.95 o 
   0 -15   5        4.37       25.21     13.87 o 
   1 -15   5        0.78       -2.89     11.01 o 
   2 -15   5       24.49       14.52     11.28 o 
   4 -15   5        9.27        7.88      8.82 o 
  -4 -14   5        9.80        5.41      6.40 o 
  -3 -14   5       11.90        4.26      6.60 o 
  -2 -14   5       16.67       27.80      9.71 o 
  -1 -14   5      313.47      264.58     26.65 o 
   0 -14   5       72.76       91.86     11.57 o 
   1 -14   5       13.94       32.00     14.44 o 
   2 -14   5       36.95       44.64      8.52 o 
   3 -14   5       36.79       56.09     10.23 o 
   4 -14   5       70.03       63.67     16.59 o 
  -4 -13   5        8.23       17.27     11.91 o 
  -3 -13   5       13.50       16.08      8.79 o 
  -2 -13   5      155.55      175.54     22.18 o 
  -1 -13   5       58.44       55.58     12.11 o 
   0 -13   5       31.44       28.40      8.77 o 
   1 -13   5       68.51       95.92     11.60 o 
   2 -13   5       30.50       28.49      7.26 o 
   3 -13   5       36.32       68.43     11.06 o 
   4 -13   5       10.59        3.85      8.14 o 
   5 -13   5        5.48       -5.02      8.65 o 
  -5 -12   5       11.87       25.67      9.18 o 
  -4 -12   5       19.58       43.14     10.06 o 
  -3 -12   5      223.20      218.33     19.13 o 
  -2 -12   5       31.75       25.28      9.98 o 
  -1 -12   5       79.75       75.83      8.78 o 
   0 -12   5      400.45      394.67     15.75 o 
   1 -12   5      351.94      338.57     14.16 o 
   2 -12   5     1326.44     1311.23     42.92 o 
   3 -12   5      126.59      106.24     12.54 o 
   4 -12   5      166.55      189.50     22.85 o 
   5 -12   5      121.66      133.30     20.92 o 
  -6 -11   5       25.32       19.39      8.37 o 
  -5 -11   5       33.74       26.97     10.13 o 
  -4 -11   5       85.62       77.25     24.83 o 
  -3 -11   5       65.44       78.87     11.01 o 
  -2 -11   5      137.27      142.12     13.11 o 
  -1 -11   5      338.81      330.86     26.06 o 
   0 -11   5      146.33      148.58      9.47 o 
   1 -11   5     1196.79     1262.43     31.65 o 
   2 -11   5       22.39       27.68      6.91 o 
   3 -11   5      221.43      235.91     17.40 o 
   4 -11   5       30.97       26.62     11.26 o 
   5 -11   5       32.61       27.09     10.32 o 
   6 -11   5       23.08       22.16     14.00 o 
  -6 -10   5      179.87      214.85     19.14 o 
  -5 -10   5       42.64       29.85      8.99 o 
  -4 -10   5       93.04       90.31     11.55 o 
  -3 -10   5      336.02      345.36     20.88 o 
  -2 -10   5       50.99       39.75      9.49 o 
  -1 -10   5      114.20       99.43      7.81 o 
   0 -10   5       34.12       40.37      5.16 o 
   1 -10   5      518.52      534.71     15.00 o 
   2 -10   5        9.92       11.01      5.42 o 
   3 -10   5       43.07       33.11     10.57 o 
   4 -10   5      119.62      115.29     17.99 o 
   5 -10   5        8.07       11.56     10.45 o 
   6 -10   5      156.68      140.23     22.10 o 
  -7  -9   5       61.20       97.02     15.84 o 
  -6  -9   5       55.69       64.83     10.66 o 
  -5  -9   5       18.43       17.97      7.18 o 
  -4  -9   5      940.62      965.51     65.54 o 
  -3  -9   5       97.31      145.32     13.35 o 
  -2  -9   5      143.74      126.92     11.69 o 
  -1  -9   5       33.86       25.91      5.89 o 
   0  -9   5      124.43      112.88      7.38 o 
   1  -9   5      128.33      111.93      7.07 o 
   2  -9   5      262.33      292.54     12.20 o 
   3  -9   5      247.26      254.45     16.75 o 
   4  -9   5      316.41      362.02     29.79 o 
   5  -9   5       42.65       49.09     13.63 o 
   6  -9   5       76.25       87.25     17.87 o 
   7  -9   5       16.95       38.41     15.30 o 
  -8  -8   5       76.14       74.09     16.58 o 
  -7  -8   5       70.17       89.23     26.28 o 
  -6  -8   5      108.64      102.61     13.18 o 
  -5  -8   5      292.16      315.65     24.61 o 
  -4  -8   5       25.43       33.35      7.16 o 
  -3  -8   5     1728.97     1719.66    100.35 o 
  -2  -8   5       45.25       41.02      7.04 o 
  -1  -8   5     2093.12     1988.09     47.58 o 
   0  -8   5     1379.93     1409.33     27.76 o 
   1  -8   5       54.68       54.65      4.68 o 
   2  -8   5      409.19      434.57     14.40 o 
   3  -8   5     1148.05     1164.67     37.12 o 
   4  -8   5      236.98      213.89     23.01 o 
   5  -8   5       53.68       66.73     14.93 o 
   6  -8   5       63.68       51.54     13.17 o 
   7  -8   5      115.04      143.97     23.04 o 
  -8  -7   5      201.89      177.03     44.94 o 
  -7  -7   5      212.43      225.91     26.78 o 
  -6  -7   5      185.29      158.48     14.90 o 
  -5  -7   5       87.79       86.36     11.01 o 
  -4  -7   5      628.52      655.63     27.13 o 
  -3  -7   5      164.68      134.61     11.63 o 
  -2  -7   5      632.62      624.88     23.23 o 
  -1  -7   5       59.06       45.68      8.68 o 
   0  -7   5       40.84       39.29      5.24 o 
   1  -7   5     1021.32     1068.47     23.89 o 
   2  -7   5       51.03       56.82      5.11 o 
   3  -7   5      535.23      494.98     13.51 o 
   4  -7   5     1764.84     1829.29     70.56 o 
   5  -7   5      348.92      335.56     29.34 o 
   6  -7   5        3.28        7.26      9.31 o 
   7  -7   5       40.66       43.07     14.24 o 
   8  -7   5       97.72      103.16     18.42 o 
  -8  -6   5      147.37      156.37     15.92 o 
  -7  -6   5        2.17       -9.09      9.09 o 
  -6  -6   5       59.95       55.75     12.77 o 
  -5  -6   5       15.53       16.34      7.93 o 
  -4  -6   5       19.90        9.33      5.57 o 
  -3  -6   5       36.53       43.23      8.92 o 
  -2  -6   5       96.68      105.67     12.63 o 
  -1  -6   5      207.04      217.87     16.74 o 
   0  -6   5      430.31      451.49     12.26 o 
   1  -6   5      229.84      237.69     11.18 o 
   2  -6   5       34.39       45.96      4.28 o 
   3  -6   5     1738.15     1802.23     36.77 o 
   4  -6   5      343.91      293.36     25.07 o 
   5  -6   5      587.75      553.77     37.17 o 
   6  -6   5      252.63      254.78     26.88 o 
   7  -6   5       83.40       81.49     17.47 o 
  -8  -5   5       97.28       62.78     14.80 o 
  -7  -5   5       30.33       20.55      8.87 o 
  -6  -5   5     1082.02     1027.53     51.10 o 
  -5  -5   5        9.47       -7.06      7.24 o 
  -4  -5   5      344.38      354.66     25.33 o 
  -3  -5   5       31.69       37.72      8.69 o 
  -2  -5   5       29.85       30.62      6.87 o 
  -1  -5   5      191.58      211.90     16.03 o 
   0  -5   5      777.84      750.58     24.63 o 
   1  -5   5     1155.54     1117.79     26.96 o 
   2  -5   5      737.34      776.23     17.41 o 
   3  -5   5      484.76      476.05     28.96 o 
   4  -5   5       87.37      100.58     14.64 o 
   5  -5   5      281.65      286.09     25.68 o 
   6  -5   5      731.52      695.30     28.51 o 
   7  -5   5       77.36      124.31     20.15 o 
   8  -5   5       31.85       36.46     13.69 o 
  -8  -4   5       78.11       71.75     14.82 o 
  -7  -4   5       10.47       26.37     10.32 o 
  -6  -4   5      166.40      151.42     18.53 o 
  -5  -4   5       26.28       32.01      8.99 o 
  -4  -4   5     1220.87     1178.19     48.44 o 
  -3  -4   5      522.31      584.74     29.67 o 
  -2  -4   5      773.43      814.54     33.55 o 
  -1  -4   5      795.73      814.69     31.75 o 
   0  -4   5      715.11      693.83     26.70 o 
   1  -4   5      315.04      331.89     12.14 o 
   2  -4   5       23.05       32.23      3.38 o 
   3  -4   5      198.77      197.61     11.27 o 
   4  -4   5       17.20        6.77      7.02 o 
   5  -4   5      307.79      293.96     16.30 o 
   6  -4   5      192.07      197.56     26.25 o 
   7  -4   5       41.76       56.27     14.26 o 
   8  -4   5      280.91      218.25     27.18 o 
  -8  -3   5       40.85       50.60      9.45 o 
  -7  -3   5      111.92      110.82     12.13 o 
  -6  -3   5      162.11      166.44     22.30 o 
  -5  -3   5      524.66      591.66     24.16 o 
  -4  -3   5     3891.38     4004.69     78.77 o 
  -3  -3   5      421.02      466.18     25.60 o 
  -2  -3   5      151.94      140.36     12.37 o 
  -1  -3   5      472.04      508.24     22.86 o 
   0  -3   5     3999.71     3937.91     94.21 o 
   1  -3   5      104.38      166.95      5.76 o 
   2  -3   5       43.42       42.14      3.65 o 
   3  -3   5      121.29      112.97     12.89 o 
   4  -3   5     1550.04     1513.47     37.58 o 
   5  -3   5       60.89       72.97      6.81 o 
   6  -3   5     1309.49     1384.11     41.65 o 
   7  -3   5        8.32       -5.22      6.06 o 
   8  -3   5        8.38       -0.87      5.45 o 
  -8  -2   5       97.06      111.43     19.65 o 
  -7  -2   5       51.68       37.61      8.46 o 
  -6  -2   5     1118.78     1173.12     37.46 o 
  -5  -2   5      128.23      117.62     10.56 o 
  -4  -2   5      863.18      924.93     37.68 o 
  -3  -2   5     2119.99     2077.99     44.66 o 
  -2  -2   5      387.10      378.50     20.07 o 
  -1  -2   5     1217.22     1180.36     38.37 o 
   0  -2   5     7346.19     6393.21    144.93 o 
   1  -2   5     2845.46     2938.77     42.96 o 
   2  -2   5      823.06      821.13     16.81 o 
   3  -2   5     1281.42     1316.29     32.94 o 
   4  -2   5      286.86      285.28     11.24 o 
   5  -2   5     1145.12     1221.09     27.93 o 
   6  -2   5      375.89      394.60     15.90 o 
   7  -2   5       83.51       94.05     20.70 o 
   8  -2   5       36.89       27.06     12.71 o 
  -8  -1   5      113.60      108.98     19.18 o 
  -7  -1   5       23.79       39.26     10.90 o 
  -6  -1   5       70.37      111.69     11.41 o 
  -5  -1   5      281.52      275.00     15.22 o 
  -4  -1   5      446.89      456.22     24.14 o 
  -3  -1   5      960.61     1062.11     27.43 o 
  -2  -1   5      660.09      646.44     21.56 o 
  -1  -1   5       70.07       64.28      7.44 o 
   0  -1   5     1946.56     1809.57     49.82 o 
   1  -1   5     3885.69     4011.89     67.03 o 
   2  -1   5      365.15      367.88     12.80 o 
   3  -1   5     2498.15     2604.62     57.77 o 
   4  -1   5      600.82      605.02     16.19 o 
   5  -1   5      473.13      473.71     15.47 o 
   6  -1   5      216.88      232.74     27.92 o 
   7  -1   5       46.21       59.31      9.39 o 
   8  -1   5        0.38       12.85     12.10 o 
  -8   0   5       19.92       14.88     10.48 o 
  -7   0   5       44.12       65.05      8.74 o 
  -6   0   5       25.96       32.11      6.41 o 
  -5   0   5      142.74      153.90     11.24 o 
  -4   0   5      443.01      429.69     22.96 o 
  -3   0   5        7.53        4.96      4.44 o 
  -2   0   5      165.64      164.46     11.50 o 
  -1   0   5        9.58       13.13      4.48 o 
   0   0   5        9.83       11.71      4.05 o 
   1   0   5      509.42      555.91     13.74 o 
   2   0   5      239.55      254.41      6.83 o 
   3   0   5      155.99      143.33     12.54 o 
   4   0   5      150.30      153.25      7.16 o 
   5   0   5        0.21        4.72      4.16 o 
   6   0   5      340.51      345.50     19.38 o 
   7   0   5       96.66       70.32     16.17 o 
   8   0   5        5.41       -2.50      8.46 o 
  -8   1   5      112.34      146.74     21.50 o 
  -7   1   5       21.59       42.08     14.05 o 
  -6   1   5       69.57       86.04     11.49 o 
  -5   1   5      282.75      294.10     19.10 o 
  -4   1   5      436.30      435.01     22.07 o 
  -3   1   5      961.63     1058.31     35.99 o 
  -2   1   5      664.36      567.39     23.55 o 
  -1   1   5       66.48       58.47      4.16 o 
   0   1   5     1945.40     1855.72     49.78 o 
   1   1   5     3871.47     4128.59    122.43 o 
   2   1   5      357.86      373.66     14.44 o 
   3   1   5     2488.93     2498.11     70.35 o 
   4   1   5      609.47      607.15     16.19 o 
   5   1   5      471.74      497.52     56.37 o 
   6   1   5      217.10      219.31     15.38 o 
   7   1   5       44.18       55.96     14.81 o 
   8   1   5        0.22       -1.23      9.26 o 
  -8   2   5       97.98      109.64     18.89 o 
  -6   2   5     1117.98     1232.35     44.28 o 
  -5   2   5      134.59      146.20     12.81 o 
  -4   2   5      862.32      797.66     31.01 o 
  -3   2   5     2121.99     2114.05     57.57 o 
  -2   2   5      399.55      398.50     17.93 o 
  -1   2   5     1222.28     1243.40     36.91 o 
   1   2   5     2839.24     3022.34     51.05 o 
   2   2   5      818.96      790.65     22.99 o 
   3   2   5     1285.10     1335.34     28.41 o 
   4   2   5      297.34      289.69      9.10 o 
   5   2   5     1149.12     1086.36     44.76 o 
   7   2   5       88.50       89.74     16.25 o 
   8   2   5       34.63       30.92     13.39 o 
  -5   3   5      520.77      611.73     25.88 o 
  -4   3   5     3880.17     4052.14     99.43 o 
  -3   3   5      420.09      449.47     19.75 o 
  -2   3   5      146.40      131.62     10.06 o 
  -1   3   5      462.75      525.30     21.49 o 
   0   3   5     3994.36     3863.37     85.54 o 
   1   3   5      111.97      173.69     10.53 o 
   2   3   5       43.63       41.41      5.67 o 
   3   3   5      127.38      111.87      5.98 o 
   4   3   5     1543.05     1518.63     31.78 o 
   8   3   5        7.41       -5.94      9.91 o 
  -5   4   5       27.28       27.67      5.65 o 
  -4   4   5     1225.41     1232.33     38.13 o 
  -3   4   5      527.40      510.60     21.18 o 
  -2   4   5      764.98      733.99     26.91 o 
   2   4   5       20.58       32.05      2.79 o 
   3   4   5      206.02      190.90      7.41 o 
   4   4   5       18.99       24.70      3.53 o 
  -4   5   5      343.55      345.65     16.36 o 
   0   5   5      782.51      737.95     22.20 o 
   3   5   5      487.64      462.49     15.18 o 
   2   6   5       34.96       33.76      4.73 o 
   3   6   5     1739.90     1747.15     48.23 o 
   0   7   5       41.97       30.73      4.28 o 
  -2 -16   6       31.12       43.62     13.53 o 
  -3 -15   6       55.67       96.63     18.88 o 
  -2 -15   6       89.13       96.65     18.99 o 
  -1 -15   6      297.98      400.70     33.78 o 
   0 -15   6       70.00       87.39     19.57 o 
   1 -15   6      118.86      124.54     21.19 o 
   2 -15   6      113.19      107.93     21.74 o 
   4 -15   6       97.72       53.39     16.03 o 
  -4 -14   6        6.35       22.56     10.69 o 
  -3 -14   6       49.09       55.54     14.21 o 
  -2 -14   6       77.34       73.55     15.62 o 
  -1 -14   6       17.25       14.67      5.90 o 
   0 -14   6       32.66       69.53     16.81 o 
   1 -14   6        1.03       -0.99     10.35 o 
   2 -14   6      166.01      183.21     16.87 o 
   3 -14   6       37.45       30.70      7.47 o 
   4 -14   6      124.61      122.36     21.63 o 
  -4 -13   6       30.37       38.83     14.29 o 
  -3 -13   6        6.80        5.34      5.66 o 
  -2 -13   6      103.02       82.68     15.05 o 
  -1 -13   6       47.19       45.40     11.33 o 
   0 -13   6       84.35       80.55      8.21 o 
   1 -13   6       35.54       44.55      8.41 o 
   2 -13   6       40.90       44.45      8.35 o 
   3 -13   6      156.91      166.71     16.55 o 
   4 -13   6      287.39      317.72     31.59 o 
   5 -13   6       25.58       -1.09     10.38 o 
  -5 -12   6       21.10       41.88     10.23 o 
  -4 -12   6        7.49        3.31      5.19 o 
  -3 -12   6       13.98       15.71      9.96 o 
  -2 -12   6       66.41       76.77     10.46 o 
  -1 -12   6       87.25       79.44     14.30 o 
   0 -12   6        8.73       12.19      3.56 o 
   1 -12   6       89.70       90.58      8.23 o 
   2 -12   6      367.04      383.25     33.33 o 
   3 -12   6        6.93        7.94      7.10 o 
   4 -12   6      265.55      264.41     28.16 o 
   5 -12   6        1.76        6.97      9.27 o 
  -6 -11   6       50.98       74.67     12.72 o 
  -5 -11   6       20.48       31.20      8.91 o 
  -4 -11   6        4.03        9.86      6.63 o 
  -3 -11   6       27.55       53.96      9.81 o 
  -2 -11   6      113.25      108.24     11.83 o 
  -1 -11   6      122.40      125.48     11.01 o 
   0 -11   6      441.12      417.72     15.81 o 
   1 -11   6       81.72       90.88      6.56 o 
   2 -11   6      116.39      117.18     12.21 o 
   3 -11   6       54.42       56.85     11.73 o 
   4 -11   6       64.70       58.09     13.92 o 
   5 -11   6        6.59       19.94     12.03 o 
   6 -11   6       52.67       87.15     18.78 o 
  -6 -10   6       42.06       41.55      9.66 o 
  -5 -10   6      377.74      371.92     24.14 o 
  -4 -10   6       10.51       23.62      7.39 o 
  -3 -10   6      113.24      108.92     12.28 o 
  -2 -10   6      862.10      846.17     41.48 o 
  -1 -10   6     1617.57     1561.91     34.86 o 
   0 -10   6     1855.05     1858.76     45.40 o 
   1 -10   6     1533.28     1489.10     36.03 o 
   2 -10   6      148.51      147.16     13.21 o 
   3 -10   6      906.28      900.65     34.43 o 
   4 -10   6        6.06       11.76      8.41 o 
   5 -10   6      479.76      619.85     43.65 o 
   6 -10   6       67.60       78.69     17.82 o 
  -7  -9   6       58.46       50.61     18.94 o 
  -6  -9   6      132.13      133.90     14.97 o 
  -5  -9   6        7.34        5.80      4.87 o 
  -4  -9   6       82.31      100.55     12.11 o 
  -3  -9   6      515.40      501.21     24.31 o 
  -2  -9   6      320.57      290.51     17.58 o 
  -1  -9   6      647.85      616.74     24.17 o 
   0  -9   6      189.77      181.18     10.32 o 
   1  -9   6      362.35      381.20     13.51 o 
   2  -9   6     2747.87     2745.93     48.92 o 
   3  -9   6       23.37       26.43      6.36 o 
   4  -9   6       96.58       97.14     15.50 o 
   5  -9   6       29.66       26.23     11.02 o 
   6  -9   6      240.18      228.98     27.86 o 
  -7  -8   6       15.38        7.63      5.99 o 
  -6  -8   6        3.42        9.60      6.96 o 
  -5  -8   6       50.83       34.12      8.23 o 
  -4  -8   6       14.44       18.01     10.93 o 
  -3  -8   6      326.69      334.75     36.52 o 
  -2  -8   6      402.21      365.10     18.68 o 
  -1  -8   6     1986.69     2068.34     49.26 o 
   0  -8   6      318.21      305.65     11.45 o 
   1  -8   6      167.72      184.78      8.45 o 
   2  -8   6      231.23      224.13     10.39 o 
   3  -8   6      576.04      538.51     31.15 o 
   4  -8   6       64.99       77.52     14.43 o 
   5  -8   6       22.73       28.83     11.73 o 
   6  -8   6       52.48       61.07     15.65 o 
   7  -8   6        2.16        0.14      9.67 o 
  -8  -7   6      124.99      109.01     13.86 o 
  -7  -7   6       11.07       23.27     10.27 o 
  -6  -7   6      119.30      107.65     17.69 o 
  -5  -7   6       44.33       36.59     10.58 o 
  -4  -7   6       31.74       33.23      9.59 o 
  -3  -7   6       77.75       60.58     11.01 o 
  -2  -7   6      417.22      434.70     19.53 o 
  -1  -7   6      650.83      621.48     31.75 o 
   0  -7   6       18.71       12.96      3.00 o 
   1  -7   6      428.64      426.91     12.57 o 
   2  -7   6      661.93      702.48     18.46 o 
   3  -7   6     1382.01     1346.42     31.80 o 
   4  -7   6     2093.52     2129.56     79.24 o 
   5  -7   6      156.13      199.05     22.49 o 
   6  -7   6       30.44       52.68     13.57 o 
   7  -7   6       73.62       69.25     17.46 o 
  -8  -6   6      236.99      191.78     24.48 o 
  -7  -6   6       15.27       21.06     10.14 o 
  -6  -6   6       68.13       72.54     14.47 o 
  -5  -6   6      797.66      877.73     46.81 o 
  -4  -6   6      129.86      135.51     16.58 o 
  -3  -6   6      470.62      479.40     29.83 o 
  -2  -6   6       33.87       27.36      7.73 o 
  -1  -6   6      200.15      211.19     16.99 o 
   0  -6   6       13.42       14.90      5.58 o 
   1  -6   6      152.87      163.55     11.83 o 
   2  -6   6      100.20      109.42      6.62 o 
   3  -6   6      176.37      142.68      7.08 o 
   4  -6   6       47.19       36.33      9.82 o 
   5  -6   6       47.78       51.14     12.81 o 
   6  -6   6       85.00       83.89     17.13 o 
   7  -6   6       82.64       61.61     14.99 o 
  -8  -5   6       26.30       21.74      9.83 o 
  -7  -5   6       48.20       39.28     11.84 o 
  -6  -5   6     1999.86     1964.90     76.64 o 
  -5  -5   6       34.38       37.21     10.10 o 
  -4  -5   6      286.66      346.26     25.47 o 
  -3  -5   6      322.21      349.28     23.90 o 
  -2  -5   6      564.94      532.75     28.11 o 
  -1  -5   6       72.96       42.31      7.60 o 
   0  -5   6      203.51      235.64     10.90 o 
   1  -5   6     1508.14     1424.76     22.66 o 
   2  -5   6      166.36      178.77      7.97 o 
   3  -5   6      530.51      546.90     14.41 o 
   4  -5   6      416.07      398.55     27.93 o 
   5  -5   6      510.37      532.29     35.48 o 
   6  -5   6       70.96       66.58     14.42 o 
   7  -5   6       89.36       93.17     18.09 o 
   8  -5   6       20.82       30.11     11.11 o 
  -8  -4   6       14.16       31.71     11.56 o 
  -7  -4   6       12.89        2.65      6.42 o 
  -6  -4   6       77.30       72.01     12.79 o 
  -5  -4   6     1354.37     1344.61     56.41 o 
  -4  -4   6      362.93      399.09     26.74 o 
  -3  -4   6      134.46      140.76     14.65 o 
  -2  -4   6      288.39      289.97     19.22 o 
  -1  -4   6      754.90      768.68     31.50 o 
   0  -4   6      943.22      921.50     33.40 o 
   1  -4   6     7261.96     7784.71     94.67 o 
   2  -4   6     1260.54     1263.44     24.08 o 
   3  -4   6      481.98      482.45     27.01 o 
   4  -4   6       63.44       53.63     10.86 o 
   5  -4   6      405.15      428.46     31.02 o 
   6  -4   6      127.85      147.12     19.54 o 
   7  -4   6      146.74      168.83     22.15 o 
   8  -4   6      348.04      371.92     34.79 o 
  -8  -3   6       40.85       47.34      9.13 o 
  -7  -3   6       38.51       46.70     17.06 o 
  -6  -3   6      105.90      104.30     10.93 o 
  -5  -3   6       30.95       34.86      7.34 o 
  -4  -3   6       72.22       75.13     11.02 o 
  -3  -3   6      104.00       83.77     11.33 o 
  -2  -3   6       22.33       14.59      5.29 o 
  -1  -3   6      187.07      188.36     13.96 o 
   0  -3   6      975.86     1078.55     35.08 o 
   1  -3   6     2093.66     2286.21     68.81 o 
   2  -3   6     2254.54     2534.01     39.31 o 
   3  -3   6        8.90        4.16      5.00 o 
   4  -3   6      114.31       98.93     13.81 o 
   5  -3   6      306.55      316.97     17.91 o 
   6  -3   6       16.12        9.46      5.39 o 
   7  -3   6       11.93        1.49     16.37 o 
   8  -3   6       41.92       31.70     11.44 o 
  -8  -2   6        7.17        8.48      9.42 o 
  -7  -2   6       13.19        5.68      4.78 o 
  -6  -2   6       29.80       26.11      6.69 o 
  -5  -2   6       30.82       31.65      6.48 o 
  -4  -2   6       47.65       57.84      9.81 o 
  -3  -2   6      136.98      151.36     15.97 o 
  -2  -2   6      645.99      699.39     29.14 o 
  -1  -2   6     1531.72     1742.04     50.35 o 
   0  -2   6      132.83      163.71     11.43 o 
   1  -2   6     1975.35     2062.51     55.48 o 
   2  -2   6      477.41      500.71     12.76 o 
   3  -2   6      738.69      807.10     24.00 o 
   4  -2   6      233.15      235.25     13.66 o 
   5  -2   6      108.89      106.92     10.56 o 
   6  -2   6      226.85      242.50     24.14 o 
   7  -2   6       73.12       81.66     11.27 o 
   8  -2   6       29.84       23.97     16.14 o 
  -8  -1   6      264.86      283.08     30.75 o 
  -7  -1   6      107.28      125.47     12.03 o 
  -6  -1   6      614.92      566.22     24.47 o 
  -5  -1   6       18.81       32.61      6.23 o 
  -4  -1   6      621.40      591.89     29.31 o 
  -3  -1   6      110.02      115.89     10.58 o 
  -2  -1   6       26.41       42.00      4.50 o 
  -1  -1   6     2414.78     2248.93     62.22 o 
   0  -1   6       55.14       68.97      7.54 o 
   1  -1   6     5994.98     5975.91     96.13 o 
   2  -1   6      662.90      747.28     15.39 o 
   3  -1   6      622.49      633.71     20.26 o 
   4  -1   6     3791.73     4119.81     78.43 o 
   5  -1   6      139.37      138.13     11.35 o 
   6  -1   6      267.37      264.00     17.31 o 
   7  -1   6       86.04       82.65     10.89 o 
   8  -1   6        4.80       -5.65      7.94 o 
  -8   0   6       10.53        9.80     11.01 o 
  -7   0   6       32.37       30.37      7.15 o 
  -6   0   6      326.17      336.44     18.20 o 
  -5   0   6     2913.26     2955.05     90.03 o 
  -4   0   6      182.90      150.70     13.34 o 
  -3   0   6      266.75      236.09     15.86 o 
  -2   0   6      322.41      300.54     16.61 o 
  -1   0   6       21.16       24.26      2.84 o 
   0   0   6      432.49      411.80     18.74 o 
   1   0   6      836.75      929.65     32.30 o 
   2   0   6      165.81      193.60      6.05 o 
   3   0   6     3553.65     3860.90     70.69 o 
   4   0   6     2313.63     2473.75     53.69 o 
   5   0   6       72.07       58.41      5.19 o 
   6   0   6        1.11        6.95      9.32 o 
   7   0   6       23.30       31.22      7.49 o 
   8   0   6       64.40       45.99     14.44 o 
  -8   1   6      265.01      278.77     30.21 o 
  -7   1   6      107.82       91.59     16.40 o 
  -6   1   6      625.37      661.98     25.05 o 
  -5   1   6       18.81       27.77      7.68 o 
  -4   1   6      617.06      619.18     27.76 o 
  -3   1   6      116.96      119.28     10.87 o 
  -2   1   6       22.71       36.07      6.50 o 
  -1   1   6     2422.26     2283.26     41.45 o 
   0   1   6       56.57       76.07      7.94 o 
   2   1   6      674.88      773.70     18.21 o 
   3   1   6      622.83      605.44     26.80 o 
   4   1   6     3790.35     3906.38    106.54 o 
   5   1   6      136.98      111.04     14.49 o 
   6   1   6      266.32      260.71     16.71 o 
   7   1   6       84.54       72.21     16.23 o 
   8   1   6        4.43       -0.67      8.56 o 
  -8   2   6        7.60       27.20     12.12 o 
  -6   2   6       29.72       39.09      7.92 o 
  -5   2   6       32.34       39.80      7.37 o 
  -4   2   6       47.47       49.16      7.92 o 
  -3   2   6      133.57      135.70     11.58 o 
  -2   2   6      653.16      660.37     26.15 o 
  -1   2   6     1525.86     1635.13     46.62 o 
   0   2   6      133.06      143.45     11.29 o 
   1   2   6     1986.82     2050.08     52.22 o 
   2   2   6      478.33      457.34     19.23 o 
   3   2   6      739.58      740.88     29.26 o 
   4   2   6      229.53      214.69     16.20 o 
   5   2   6      109.05       95.03     12.46 o 
   6   2   6      232.58      229.30     20.68 o 
   7   2   6       74.63       74.93     15.00 o 
   8   2   6       30.49       21.84     10.22 o 
  -5   3   6       30.81       38.08      7.06 o 
  -4   3   6       75.55       92.92      9.76 o 
  -3   3   6      103.56       97.44      9.69 o 
  -2   3   6       23.78       28.62      5.97 o 
  -1   3   6      183.00      191.25     13.01 o 
   0   3   6      983.09      987.51     25.60 o 
   2   3   6     2256.08     2318.61     60.18 o 
   3   3   6        9.59        5.92      3.67 o 
   4   3   6      116.14      131.68     12.15 o 
   5   3   6      302.78      278.51     20.26 o 
   8   3   6       40.01       77.06     17.14 o 
  -5   4   6     1348.80     1441.99     45.49 o 
  -4   4   6      367.03      377.17     19.06 o 
  -3   4   6      141.01      140.73     11.21 o 
  -2   4   6      286.82      266.69     15.82 o 
   2   4   6     1240.37     1137.37     31.75 o 
   3   4   6      477.17      412.55     12.35 o 
   4   4   6       62.43       54.57      7.55 o 
  -4   5   6      280.57      313.59     17.05 o 
   0   5   6      203.42      224.78     10.64 o 
   3   5   6      525.27      479.56     18.85 o 
   0   6   6        9.43        8.29      2.57 o 
   0   7   6       17.92       11.58      2.93 o 
   0   8   6      325.85      292.30     12.81 o 
  -2 -16   7       12.00       18.12     12.02 o 
  -3 -15   7        3.52       -3.59      7.86 o 
  -2 -15   7       14.46       14.42      7.87 o 
  -1 -15   7      230.17      238.76     25.92 o 
   0 -15   7        3.11       10.14     12.19 o 
   1 -15   7        4.49       10.73     12.49 o 
   3 -15   7       57.15       61.12     13.97 o 
  -3 -14   7      391.72      467.76     39.24 o 
  -2 -14   7      219.37      219.86     25.32 o 
  -1 -14   7        6.25       34.48     11.19 o 
   0 -14   7       87.86      108.84     20.58 o 
   1 -14   7       42.71       35.40      8.25 o 
   2 -14   7      138.52      132.06     14.58 o 
   3 -14   7       18.51       20.81      7.23 o 
   4 -14   7        3.91        5.54      9.30 o 
  -4 -13   7       24.24       23.26     13.21 o 
  -3 -13   7      177.75      198.59     17.72 o 
  -2 -13   7       43.39       47.82     12.44 o 
  -1 -13   7       76.89       68.57     14.10 o 
   0 -13   7      112.84      111.64      9.61 o 
   1 -13   7       37.68       57.73      9.68 o 
   2 -13   7      104.75      116.24     19.84 o 
   3 -13   7       22.50       15.35      9.02 o 
   4 -13   7       14.83       11.54     10.60 o 
  -5 -12   7       42.09       41.48     10.64 o 
  -4 -12   7       63.09       84.95     16.99 o 
  -3 -12   7      179.14      210.60     19.84 o 
  -2 -12   7      105.02      110.81     12.46 o 
  -1 -12   7       14.16       18.48      5.35 o 
   0 -12   7      199.12      161.99     13.03 o 
   1 -12   7      639.94      574.15     27.27 o 
   2 -12   7      544.04      562.34     35.93 o 
   3 -12   7      380.04      379.38     23.58 o 
   4 -12   7       92.23      116.67     19.40 o 
   5 -12   7       70.80       61.75     17.65 o 
  -6 -11   7       53.47       47.00     13.89 o 
  -5 -11   7       33.79       46.69      9.77 o 
  -4 -11   7      125.73      106.27     13.34 o 
  -3 -11   7       23.57       45.16      9.16 o 
  -2 -11   7       56.87       61.04     11.66 o 
  -1 -11   7      645.31      657.78     29.86 o 
   0 -11   7      186.12      163.53     13.12 o 
   1 -11   7      232.62      243.01     13.25 o 
   2 -11   7       46.66       40.49      8.36 o 
   3 -11   7        5.01        2.36      5.27 o 
   4 -11   7      149.70      167.30     22.29 o 
   5 -11   7       27.60       50.44     13.28 o 
  -6 -10   7       24.82       23.39      8.33 o 
  -5 -10   7        8.26        9.16     14.63 o 
  -4 -10   7       18.91       11.62     10.38 o 
  -3 -10   7       57.60       57.84     10.02 o 
  -2 -10   7      189.90      150.60     13.54 o 
  -1 -10   7     2238.35     2173.11     54.47 o 
   0 -10   7      589.81      562.85     23.05 o 
   1 -10   7       50.71       47.22      4.94 o 
   2 -10   7      792.75      843.60     32.40 o 
   3 -10   7      166.94      172.94     14.99 o 
   4 -10   7       75.54       69.14     14.94 o 
   5 -10   7        3.99        9.65      8.33 o 
   6 -10   7       19.23       30.85     14.25 o 
  -7  -9   7        2.75       -3.18      6.39 o 
  -6  -9   7       77.17       90.38     12.92 o 
  -5  -9   7        9.98       11.33     14.02 o 
  -4  -9   7      411.18      451.64     24.40 o 
  -3  -9   7      207.70      178.99     23.16 o 
  -2  -9   7      499.17      478.63     44.82 o 
  -1  -9   7       52.17       54.98      8.17 o 
   0  -9   7      326.63      315.09     13.28 o 
   1  -9   7     3219.29     3139.20     61.75 o 
   2  -9   7      546.30      510.99     17.25 o 
   3  -9   7       22.85       28.61      6.79 o 
   4  -9   7        2.48       -6.04      9.88 o 
   5  -9   7      103.99      108.33     18.72 o 
   6  -9   7       36.99       54.62     13.89 o 
  -7  -8   7      105.82      125.27     15.04 o 
  -6  -8   7       24.89       18.23      7.69 o 
  -5  -8   7      363.67      363.80     22.30 o 
  -4  -8   7      191.62      202.31     30.09 o 
  -3  -8   7      995.93      964.67     40.40 o 
  -2  -8   7     1232.44     1212.18     51.83 o 
  -1  -8   7     1470.59     1430.88     38.58 o 
   0  -8   7      941.80      882.42     27.84 o 
   1  -8   7      591.68      572.57     15.80 o 
   2  -8   7      906.71      918.37     23.31 o 
   3  -8   7        5.68       -0.52      5.44 o 
   4  -8   7       95.55      104.79     16.23 o 
   5  -8   7       92.66      107.71     18.40 o 
   6  -8   7      244.80      277.42     29.87 o 
   7  -8   7        3.79        9.24      9.05 o 
  -8  -7   7      544.12      534.76     42.62 o 
  -7  -7   7       33.62       35.37     12.37 o 
  -6  -7   7        7.46        6.53      7.99 o 
  -5  -7   7      652.52      696.66     42.76 o 
  -4  -7   7      104.14      110.50     16.87 o 
  -3  -7   7        8.50       -0.83      6.67 o 
  -2  -7   7      217.95      255.80     15.04 o 
  -1  -7   7      321.99      302.89     21.60 o 
   0  -7   7     1838.76     1767.52     57.32 o 
   1  -7   7      126.48      134.40      6.77 o 
   2  -7   7     1718.52     1725.31     33.93 o 
   3  -7   7     1616.40     1569.90     33.60 o 
   4  -7   7       69.49       45.99     12.29 o 
   5  -7   7       63.95       80.71     15.19 o 
   6  -7   7       42.69       33.37     12.04 o 
   7  -7   7      149.23      182.36     24.65 o 
  -8  -6   7      280.62      243.65     28.16 o 
  -7  -6   7      157.70      146.22     21.16 o 
  -6  -6   7       69.68       47.75     11.76 o 
  -5  -6   7       53.48       52.69     11.89 o 
  -4  -6   7       82.87       75.87     13.32 o 
  -3  -6   7      463.63      469.25     29.67 o 
  -2  -6   7      460.22      451.75     27.96 o 
  -1  -6   7      332.96      316.02     21.29 o 
   0  -6   7      401.40      436.41     16.36 o 
   1  -6   7     1115.12     1143.68     23.48 o 
   2  -6   7      637.71      691.49     18.35 o 
   3  -6   7      522.65      531.89     15.51 o 
   4  -6   7       35.32       47.44     11.29 o 
   5  -6   7      233.67      287.16     26.44 o 
   6  -6   7      140.22      160.55     22.12 o 
   7  -6   7      109.82       86.78     16.71 o 
  -8  -5   7      174.60      138.70     21.08 o 
  -7  -5   7       33.61       14.66      7.69 o 
  -6  -5   7      621.50      528.18     36.06 o 
  -5  -5   7       49.89       54.01     11.45 o 
  -4  -5   7      101.55      114.72     15.05 o 
  -3  -5   7       15.07       17.26      6.34 o 
  -2  -5   7      350.92      374.70     23.73 o 
  -1  -5   7     1089.87     1093.13     42.30 o 
   0  -5   7     2227.45     2253.76     66.35 o 
   1  -5   7      639.45      681.48     16.21 o 
   2  -5   7      215.17      278.86     10.54 o 
   3  -5   7      561.90      594.92     15.93 o 
   4  -5   7      898.09      861.88     43.50 o 
   5  -5   7      515.59      511.58     35.09 o 
   6  -5   7      512.44      490.56     36.91 o 
   7  -5   7        7.66       20.65     10.75 o 
   8  -5   7       69.02       93.06     18.60 o 
  -8  -4   7        4.07        9.50      7.86 o 
  -7  -4   7       91.62       78.61     14.77 o 
  -6  -4   7       25.89       18.17      7.82 o 
  -5  -4   7      628.98      534.91     33.44 o 
  -4  -4   7       12.82        7.59      5.42 o 
  -3  -4   7      569.66      588.29     30.80 o 
  -2  -4   7      536.18      561.41     28.60 o 
  -1  -4   7     2362.87     2682.73     77.23 o 
   0  -4   7      194.44      207.43     14.56 o 
   1  -4   7      735.41      880.99     18.14 o 
   2  -4   7     1006.60     1073.85     22.49 o 
   3  -4   7       34.00       39.39      9.07 o 
   4  -4   7       23.69       26.29      9.05 o 
   5  -4   7       30.03       26.45     11.18 o 
   6  -4   7       41.83       55.56     13.45 o 
   7  -4   7       98.84      125.69     20.34 o 
   8  -4   7       81.96       75.78     17.59 o 
  -8  -3   7       41.99       61.59     10.35 o 
  -7  -3   7       14.43       29.71      7.65 o 
  -6  -3   7      735.28      680.83     28.20 o 
  -5  -3   7      801.32      832.23     34.58 o 
  -4  -3   7      782.61      718.55     36.16 o 
  -3  -3   7       55.00       66.99      9.99 o 
  -2  -3   7       76.90       82.75     10.38 o 
  -1  -3   7     1503.15     1367.01     45.67 o 
   0  -3   7      291.16      310.19     17.76 o 
   1  -3   7     6105.53     6629.31    153.62 o 
   2  -3   7      965.52      953.66     28.68 o 
   3  -3   7      331.11      325.70     22.06 o 
   4  -3   7      872.51      882.82     41.86 o 
   5  -3   7      105.04      104.85     15.22 o 
   6  -3   7       13.04        7.89      5.23 o 
   7  -3   7       34.19       31.65     11.69 o 
   8  -3   7        2.64       -9.73      9.73 o 
  -8  -2   7       46.51       39.01     12.91 o 
  -7  -2   7      110.94      119.23     15.26 o 
  -6  -2   7       21.57       15.80      5.92 o 
  -5  -2   7      376.35      350.54     18.24 o 
  -4  -2   7      653.11      600.77     31.89 o 
  -3  -2   7      148.00      161.85     22.04 o 
  -2  -2   7      432.50      434.56     23.55 o 
  -1  -2   7     1775.89     1887.05     55.63 o 
   0  -2   7     2006.32     1922.41     55.29 o 
   1  -2   7      494.62      431.70     21.21 o 
   2  -2   7      761.77      799.00     13.99 o 
   3  -2   7       53.13       55.94      7.99 o 
   4  -2   7      394.96      371.50     17.62 o 
   5  -2   7       18.18       11.14      5.87 o 
   6  -2   7      188.94      174.67     14.63 o 
   7  -2   7       13.75       17.24      8.62 o 
   8  -2   7      113.98      108.80     23.31 o 
  -8  -1   7      107.29      104.11     19.58 o 
  -7  -1   7       79.56       82.96     10.19 o 
  -6  -1   7      567.73      579.14     25.16 o 
  -5  -1   7       19.39       20.79      5.71 o 
  -4  -1   7      255.45      278.19     20.15 o 
  -3  -1   7       57.99       51.99      5.83 o 
  -2  -1   7      473.74      455.55     14.99 o 
  -1  -1   7      184.61      156.20     12.25 o 
   0  -1   7     2314.80     2346.50     65.05 o 
   1  -1   7      321.36      304.86     16.58 o 
   2  -1   7     4467.88     4788.94     49.62 o 
   3  -1   7     1210.68     1221.94     30.78 o 
   4  -1   7      348.59      370.71     17.09 o 
   5  -1   7     1043.31     1079.77     40.68 o 
   6  -1   7       87.23       69.90      9.52 o 
   7  -1   7      227.34      223.26     17.26 o 
   8  -1   7       38.23       38.76      9.01 o 
  -8   0   7       10.74        5.92      8.14 o 
  -7   0   7       69.61       71.94     14.54 o 
  -6   0   7       64.51       70.23      9.06 o 
  -5   0   7        6.14       -1.78      4.18 o 
  -4   0   7       13.69       17.74      6.69 o 
  -3   0   7      195.24      228.48     11.39 o 
  -2   0   7       20.38       15.97      4.84 o 
  -1   0   7      315.39      306.67      9.53 o 
   0   0   7        0.94        5.30      4.61 o 
   1   0   7      180.44      184.16      9.03 o 
   2   0   7      313.78      297.33     13.28 o 
   3   0   7        2.45       -2.05      3.29 o 
   4   0   7      234.14      224.22     12.98 o 
   5   0   7      193.89      211.35     13.88 o 
   6   0   7       29.50       19.94      6.08 o 
   7   0   7       15.00       21.78      9.07 o 
   8   0   7       10.99       11.21      8.28 o 
  -8   1   7      104.72       95.85     18.22 o 
  -7   1   7       80.18       81.59     15.66 o 
  -6   1   7      565.81      591.00     26.82 o 
  -5   1   7       18.95       19.83      6.90 o 
  -4   1   7      252.83      239.14     17.17 o 
  -3   1   7       52.23       50.14      8.31 o 
  -2   1   7      473.23      444.62     22.02 o 
  -1   1   7      191.08      153.20     12.26 o 
   0   1   7     2315.15     2330.72     64.79 o 
   1   1   7      312.62      267.35      9.94 o 
   2   1   7     4470.89     4762.15    115.05 o 
   3   1   7     1214.72     1168.08     41.38 o 
   4   1   7      342.81      343.99     22.03 o 
   5   1   7     1050.76     1058.49     45.38 o 
   6   1   7       88.41       73.26     10.36 o 
   7   1   7      227.48      201.56     16.23 o 
   8   1   7       39.77       53.34     15.20 o 
  -8   2   7       47.75       35.23     11.04 o 
  -7   2   7      108.62       96.80     17.11 o 
  -6   2   7       21.61       27.33      7.77 o 
  -5   2   7      369.28      410.34     23.24 o 
  -4   2   7      659.67      613.14     28.39 o 
  -3   2   7      141.51      143.61     12.59 o 
  -2   2   7      455.52      471.72     22.21 o 
  -1   2   7     1778.47     1810.26     35.58 o 
   0   2   7     1973.33     1867.53     55.80 o 
   1   2   7      520.34      523.70     18.46 o 
   2   2   7      762.46      760.89     27.45 o 
   3   2   7       46.33       40.67      6.71 o 
   4   2   7      390.91      376.96     22.09 o 
   5   2   7       18.78       10.25      6.61 o 
   6   2   7      191.34      175.25     18.29 o 
   7   2   7       13.66       31.89     12.03 o 
   8   2   7      113.63       94.51     18.01 o 
  -8   3   7       44.79       31.62     14.21 o 
  -5   3   7      800.50      821.06     34.50 o 
  -4   3   7      784.03      780.38     31.96 o 
  -3   3   7       56.08       54.91      8.12 o 
  -2   3   7       77.55       72.31      8.96 o 
  -1   3   7     1481.57     1364.16     44.49 o 
   0   3   7      307.13      331.86     11.12 o 
   2   3   7      952.88      901.58     28.99 o 
   3   3   7      332.57      307.48     17.05 o 
   4   3   7      868.20      878.64     34.94 o 
   5   3   7      103.75      109.27     13.19 o 
   6   3   7       12.63        7.53      6.90 o 
   8   3   7        2.89        9.46     11.41 o 
  -5   4   7      625.06      612.37     27.43 o 
  -4   4   7       14.21       16.34      6.19 o 
  -3   4   7      570.50      576.17     25.75 o 
  -2   4   7      532.99      533.59     24.59 o 
   2   4   7     1015.82      977.89     29.25 o 
   3   4   7       36.48       36.46      5.74 o 
   4   4   7       22.27       22.14      5.85 o 
   5   4   7       29.99       17.16      5.89 o 
  -4   5   7      101.23      113.57     10.82 o 
  -3   5   7       15.18       17.47      5.32 o 
   2   5   7      216.53      241.12      9.72 o 
   3   5   7      553.10      522.09     19.52 o 
   0   6   7      389.49      382.11     15.65 o 
   0   7   7     1840.58     1682.96     44.36 o 
  -2 -15   8        0.84       -3.31      7.16 o 
  -1 -15   8       13.46       10.35      8.90 o 
   0 -15   8        5.24       29.83     15.00 o 
   3 -15   8        8.34        5.57      8.36 o 
  -3 -14   8       66.32       81.26     17.75 o 
  -2 -14   8      195.18      215.49     25.41 o 
  -1 -14   8        5.32        8.12      7.28 o 
   0 -14   8        0.94       21.03     13.16 o 
   1 -14   8       83.09      102.07     21.13 o 
   2 -14   8      106.13       99.60     26.04 o 
   3 -14   8       22.56       13.99     10.46 o 
   4 -14   8       13.37       28.72     12.81 o 
  -4 -13   8       16.08       31.80     11.04 o 
  -3 -13   8      125.28      116.37     14.73 o 
  -2 -13   8       22.27       21.29     10.13 o 
  -1 -13   8       10.84       10.23     11.39 o 
   0 -13   8       93.84       97.44     26.57 o 
   1 -13   8       78.91       73.39     11.07 o 
   2 -13   8      101.28      100.07     13.22 o 
   3 -13   8       18.38       13.02      7.20 o 
   4 -13   8      245.53      273.59     30.32 o 
  -5 -12   8       70.95       92.36     13.56 o 
  -4 -12   8       21.53       36.62      9.05 o 
  -3 -12   8       13.67       18.67      7.55 o 
  -2 -12   8       60.56       67.24     12.61 o 
  -1 -12   8       19.59       11.51      5.31 o 
   0 -12   8       60.47       53.22      8.18 o 
   1 -12   8        6.29       18.93      7.19 o 
   2 -12   8       85.24      102.12     12.62 o 
   3 -12   8       85.98       91.98     12.20 o 
   4 -12   8       29.30       37.40     11.68 o 
   5 -12   8        2.81        6.46     10.66 o 
  -5 -11   8       32.78       37.79      8.99 o 
  -4 -11   8        9.19       23.73      8.27 o 
  -3 -11   8      217.55      221.61     23.05 o 
  -2 -11   8       25.94       32.49      7.50 o 
  -1 -11   8      385.10      374.72     16.57 o 
   0 -11   8      524.46      504.61     22.84 o 
   1 -11   8      168.78      151.86     10.47 o 
   2 -11   8      236.42      263.31     18.66 o 
   3 -11   8       63.54       62.49     10.28 o 
   4 -11   8       66.34       99.12     18.62 o 
   5 -11   8       68.70       63.28     15.98 o 
  -6 -10   8       23.98       45.34     10.05 o 
  -5 -10   8       16.55       14.67     13.30 o 
  -4 -10   8      107.68      138.16     14.58 o 
  -3 -10   8       89.66       80.72     12.59 o 
  -2 -10   8      710.53      696.64     29.41 o 
  -1 -10   8      548.08      517.38     23.51 o 
   0 -10   8      316.06      303.62     17.09 o 
   1 -10   8      308.27      316.29     14.42 o 
   2 -10   8      149.91      156.77     14.08 o 
   3 -10   8      156.89      167.85     15.14 o 
   4 -10   8       90.06       94.11     17.08 o 
   5 -10   8       41.76       38.18     14.03 o 
   6 -10   8       54.29       68.27     16.56 o 
  -7  -9   8       71.66      110.60     20.93 o 
  -6  -9   8       24.86       43.45     10.65 o 
  -5  -9   8       19.96       10.21      6.39 o 
  -4  -9   8       43.35       49.57     12.22 o 
  -3  -9   8       54.87       60.41      9.87 o 
  -2  -9   8      465.07      438.52     21.73 o 
  -1  -9   8      330.55      344.93     20.96 o 
   0  -9   8      524.90      525.02     17.77 o 
   1  -9   8      697.21      685.60     16.67 o 
   2  -9   8      143.06      147.31     10.48 o 
   3  -9   8       34.40       35.11      7.78 o 
   4  -9   8       54.17       78.61     15.41 o 
   5  -9   8       68.06       73.75     16.11 o 
   6  -9   8        0.32       11.75      9.94 o 
  -7  -8   8       37.08       35.54      9.63 o 
  -6  -8   8        1.61       10.21      9.32 o 
  -5  -8   8       18.24       20.60     10.87 o 
  -4  -8   8      224.39      234.62     24.29 o 
  -3  -8   8     1294.53     1201.27     38.88 o 
  -2  -8   8      958.69      911.50     40.85 o 
  -1  -8   8     1245.29     1230.92     35.70 o 
   0  -8   8      199.07      197.97     17.41 o 
   1  -8   8      545.25      578.90     15.67 o 
   2  -8   8      831.08      784.51     21.88 o 
   3  -8   8      214.62      248.32     16.78 o 
   4  -8   8       31.83        6.39      7.20 o 
   5  -8   8       75.99       92.19     17.40 o 
   6  -8   8       44.11       74.90     17.64 o 
  -8  -7   8       81.73       80.19     17.84 o 
  -7  -7   8       41.84       33.68     11.23 o 
  -6  -7   8       34.14       47.86     12.82 o 
  -5  -7   8      127.43      133.33     18.73 o 
  -4  -7   8        7.57       16.78      8.53 o 
  -3  -7   8      766.41      771.43     40.91 o 
  -2  -7   8      655.01      721.32     37.41 o 
  -1  -7   8      424.25      425.20     18.50 o 
   0  -7   8       98.14      110.48     12.59 o 
   1  -7   8      545.89      567.99     16.31 o 
   2  -7   8     1037.56      993.23     18.67 o 
   3  -7   8      286.46      291.39     11.83 o 
   4  -7   8      904.21      948.67     48.86 o 
   5  -7   8      431.47      427.45     34.15 o 
   6  -7   8       44.66       76.06     17.22 o 
   7  -7   8       81.28       80.27     17.94 o 
  -8  -6   8       39.34       12.02      8.63 o 
  -7  -6   8      434.79      384.55     33.37 o 
  -6  -6   8       45.03       46.54     12.26 o 
  -5  -6   8      104.96      109.87     16.85 o 
  -4  -6   8      908.54      969.63     47.37 o 
  -3  -6   8      542.48      494.70     31.30 o 
  -2  -6   8      385.91      404.31     26.28 o 
  -1  -6   8      639.66      619.74     31.63 o 
   0  -6   8      198.30      218.21     16.57 o 
   1  -6   8     1678.84     1614.24     40.81 o 
   2  -6   8      682.60      705.84     14.13 o 
   3  -6   8      495.59      518.54     15.84 o 
   4  -6   8      754.63      799.68     43.51 o 
   5  -6   8      103.94      102.62     17.36 o 
   6  -6   8      789.41      839.69     50.68 o 
   7  -6   8       79.49       87.71     18.63 o 
  -8  -5   8      150.02      123.85     19.54 o 
  -7  -5   8       24.54       16.02      8.94 o 
  -6  -5   8        8.37       31.52     10.78 o 
  -5  -5   8       77.14       81.07     14.14 o 
  -4  -5   8       34.84       41.31     10.44 o 
  -3  -5   8      553.51      537.59     32.55 o 
  -2  -5   8      308.34      309.47     22.43 o 
  -1  -5   8      979.30     1050.13     42.48 o 
   0  -5   8     2013.20     2117.26     64.54 o 
   1  -5   8      540.30      560.02     14.68 o 
   2  -5   8      334.27      329.26     12.06 o 
   3  -5   8      324.20      317.12     11.88 o 
   4  -5   8      483.57      453.67     31.25 o 
   5  -5   8      478.90      508.67     35.67 o 
   6  -5   8      149.65      132.22     19.58 o 
   7  -5   8      125.99       95.85     18.90 o 
  -8  -4   8        4.46        9.33      8.89 o 
  -7  -4   8      287.62      231.69     24.83 o 
  -6  -4   8       28.67       12.87      7.98 o 
  -5  -4   8       73.20       70.16     12.80 o 
  -4  -4   8       20.44       30.98      8.12 o 
  -3  -4   8        5.24        2.63      6.17 o 
  -2  -4   8       28.87       31.49      7.53 o 
  -1  -4   8      714.72      777.51     34.16 o 
   0  -4   8       63.72       68.32      9.15 o 
   1  -4   8      235.02      301.85     17.69 o 
   2  -4   8      137.44      164.86      8.15 o 
   3  -4   8      144.14      157.61     10.33 o 
   4  -4   8      267.49      259.05     22.50 o 
   5  -4   8       97.51       99.32     16.26 o 
   6  -4   8      425.57      427.70     34.13 o 
   7  -4   8      135.18      150.42     22.07 o 
   8  -4   8       18.83       59.35     17.49 o 
  -8  -3   8       18.78       15.47      7.89 o 
  -7  -3   8       10.89        7.86      5.65 o 
  -6  -3   8        2.06        0.81     10.55 o 
  -5  -3   8       26.45       10.97      6.96 o 
  -4  -3   8      234.27      236.94     20.09 o 
  -3  -3   8       25.43       25.20      7.42 o 
  -2  -3   8      148.49      131.07     13.39 o 
  -1  -3   8     3301.76     3453.89     91.69 o 
   0  -3   8     4540.59     5208.83    127.78 o 
   1  -3   8       28.44       27.39      5.53 o 
   2  -3   8      399.03      474.56     13.85 o 
   3  -3   8      504.40      511.43     16.08 o 
   4  -3   8      133.36      145.36     16.76 o 
   5  -3   8       43.79       45.36     11.55 o 
   6  -3   8       18.20       21.40     10.08 o 
   7  -3   8       92.90       75.87     15.10 o 
   8  -3   8       88.11       95.91     18.21 o 
  -8  -2   8       23.32       22.96      9.88 o 
  -7  -2   8       74.28       69.03     17.36 o 
  -6  -2   8        2.30       -3.81      5.25 o 
  -5  -2   8       42.43       44.92      8.91 o 
  -4  -2   8       56.23       54.35      9.93 o 
  -3  -2   8       85.14       90.72      7.86 o 
  -2  -2   8     1363.34     1354.02     48.01 o 
  -1  -2   8     4618.57     4983.33    120.26 o 
   0  -2   8     2911.40     3281.09     85.68 o 
   1  -2   8       11.22        7.36      4.27 o 
   2  -2   8      988.80     1012.10     21.42 o 
   3  -2   8      957.26      986.99     40.84 o 
   4  -2   8      198.00      188.76     13.14 o 
   5  -2   8       30.18       26.89      6.17 o 
   6  -2   8      114.57      107.84     12.24 o 
   7  -2   8      139.90      157.57     22.09 o 
   8  -2   8        1.64        4.94      6.23 o 
  -8  -1   8      181.95      192.08     25.94 o 
  -7  -1   8       98.76      118.05     12.32 o 
  -6  -1   8      227.79      206.17     14.93 o 
  -5  -1   8       59.08       56.64      8.23 o 
  -4  -1   8       96.30       94.42     12.78 o 
  -3  -1   8     2517.48     2412.86     74.15 o 
  -2  -1   8     1709.28     1805.50     37.52 o 
  -1  -1   8        3.50       18.29      5.77 o 
   0  -1   8      996.04      902.30     34.29 o 
   1  -1   8     2686.75     2771.25     74.47 o 
   2  -1   8     4115.44     4360.23     74.34 o 
   3  -1   8      375.01      396.24     33.17 o 
   4  -1   8      271.33      284.77     14.85 o 
   5  -1   8     1245.89     1222.04     37.00 o 
   6  -1   8       61.35       47.22      8.18 o 
   7  -1   8      266.74      281.90     19.56 o 
   8  -1   8       45.77       44.98      9.46 o 
  -8   0   8       12.60       35.07     12.92 o 
  -7   0   8      195.90      182.56     14.39 o 
  -6   0   8      391.71      360.60     19.02 o 
  -5   0   8      195.21      181.88     12.58 o 
  -4   0   8      465.15      430.05     25.12 o 
  -3   0   8      483.58      529.63     18.28 o 
  -2   0   8      430.26      416.21     25.01 o 
  -1   0   8      431.50      419.06     11.75 o 
   0   0   8      388.73      395.50     20.66 o 
   1   0   8     5957.40     5856.99    137.97 o 
   2   0   8      301.49      379.27     13.32 o 
   3   0   8      940.56      992.22     26.64 o 
   4   0   8      105.86       70.84      7.40 o 
   5   0   8      172.68      189.49     13.21 o 
   6   0   8     1048.31     1026.15     35.46 o 
   7   0   8        4.52        6.54      6.02 o 
   8   0   8       11.67       -1.48      6.41 o 
  -8   1   8      180.79      137.91     21.79 o 
  -7   1   8      100.02      101.40     16.85 o 
  -6   1   8      230.77      196.30     21.55 o 
  -5   1   8       61.85       46.11      9.57 o 
  -4   1   8       95.82      103.14     12.18 o 
  -3   1   8     2521.67     2391.19     71.67 o 
  -2   1   8     1713.80     1716.70     55.61 o 
  -1   1   8        4.64       11.90      4.87 o 
   0   1   8      977.35      963.47     35.37 o 
   1   1   8     2696.06     2726.56     48.30 o 
   2   1   8     4117.88     4357.93    107.15 o 
   3   1   8      375.82      380.00     13.03 o 
   4   1   8      264.64      269.81     20.25 o 
   5   1   8     1246.16     1185.50     35.64 o 
   6   1   8       60.94       56.44      9.06 o 
   7   1   8      266.89      266.01     18.60 o 
   8   1   8       46.94       39.97     13.20 o 
  -8   2   8       23.39       35.19     13.15 o 
  -7   2   8       72.87       59.48     14.06 o 
  -6   2   8        2.38        4.97      5.46 o 
  -5   2   8       42.78       46.38      8.47 o 
  -4   2   8       57.87       53.23      9.02 o 
  -3   2   8       85.10       98.61     11.08 o 
  -2   2   8     1362.15     1404.46     47.16 o 
  -1   2   8     4632.49     4656.31     79.44 o 
   0   2   8     2898.04     3146.78     86.34 o 
   1   2   8       10.63        6.65      2.61 o 
   2   2   8     1000.97     1006.05     34.54 o 
   3   2   8      949.31      953.64     35.60 o 
   4   2   8      203.66      206.39     16.54 o 
   5   2   8       28.68       34.15      9.53 o 
   6   2   8      111.85      100.71     14.05 o 
   7   2   8      140.82      141.12     13.64 o 
   8   2   8        1.58       -1.43      9.24 o 
  -8   3   8       18.99       11.57      9.57 o 
  -5   3   8       27.72       24.97      6.68 o 
  -4   3   8      234.26      242.51     17.36 o 
  -3   3   8       23.33        7.19      4.56 o 
  -2   3   8      146.79      132.15     12.50 o 
  -1   3   8     3293.18     3234.64     88.55 o 
   2   3   8      398.05      409.69     18.70 o 
   3   3   8      510.23      537.33     23.39 o 
   4   3   8      131.52      113.67     11.62 o 
   5   3   8       42.80       52.88     10.38 o 
   6   3   8       18.04        8.31      5.70 o 
   8   3   8       89.23      106.19     20.51 o 
  -5   4   8       71.35       82.09     10.44 o 
  -4   4   8       24.48       25.10      6.58 o 
  -3   4   8        5.01       10.65      5.09 o 
  -2   4   8       27.31       24.48      6.46 o 
   0   4   8       65.61       60.05      4.65 o 
   2   4   8      140.89      160.27      9.93 o 
   3   4   8      150.43      151.84     10.98 o 
   4   4   8      263.54      237.67     16.02 o 
   5   4   8       97.55       92.82     11.66 o 
  -5   5   8       77.36       79.50     10.23 o 
  -4   5   8       35.22       41.41      6.91 o 
  -3   5   8      551.60      575.84     26.87 o 
   2   5   8      352.39      334.04     12.98 o 
   3   5   8      309.84      303.90     14.25 o 
   4   5   8      488.24      474.32     21.55 o 
   0   6   8      196.04      192.17     10.60 o 
   0   7   8       94.92       81.46      7.09 o 
  -2 -15   9       16.76       27.80     11.70 o 
  -1 -15   9        8.70        0.76      6.79 o 
   2 -15   9       10.44        6.45      8.46 o 
   3 -15   9       21.79       26.66     11.29 o 
  -3 -14   9      169.91      201.99     19.01 o 
  -2 -14   9       62.94       67.33     14.99 o 
  -1 -14   9      159.88      154.42     20.91 o 
   0 -14   9       24.70       37.17     16.54 o 
   1 -14   9       84.56       98.88     13.00 o 
   2 -14   9      436.92      453.26     38.30 o 
   3 -14   9       97.94      111.37     19.12 o 
  -4 -13   9       38.87       35.47     11.57 o 
  -3 -13   9       17.02        9.09      6.93 o 
  -2 -13   9       33.78       52.67     10.12 o 
  -1 -13   9        1.30        0.55      5.09 o 
   0 -13   9       68.50       63.02     10.99 o 
   1 -13   9       25.88       26.43      8.14 o 
   2 -13   9       83.02       82.53     11.79 o 
   3 -13   9       11.57       10.90      5.87 o 
   4 -13   9      137.52      165.44     23.66 o 
  -5 -12   9      117.99       93.56     19.32 o 
  -4 -12   9      152.20      201.15     18.51 o 
  -3 -12   9       48.32       46.97     29.63 o 
  -2 -12   9      368.05      313.11     20.69 o 
  -1 -12   9      493.54      510.74     20.38 o 
   0 -12   9       13.88       11.33     13.05 o 
   1 -12   9      119.32      138.68     27.11 o 
   2 -12   9       49.17       36.63      8.89 o 
   3 -12   9       92.76      110.01     13.84 o 
   4 -12   9       49.16       62.95     16.43 o 
  -5 -11   9       15.94       11.40      8.04 o 
  -4 -11   9       32.86       20.02      7.87 o 
  -3 -11   9       53.17       50.16     19.90 o 
  -2 -11   9      102.51      104.86     12.12 o 
  -1 -11   9      323.38      335.02     15.88 o 
   0 -11   9      441.76      431.54     21.52 o 
   1 -11   9       34.24       32.41      5.64 o 
   2 -11   9       51.95       69.85     10.41 o 
   3 -11   9      122.52      120.73     13.68 o 
   4 -11   9        2.32       14.22      9.64 o 
   5 -11   9       37.83       32.19     11.77 o 
  -6 -10   9        3.67        4.73      6.53 o 
  -5 -10   9       33.36       45.19     10.79 o 
  -4 -10   9       34.78       46.12     15.68 o 
  -3 -10   9      116.12      120.70     13.16 o 
  -2 -10   9       47.07       36.20      7.74 o 
  -1 -10   9      476.83      478.58     22.81 o 
   0 -10   9     3412.49     3401.27     60.23 o 
   1 -10   9      155.36      147.42     10.35 o 
   2 -10   9      273.85      270.00     37.91 o 
   3 -10   9       10.84       14.11      7.46 o 
   4 -10   9        1.07       -2.53      8.73 o 
   5 -10   9       30.62       72.52     17.38 o 
  -6  -9   9        3.43       26.07      8.79 o 
  -5  -9   9       51.56       54.73     10.30 o 
  -4  -9   9        6.28        8.91      6.72 o 
  -3  -9   9      124.34      137.16     13.19 o 
  -2  -9   9     1661.97     1638.06     46.51 o 
  -1  -9   9      119.50       99.88     12.91 o 
   0  -9   9      120.77      122.83      9.98 o 
   1  -9   9      908.86      958.03     31.05 o 
   2  -9   9      131.92      119.67     12.01 o 
   3  -9   9      410.29      413.30     23.15 o 
   4  -9   9       24.25       22.87      9.20 o 
   5  -9   9      212.03      225.30     26.57 o 
   6  -9   9       48.36       53.98     13.97 o 
  -7  -8   9        2.65        7.41      9.15 o 
  -6  -8   9       40.08       54.42     13.92 o 
  -5  -8   9        5.57       -0.87      7.13 o 
  -4  -8   9       53.95       59.42     13.75 o 
  -3  -8   9     1603.84     1649.61     67.70 o 
  -2  -8   9       90.86       85.66      9.96 o 
  -1  -8   9      644.13      636.77     25.56 o 
   0  -8   9      232.27      203.40     18.37 o 
   1  -8   9      235.97      249.52     14.41 o 
   2  -8   9     2525.56     2390.30     46.05 o 
   3  -8   9       82.19       77.24     10.11 o 
   4  -8   9     1160.75     1177.04     58.04 o 
   5  -8   9      253.78      265.06     27.63 o 
   6  -8   9      414.53      393.30     36.20 o 
  -7  -7   9       33.75       24.86     10.07 o 
  -6  -7   9       34.07       59.97     14.77 o 
  -5  -7   9      106.99      125.88     18.35 o 
  -4  -7   9      389.22      350.27     29.37 o 
  -3  -7   9     1357.15     1303.00     57.65 o 
  -2  -7   9      373.70      414.10     28.45 o 
  -1  -7   9      495.51      498.29     23.57 o 
   0  -7   9      501.14      466.86     26.69 o 
   1  -7   9       84.26       71.61      9.49 o 
   2  -7   9      100.36       98.08      7.34 o 
   3  -7   9      266.58      273.31     11.90 o 
   4  -7   9     1046.23     1077.32     54.44 o 
   5  -7   9       72.94       70.38     16.42 o 
   6  -7   9      126.39      126.39     21.06 o 
   7  -7   9      125.07      112.51     20.32 o 
  -8  -6   9       64.94       63.36     14.90 o 
  -7  -6   9      109.51       94.87     17.45 o 
  -6  -6   9       70.87       74.03     15.10 o 
  -5  -6   9       30.64       32.89      9.89 o 
  -4  -6   9      323.75      327.01     26.87 o 
  -3  -6   9      366.10      378.97     27.70 o 
  -2  -6   9      991.72      915.78     42.94 o 
  -1  -6   9      503.08      537.02     29.96 o 
   0  -6   9      154.11      107.79     95.80 o 
   1  -6   9      108.53      104.97      7.67 o 
   2  -6   9      351.20      338.30     13.08 o 
   3  -6   9       61.76       74.35      6.27 o 
   4  -6   9       12.60       -8.55      8.55 o 
   5  -6   9      113.13      122.80     18.46 o 
   6  -6   9       23.52       31.64     12.51 o 
   7  -6   9      389.97      455.46     39.11 o 
  -8  -5   9       39.68       37.65     12.87 o 
  -7  -5   9       64.11       60.21     13.75 o 
  -6  -5   9      141.92      155.72     20.42 o 
  -5  -5   9      790.67      751.56     43.12 o 
  -4  -5   9       99.78       82.13     13.81 o 
  -3  -5   9      270.25      280.99     23.54 o 
  -2  -5   9       23.53       14.50      6.27 o 
  -1  -5   9       90.67      104.17     12.29 o 
   0  -5   9      273.73      272.85     19.15 o 
   1  -5   9      608.36      649.08     16.57 o 
   2  -5   9      190.22      186.25      9.39 o 
   3  -5   9       26.39       21.01      3.83 o 
   4  -5   9       97.24       76.51     14.00 o 
   5  -5   9      109.95       89.59     15.10 o 
   6  -5   9      174.78      182.64     22.99 o 
   7  -5   9       28.35       29.27     11.54 o 
  -8  -4   9        9.12       17.38     10.24 o 
  -7  -4   9       14.20       26.40      9.71 o 
  -6  -4   9      255.63      184.93     20.91 o 
  -5  -4   9       85.79       66.72     12.47 o 
  -4  -4   9      140.19      130.89     16.51 o 
  -3  -4   9      325.59      362.90     25.90 o 
  -2  -4   9       97.14      114.62     13.69 o 
  -1  -4   9       38.20       35.50      8.11 o 
   0  -4   9     2196.47     2484.02     69.51 o 
   1  -4   9      154.12      184.50     14.48 o 
   2  -4   9      392.22      370.72     12.98 o 
   3  -4   9       87.70       89.67      7.65 o 
   4  -4   9       72.08       92.03     14.13 o 
   5  -4   9      441.58      451.15     32.79 o 
   6  -4   9       40.93       28.46     11.54 o 
   7  -4   9       96.50       88.30     17.60 o 
   8  -4   9       15.89       26.79     11.46 o 
  -8  -3   9       28.28       45.38     13.07 o 
  -7  -3   9       20.60       15.57      9.39 o 
  -6  -3   9       12.57        8.21      6.63 o 
  -5  -3   9      953.88      891.38     45.04 o 
  -4  -3   9      118.03      113.89     14.66 o 
  -3  -3   9       74.36       77.88     11.73 o 
  -2  -3   9     1740.68     1745.00     59.53 o 
  -1  -3   9     1070.30     1160.97     44.65 o 
   0  -3   9      772.22      640.87     29.34 o 
   1  -3   9     1829.39     1868.02     56.52 o 
   2  -3   9      326.58      309.69     10.65 o 
   3  -3   9      832.75      832.15     33.16 o 
   4  -3   9        5.44        7.53      8.22 o 
   5  -3   9      887.97      891.42     46.47 o 
   6  -3   9      117.92      135.57     19.45 o 
   7  -3   9        6.38       -0.68      7.78 o 
   8  -3   9        4.47       18.29     11.04 o 
  -8  -2   9       17.43        3.62     10.29 o 
  -7  -2   9       31.23       35.52      7.86 o 
  -6  -2   9        3.81        3.10      4.74 o 
  -5  -2   9      201.49      205.38     14.16 o 
  -4  -2   9      568.07      594.99     32.89 o 
  -3  -2   9      196.82      204.21     17.79 o 
  -2  -2   9       36.95       38.80      8.80 o 
  -1  -2   9       72.05       36.69      7.74 o 
   0  -2   9      293.75      325.72     19.83 o 
   1  -2   9      267.18      255.41     17.08 o 
   2  -2   9       13.61       15.35      3.38 o 
   3  -2   9      166.71      187.41     14.13 o 
   4  -2   9     1382.41     1431.94     38.63 o 
   5  -2   9      180.20      152.24     12.62 o 
   6  -2   9      355.55      325.82     20.03 o 
   7  -2   9       33.16       51.65      9.45 o 
   8  -2   9        3.81        8.71      7.43 o 
  -8  -1   9       31.43       23.74     11.28 o 
  -7  -1   9       21.13       25.65      7.10 o 
  -6  -1   9      114.47      100.30     10.53 o 
  -5  -1   9      332.07      378.98     19.05 o 
  -4  -1   9       69.12       59.10     10.19 o 
  -3  -1   9     1668.33     1740.60     40.40 o 
  -2  -1   9      272.46      265.91     11.29 o 
  -1  -1   9      179.45      222.53     16.69 o 
   0  -1   9     1384.00     1346.90     45.79 o 
   1  -1   9      244.11      259.48     17.07 o 
   2  -1   9      166.40      136.39      6.95 o 
   3  -1   9      110.27      106.85     17.52 o 
   4  -1   9      131.29      132.84     10.43 o 
   5  -1   9      335.28      335.05     18.30 o 
   6  -1   9      381.38      401.00     21.70 o 
   7  -1   9       10.40        6.65      5.04 o 
   8  -1   9       58.16       71.68     21.58 o 
  -8   0   9        0.13       -5.53      8.64 o 
  -7   0   9        3.65        5.32      5.27 o 
  -6   0   9        5.87        1.47      4.30 o 
  -5   0   9       65.07       67.50      8.29 o 
  -4   0   9       44.21       50.84     10.06 o 
  -3   0   9       38.73       43.26     11.81 o 
  -2   0   9      161.04      168.14      8.75 o 
  -1   0   9       98.69       88.32     10.44 o 
   0   0   9       68.65       58.97      8.92 o 
   1   0   9       24.59       19.29      6.29 o 
   2   0   9      281.79      257.14     18.84 o 
   3   0   9        8.57       10.61      3.90 o 
   4   0   9       12.17       17.31      5.29 o 
   5   0   9      477.00      484.04     21.59 o 
   6   0   9        3.38       -0.50      5.18 o 
   7   0   9       45.02       45.66      8.64 o 
   8   0   9       88.12       99.85     12.82 o 
  -8   1   9       32.05       26.38     11.38 o 
  -7   1   9       21.89       18.78      9.53 o 
  -6   1   9      114.88      118.05     11.42 o 
  -5   1   9      326.36      348.68     17.75 o 
  -4   1   9       67.96       86.04     11.63 o 
  -3   1   9     1677.43     1716.74     58.04 o 
  -2   1   9      273.04      272.17     18.43 o 
  -1   1   9      182.71      170.28     14.72 o 
   0   1   9     1373.32     1272.70     45.84 o 
   1   1   9      245.67      244.92      9.01 o 
   2   1   9      165.51      126.57     12.00 o 
   3   1   9      107.00      101.57      6.64 o 
   4   1   9      133.00      130.87     14.47 o 
   5   1   9      334.94      332.68     23.05 o 
   6   1   9      381.63      363.62     20.17 o 
   7   1   9       11.49       11.55      7.26 o 
   8   1   9       59.83       67.00     16.97 o 
  -8   2   9       18.00       28.16     10.72 o 
  -7   2   9       32.14       13.15      8.68 o 
  -6   2   9        3.70        4.50      6.42 o 
  -5   2   9      200.98      210.16     18.38 o 
  -4   2   9      563.21      557.80     29.68 o 
  -3   2   9      201.14      212.41     16.69 o 
  -2   2   9       33.44       27.56      6.50 o 
  -1   2   9       69.05       48.77      8.83 o 
   0   2   9      295.14      338.97     20.72 o 
   1   2   9      256.31      245.32     11.59 o 
   2   2   9       14.94       17.81      5.12 o 
   3   2   9      164.96      183.45     14.30 o 
   4   2   9     1375.98     1399.53     50.29 o 
   5   2   9      180.00      164.65     16.62 o 
   6   2   9      356.89      370.65     19.92 o 
   7   2   9       30.34       34.10      7.52 o 
   8   2   9        3.67       -3.35      9.40 o 
  -8   3   9       27.32       42.50     12.87 o 
  -5   3   9      951.55      951.03     40.41 o 
  -4   3   9      120.82      107.17     12.05 o 
  -3   3   9       76.39       69.44      9.94 o 
  -2   3   9     1740.15     1740.42     56.27 o 
  -1   3   9     1065.21     1211.65     43.79 o 
   1   3   9     1810.44     1759.92     48.70 o 
   2   3   9      313.49      260.90     15.25 o 
   3   3   9      833.08      852.38     32.22 o 
   4   3   9        5.68       10.72      5.67 o 
   5   3   9      886.70      899.37     39.65 o 
   6   3   9      118.23      123.94     15.15 o 
   7   3   9        7.34       -6.28      9.73 o 
   8   3   9        4.12       12.94     10.85 o 
  -5   4   9       85.72      105.15     11.83 o 
  -4   4   9      141.54      131.99     13.63 o 
  -3   4   9      322.49      402.17     23.35 o 
  -2   4   9       95.92      103.95     11.68 o 
   0   4   9     2207.24     2190.49     51.96 o 
   2   4   9      400.18      377.79     16.89 o 
   3   4   9       89.95       80.99      8.73 o 
   4   4   9       69.78       73.06      9.48 o 
   5   4   9      439.32      422.53     24.70 o 
   8   4   9       16.31       12.75      8.82 o 
  -5   5   9      788.65      791.67     34.73 o 
  -4   5   9      100.45      111.92     12.18 o 
  -3   5   9      269.55      285.34     19.26 o 
   2   5   9      193.46      187.32     10.28 o 
   3   5   9       25.78       21.29      4.44 o 
   2   6   9      348.52      324.05     11.57 o 
  -2 -15  10      192.18      164.40     24.31 o 
   2 -15  10       28.94       28.63     12.29 o 
  -3 -14  10      328.93      316.50     31.71 o 
  -2 -14  10       13.22       -1.64      6.47 o 
  -1 -14  10       28.94       33.49     10.48 o 
   0 -14  10       20.81       15.82      6.50 o 
   1 -14  10       82.61       96.63     15.93 o 
   2 -14  10        1.92       -0.68      8.25 o 
   3 -14  10       31.06       13.95      9.08 o 
  -4 -13  10       92.33      121.40     20.79 o 
  -3 -13  10      141.89      159.87     16.80 o 
  -2 -13  10        3.94        3.69      5.98 o 
  -1 -13  10        4.09        8.81      4.87 o 
   0 -13  10       49.00       39.05     11.34 o 
   1 -13  10       23.31       29.83      8.56 o 
   2 -13  10       59.37       76.79     16.29 o 
   3 -13  10       26.39       48.81     12.67 o 
  -4 -12  10       12.95        2.81      6.15 o 
  -3 -12  10      154.63      157.43     16.27 o 
  -2 -12  10       95.86       85.46     11.91 o 
  -1 -12  10       21.36       25.69      7.83 o 
   0 -12  10      154.30      147.68     13.98 o 
   1 -12  10       11.51       33.13      9.03 o 
   2 -12  10        9.92        9.82      6.04 o 
   3 -12  10       42.67       43.39      9.39 o 
   4 -12  10       26.10       43.30     13.06 o 
  -5 -11  10        3.03       -1.57     16.47 o 
  -4 -11  10       16.62       33.31      9.59 o 
  -3 -11  10       69.43       70.36     10.94 o 
  -2 -11  10       48.83       42.92      8.58 o 
  -1 -11  10      247.74      268.20     14.68 o 
   0 -11  10      358.04      361.76     20.21 o 
   1 -11  10        2.84        1.97      4.37 o 
   2 -11  10       16.58       16.67      7.42 o 
   3 -11  10      119.64      121.09     14.00 o 
   4 -11  10        2.53        5.75      8.12 o 
   5 -11  10      147.56      187.59     26.22 o 
  -6 -10  10      103.23      129.19     16.00 o 
  -5 -10  10        0.91        5.50     12.37 o 
  -4 -10  10      231.88      253.56     19.46 o 
  -3 -10  10      416.27      443.70     34.16 o 
  -2 -10  10      156.37      152.63     13.83 o 
  -1 -10  10      868.12      908.37     32.93 o 
   0 -10  10      861.10      876.21     25.38 o 
   1 -10  10      487.90      480.81     26.35 o 
   2 -10  10      237.88      238.40     17.88 o 
   3 -10  10       37.57       36.50     16.11 o 
   4 -10  10      722.06      757.47     48.35 o 
   5 -10  10      123.28      133.18     22.06 o 
  -6  -9  10        0.62       22.69     14.49 o 
  -5  -9  10       52.24       68.92     11.18 o 
  -4  -9  10       19.25       25.78     16.16 o 
  -3  -9  10      396.55      365.60     21.60 o 
  -2  -9  10     1752.39     1772.28     49.54 o 
  -1  -9  10       60.31       71.45      9.52 o 
   0  -9  10      283.31      287.37     23.71 o 
   1  -9  10      270.94      254.56     15.50 o 
   2  -9  10      573.23      626.08     20.77 o 
   3  -9  10       80.28       68.11      9.93 o 
   4  -9  10       84.99      100.60     17.75 o 
   5  -9  10       74.16       64.39     14.91 o 
   6  -9  10      104.03      151.13     24.74 o 
  -7  -8  10        2.59       23.54     12.48 o 
  -6  -8  10       45.44       33.81     11.01 o 
  -5  -8  10      101.62      104.52     18.46 o 
  -4  -8  10      204.61      209.30     23.25 o 
  -3  -8  10      771.89      716.08     41.98 o 
  -2  -8  10       52.99       71.06      9.44 o 
  -1  -8  10      121.28      120.53     10.95 o 
   0  -8  10      357.77      379.45     17.81 o 
   1  -8  10      736.04      737.88     26.62 o 
   2  -8  10      304.74      284.06     13.27 o 
   3  -8  10      768.69      766.31     31.27 o 
   4  -8  10       15.89        7.71      9.03 o 
   5  -8  10       42.74       62.77     15.59 o 
   6  -8  10       91.79      103.71     19.33 o 
  -7  -7  10       13.61        1.97      9.98 o 
  -6  -7  10       60.25       51.15     13.11 o 
  -5  -7  10      735.03      744.20     46.38 o 
  -4  -7  10     1294.74     1265.89     59.23 o 
  -3  -7  10      229.03      259.30     23.86 o 
  -2  -7  10      106.40      107.70     14.98 o 
  -1  -7  10      338.20      328.44     24.46 o 
   0  -7  10      492.59      483.46     28.37 o 
   1  -7  10      151.98      151.71     11.11 o 
   2  -7  10      132.76      131.05     10.42 o 
   3  -7  10      141.70      130.31     11.33 o 
   4  -7  10       31.04       41.35     12.42 o 
   5  -7  10       13.46       26.05     11.33 o 
   6  -7  10       69.62       85.46     18.69 o 
  -8  -6  10       52.49       50.42     14.91 o 
  -7  -6  10       35.42       35.28     11.08 o 
  -6  -6  10        8.26        6.56      6.63 o 
  -5  -6  10      448.13      412.45     32.60 o 
  -4  -6  10      312.84      334.55     28.58 o 
  -3  -6  10      534.65      504.15     33.12 o 
  -2  -6  10       52.88       51.65     11.00 o 
  -1  -6  10      166.98      161.21     16.51 o 
   0  -6  10      498.32      437.66     25.94 o 
   1  -6  10      115.05      121.51      7.45 o 
   2  -6  10      524.29      496.80     16.73 o 
   3  -6  10       84.22       94.04      7.26 o 
   4  -6  10      285.18      305.37     27.29 o 
   5  -6  10      210.74      213.43     24.44 o 
   6  -6  10      138.40      225.46     26.87 o 
   7  -6  10       66.83       84.05     18.03 o 
  -8  -5  10       19.64       10.94      8.97 o 
  -7  -5  10       60.59       70.31     15.28 o 
  -6  -5  10       27.19       27.07     10.94 o 
  -5  -5  10      657.23      602.59     39.17 o 
  -4  -5  10      504.17      509.54     34.09 o 
  -3  -5  10      671.99      807.88     41.29 o 
  -2  -5  10      205.02      218.98     19.87 o 
  -1  -5  10      683.46      723.37     35.26 o 
   0  -5  10      273.05      335.42     22.42 o 
   1  -5  10      658.26      613.02     18.90 o 
   2  -5  10      100.91      107.47     11.32 o 
   3  -5  10      539.34      560.06     27.04 o 
   4  -5  10      197.45      218.65     22.22 o 
   5  -5  10     1073.69     1181.15     57.96 o 
   6  -5  10      207.67      268.96     28.13 o 
   7  -5  10       34.45       45.68     12.84 o 
  -8  -4  10       34.65       42.09     13.45 o 
  -7  -4  10       35.69       39.77     12.65 o 
  -6  -4  10      172.76      174.07     20.89 o 
  -5  -4  10       80.37       63.06     12.89 o 
  -4  -4  10       78.53       79.49     13.72 o 
  -3  -4  10     1226.00     1320.40     54.17 o 
  -2  -4  10      964.79     1032.75     43.95 o 
  -1  -4  10      351.63      327.39     22.35 o 
   0  -4  10     1175.35     1166.21     43.66 o 
   1  -4  10     2007.35     2255.07     68.73 o 
   2  -4  10      506.74      546.25     12.35 o 
   3  -4  10       56.48       66.50      6.06 o 
   4  -4  10     1037.18     1072.87     50.97 o 
   5  -4  10      177.93      191.37     22.01 o 
   6  -4  10       77.88       82.09     15.58 o 
   7  -4  10        3.24        5.56     11.29 o 
  -8  -3  10        5.34       -2.15      6.79 o 
  -7  -3  10       20.31        8.89      8.56 o 
  -6  -3  10        8.21       18.45      9.08 o 
  -5  -3  10       37.08       51.98     12.24 o 
  -4  -3  10       10.49        3.23      6.07 o 
  -3  -3  10      328.61      324.46     23.75 o 
  -2  -3  10     1821.41     1841.13     62.68 o 
  -1  -3  10        9.59        2.74      4.86 o 
   0  -3  10      226.65      255.18     18.26 o 
   1  -3  10       57.45       73.01      9.58 o 
   2  -3  10       45.94       44.65      5.27 o 
   3  -3  10      123.74      115.42     14.59 o 
   4  -3  10       62.24       56.47     11.09 o 
   5  -3  10       27.97       22.34      8.87 o 
   6  -3  10       18.65       24.85      9.72 o 
   7  -3  10      140.42      136.18     21.09 o 
   8  -3  10        3.30       15.37      9.16 o 
  -8  -2  10        5.09        7.30      9.00 o 
  -7  -2  10       22.11       24.95      7.22 o 
  -6  -2  10      121.58      135.21     12.98 o 
  -5  -2  10       38.84       38.76      7.52 o 
  -4  -2  10      291.67      268.50     22.26 o 
  -3  -2  10       59.49       57.42     10.14 o 
  -2  -2  10      810.86      907.07     40.36 o 
  -1  -2  10      347.67      383.67     23.08 o 
   0  -2  10      123.70      137.79     13.82 o 
   1  -2  10     1654.24     1696.45     55.26 o 
   2  -2  10      297.60      330.08     11.89 o 
   3  -2  10      696.81      726.80     35.83 o 
   4  -2  10       22.24       21.77      7.86 o 
   5  -2  10       76.33       97.01     11.01 o 
   6  -2  10      298.87      261.04     17.92 o 
   7  -2  10       40.26       37.48      8.32 o 
   8  -2  10       17.03       36.81     13.45 o 
  -8  -1  10       16.19       23.55     12.47 o 
  -7  -1  10       19.08       33.76      8.22 o 
  -6  -1  10       45.08       44.57      8.12 o 
  -5  -1  10     1525.74     1455.37    110.00 o 
  -4  -1  10      797.79      813.01     39.46 o 
  -3  -1  10      946.76     1012.04     47.63 o 
  -2  -1  10      173.55      147.60     15.03 o 
  -1  -1  10      902.36      966.52     38.92 o 
   0  -1  10     1500.82     1486.45     51.35 o 
   1  -1  10      255.54      236.53     17.11 o 
   2  -1  10       92.04       97.17      6.23 o 
   3  -1  10      231.28      251.14     16.09 o 
   4  -1  10      477.23      479.99     20.12 o 
   5  -1  10      117.92      113.07     15.99 o 
   6  -1  10      392.50      395.30     24.22 o 
   7  -1  10      109.96      117.43     13.06 o 
   8  -1  10       11.35       11.70      5.93 o 
  -8   0  10       16.46       52.99     15.44 o 
  -7   0  10       21.06       27.35      6.46 o 
  -6   0  10      354.00      302.11     18.03 o 
  -5   0  10      244.86      228.46     14.53 o 
  -4   0  10      752.65      736.80     36.23 o 
  -3   0  10      142.56      132.74      9.23 o 
  -2   0  10      643.07      728.39     20.43 o 
  -1   0  10        9.32       13.63      6.38 o 
   0   0  10      145.74      134.18     13.27 o 
   1   0  10       92.51      104.47     11.68 o 
   2   0  10      408.09      397.47     29.36 o 
   3   0  10       17.92       30.90      5.34 o 
   4   0  10      830.36      875.62     27.72 o 
   5   0  10      652.51      617.17     25.05 o 
   6   0  10       41.21       31.50     20.05 o 
   7   0  10       73.63       75.79     12.05 o 
   8   0  10        0.02        2.38      8.54 o 
  -8   1  10       15.27       25.42     11.96 o 
  -7   1  10       21.04       11.89      7.84 o 
  -6   1  10       44.88       53.00      8.17 o 
  -5   1  10     1521.17     1466.94     40.63 o 
  -4   1  10      798.35      762.77     36.85 o 
  -3   1  10      936.25      956.27     41.19 o 
  -2   1  10      174.09      164.79     15.13 o 
  -1   1  10      904.86      862.25     37.46 o 
   0   1  10     1487.44     1437.23     50.43 o 
   1   1  10      260.59      257.37     11.61 o 
   2   1  10       89.15      107.43     11.51 o 
   3   1  10      234.16      233.17     17.88 o 
   4   1  10      475.84      474.01     27.82 o 
   5   1  10      115.88      109.35     10.30 o 
   6   1  10      393.69      387.65     20.91 o 
   7   1  10      107.84      111.59     12.63 o 
   8   1  10       12.78        7.14      7.94 o 
  -8   2  10        4.92        9.88     10.11 o 
  -7   2  10       22.35       15.72      9.79 o 
  -6   2  10      123.96      144.80     16.56 o 
  -5   2  10       38.07       49.73      9.99 o 
  -4   2  10      292.60      256.59     20.28 o 
  -3   2  10       62.63       51.98      9.59 o 
  -2   2  10      804.23      886.27     37.50 o 
  -1   2  10      345.04      333.91     11.61 o 
   0   2  10      125.28      147.77     14.63 o 
   2   2  10      298.70      325.35     18.78 o 
   3   2  10      706.04      736.82     31.61 o 
   4   2  10       24.01       16.65      6.03 o 
   5   2  10       78.71      101.19     13.36 o 
   6   2  10      297.79      271.93     17.41 o 
   7   2  10       41.86       37.51     12.22 o 
   8   2  10       18.51       40.99     13.88 o 
  -8   3  10        5.07       16.47     10.24 o 
  -6   3  10        8.21        9.26      5.86 o 
  -5   3  10       35.94       56.10      9.86 o 
  -4   3  10       10.95        3.63      4.78 o 
  -3   3  10      325.86      348.22     22.30 o 
  -2   3  10     1823.77     1741.51     58.83 o 
  -1   3  10        9.76       10.52      3.00 o 
   1   3  10       60.23       62.11      6.37 o 
   2   3  10       43.69       36.05      6.69 o 
   3   3  10      121.30      124.00     11.54 o 
   4   3  10       59.35       59.81      9.33 o 
   5   3  10       26.90       37.56      8.71 o 
   7   3  10      142.15      121.57     19.45 o 
   8   3  10        3.00       23.56     11.67 o 
  -5   4  10       82.74      103.42     12.23 o 
  -4   4  10       79.11       86.31     11.56 o 
  -3   4  10     1225.48     1301.90     48.81 o 
  -2   4  10      960.39      983.81     40.89 o 
  -1   4  10      345.05      292.85     20.60 o 
   0   4  10     1175.89     1074.31     27.72 o 
   2   4  10      507.80      511.63     21.93 o 
   3   4  10       53.92       54.20      7.39 o 
   4   4  10     1030.72     1099.16     40.58 o 
   8   4  10       50.94       45.90     14.29 o 
  -5   5  10      660.68      658.75     32.50 o 
  -4   5  10      505.03      500.14     27.97 o 
  -3   5  10      674.12      729.08     34.50 o 
   2   5  10      102.51      107.38      8.46 o 
   3   5  10      535.53      522.26     21.87 o 
  -4   6  10      310.17      373.83     23.50 o 
  -2 -15  11        2.30       -0.44      8.69 o 
   2 -15  11      114.83       79.95     16.53 o 
  -2 -14  11        7.14       -0.71      5.78 o 
  -1 -14  11       50.13       32.06     11.58 o 
   0 -14  11       71.22       73.33     21.81 o 
   1 -14  11       61.05       46.25     13.45 o 
   2 -14  11      171.62      202.63     26.05 o 
  -3 -13  11       22.38       24.52      8.35 o 
  -2 -13  11      160.94      167.18     16.41 o 
  -1 -13  11       11.49       12.22     10.07 o 
   0 -13  11       24.66       20.50     17.17 o 
   1 -13  11      107.23      136.32     15.10 o 
   2 -13  11       12.74       18.26      7.72 o 
   3 -13  11       25.71       14.91      9.49 o 
  -4 -12  11       40.15       41.25     10.29 o 
  -3 -12  11      545.06      587.59     31.06 o 
  -2 -12  11      524.59      543.68     28.30 o 
  -1 -12  11      175.53      168.70     14.02 o 
   0 -12  11       42.12       44.33      8.29 o 
   1 -12  11       81.87       99.80     12.38 o 
   2 -12  11      131.92      140.29     15.47 o 
   3 -12  11       24.79       17.30     10.03 o 
   4 -12  11       33.67        8.35      9.15 o 
  -5 -11  11        9.12       14.49     10.33 o 
  -4 -11  11        2.59       13.53      7.51 o 
  -3 -11  11       47.91       49.76      9.81 o 
  -2 -11  11      280.45      249.80     24.89 o 
  -1 -11  11      143.96      158.40     24.44 o 
   0 -11  11       89.72      128.60     10.04 o 
   1 -11  11       14.29       16.95      5.08 o 
   2 -11  11       53.97       53.43      9.71 o 
   3 -11  11       27.23       40.78      9.29 o 
   4 -11  11      156.96      154.26     22.86 o 
  -5 -10  11       15.96       17.10     11.51 o 
  -4 -10  11       38.82       41.58      9.45 o 
  -3 -10  11       25.16       18.61      9.24 o 
  -2 -10  11      376.26      359.18     21.32 o 
  -1 -10  11      352.17      308.54     18.72 o 
   0 -10  11      482.34      486.04     18.69 o 
   1 -10  11      131.14      138.73     10.32 o 
   2 -10  11        6.71       19.13     12.86 o 
   3 -10  11       31.10       28.94      7.53 o 
   4 -10  11       37.76       42.28     12.80 o 
   5 -10  11      118.58      112.51     19.55 o 
  -6  -9  11       23.32       14.95      9.76 o 
  -5  -9  11       66.86       58.11     15.09 o 
  -4  -9  11       83.50       73.12     14.70 o 
  -3  -9  11      154.57      128.80     13.37 o 
  -2  -9  11      231.62      217.26     29.81 o 
  -1  -9  11       41.58       52.95      7.77 o 
   0  -9  11       86.47       89.50      8.16 o 
   1  -9  11      452.36      413.80     20.46 o 
   2  -9  11      478.47      449.56     17.88 o 
   3  -9  11      201.42      206.52     16.73 o 
   4  -9  11       63.72       94.15     18.94 o 
   5  -9  11       33.16       92.88     19.19 o 
  -6  -8  11       19.76       27.58     11.18 o 
  -5  -8  11      150.66      139.92     20.40 o 
  -4  -8  11      129.54       97.56     16.51 o 
  -3  -8  11      232.26      278.79     26.18 o 
  -2  -8  11      123.39      117.89     16.62 o 
  -1  -8  11      197.08      191.31     13.90 o 
   0  -8  11     1541.03     1532.76     52.61 o 
   1  -8  11      136.66      144.03     12.16 o 
   2  -8  11      631.23      614.31     20.49 o 
   3  -8  11      335.80      316.70     20.01 o 
   4  -8  11       22.78       43.82     12.72 o 
   5  -8  11      476.68      507.45     40.35 o 
   6  -8  11       65.38       72.62     17.42 o 
  -7  -7  11       17.61       13.25      8.41 o 
  -6  -7  11       47.59       58.80     14.11 o 
  -5  -7  11      575.88      594.67     42.35 o 
  -4  -7  11     1091.55     1171.47     57.68 o 
  -3  -7  11      305.89      283.68     25.58 o 
  -2  -7  11      245.36      245.64     23.30 o 
  -1  -7  11     1174.22     1163.86     50.45 o 
   0  -7  11       92.34       81.72     12.10 o 
   1  -7  11     1128.30     1215.44     31.21 o 
   2  -7  11       67.36       73.84      7.34 o 
   3  -7  11      711.55      721.69     29.40 o 
   4  -7  11      336.63      372.43     31.54 o 
   5  -7  11        7.17        6.93      9.20 o 
   6  -7  11      138.01      178.61     24.87 o 
  -7  -6  11       15.92       21.11     11.07 o 
  -6  -6  11       99.88       80.70     16.32 o 
  -5  -6  11      260.49      307.80     28.94 o 
  -4  -6  11      388.64      338.89     28.79 o 
  -3  -6  11       11.09        9.32      6.21 o 
  -2  -6  11      812.71      775.89     40.43 o 
  -1  -6  11      299.10      279.27     22.81 o 
   0  -6  11       48.04       56.57      9.82 o 
   1  -6  11       97.14       96.57      6.92 o 
   2  -6  11       98.99       99.82      7.77 o 
   3  -6  11       10.23        3.81      3.48 o 
   4  -6  11       53.74       60.42     13.93 o 
   5  -6  11       33.27       28.79     11.21 o 
   6  -6  11      119.62      105.59     19.10 o 
   7  -6  11      352.67      315.58     33.62 o 
  -8  -5  11        7.23       17.07      9.09 o 
  -7  -5  11      405.12      368.57     33.63 o 
  -6  -5  11       88.32       78.97     16.50 o 
  -5  -5  11      413.60      423.87     33.11 o 
  -4  -5  11      122.89      133.82     17.69 o 
  -3  -5  11      243.18      248.21     22.68 o 
  -2  -5  11       42.67       38.98      9.58 o 
  -1  -5  11     1942.59     2060.55     70.99 o 
   0  -5  11       89.84       92.99     11.72 o 
   1  -5  11      345.35      366.15     23.37 o 
   2  -5  11       11.65       19.57      2.91 o 
   3  -5  11       50.71       50.99      6.32 o 
   4  -5  11      139.70      149.21     19.26 o 
   5  -5  11      504.82      475.89     35.94 o 
   6  -5  11       68.25       73.37     15.69 o 
   7  -5  11       89.90      105.79     20.35 o 
  -8  -4  11        3.15        7.12      7.50 o 
  -7  -4  11       33.93       21.89     10.50 o 
  -6  -4  11       46.66       63.09     13.90 o 
  -5  -4  11       66.68       64.58     12.88 o 
  -4  -4  11       79.24       90.27     13.95 o 
  -3  -4  11      129.44      122.68     15.74 o 
  -2  -4  11      322.57      340.69     25.42 o 
  -1  -4  11      118.26      119.04     13.99 o 
   0  -4  11       78.38       74.84     10.61 o 
   1  -4  11      425.73      429.99     24.94 o 
   2  -4  11       53.12       60.24      3.89 o 
   3  -4  11      755.26      796.03     27.35 o 
   4  -4  11      110.14      103.85     16.10 o 
   5  -4  11        3.61        7.16      6.87 o 
   6  -4  11      147.94      135.63     20.68 o 
   7  -4  11      300.97      353.89     33.67 o 
  -8  -3  11       58.75       76.18     15.48 o 
  -7  -3  11      626.68      555.23     39.06 o 
  -6  -3  11       27.53       32.07     10.75 o 
  -5  -3  11      239.52      191.19     20.51 o 
  -4  -3  11      138.18      139.02     17.35 o 
  -3  -3  11      277.70      302.12     23.61 o 
  -2  -3  11      190.18      212.80     19.17 o 
  -1  -3  11      476.28      451.04     27.34 o 
   0  -3  11      319.68      353.47     23.27 o 
   1  -3  11      148.18      134.28     13.42 o 
   2  -3  11      465.55      486.92     20.38 o 
   3  -3  11      413.02      392.44     27.38 o 
   4  -3  11      521.10      543.58     33.79 o 
   5  -3  11      873.68      840.19     46.20 o 
   6  -3  11      372.83      384.32     32.59 o 
   7  -3  11       19.26       15.69     10.66 o 
  -8  -2  11       41.66       60.24     17.21 o 
  -7  -2  11      107.98       89.79     11.60 o 
  -6  -2  11       60.09       54.59     15.23 o 
  -5  -2  11      755.50      711.35     62.59 o 
  -4  -2  11      539.48      528.25     32.07 o 
  -3  -2  11      252.31      297.67     22.74 o 
  -2  -2  11      271.33      302.94     22.19 o 
  -1  -2  11      235.36      264.60     20.07 o 
   0  -2  11     1016.99     1021.23     41.48 o 
   1  -2  11       59.98       70.48     10.32 o 
   2  -2  11     1637.51     1734.50     33.18 o 
   3  -2  11       59.10       51.07     10.37 o 
   4  -2  11        4.48       -3.52      6.48 o 
   5  -2  11      815.36      765.33     43.31 o 
   6  -2  11       33.33       22.96      9.56 o 
   7  -2  11      403.89      405.69     34.81 o 
   8  -2  11       29.67       33.21     11.86 o 
  -8  -1  11        3.10       -4.46      8.96 o 
  -7  -1  11       29.35       29.41      7.80 o 
  -6  -1  11       64.67       58.87      8.90 o 
  -5  -1  11       55.98       47.98      7.94 o 
  -4  -1  11      713.76      704.14     37.56 o 
  -3  -1  11      647.46      663.34     24.27 o 
  -2  -1  11       69.72       59.01     10.63 o 
  -1  -1  11     3546.92     3378.34     96.23 o 
   0  -1  11        5.61       23.22      8.44 o 
   1  -1  11     2402.55     2340.61     70.56 o 
   2  -1  11      409.54      456.92     13.96 o 
   3  -1  11      294.24      276.37     13.60 o 
   4  -1  11      336.62      343.67     28.46 o 
   5  -1  11      274.74      287.25     17.11 o 
   6  -1  11       26.97       15.79      5.99 o 
   7  -1  11      138.50      154.26     23.52 o 
   8  -1  11        3.51       -4.43      6.61 o 
  -8   0  11       17.78        4.26      9.08 o 
  -7   0  11       10.00       18.03      6.81 o 
  -6   0  11       78.26       96.10     10.58 o 
  -5   0  11      316.44      350.60     18.56 o 
  -4   0  11        0.06       -5.44      5.44 o 
  -3   0  11      146.43      127.25      9.19 o 
  -2   0  11      441.70      466.91     15.79 o 
  -1   0  11      186.68      189.12     17.17 o 
   0   0  11       14.78       18.29      6.57 o 
   1   0  11       83.38       85.15     10.98 o 
   2   0  11        9.97       10.09      3.26 o 
   3   0  11       33.20       38.17      3.56 o 
   4   0  11      124.49      129.77     10.32 o 
   5   0  11       45.32       37.13     15.06 o 
   6   0  11        1.43        7.98      6.05 o 
   7   0  11      143.67      112.79     12.92 o 
   8   0  11      116.37      112.96     20.47 o 
  -8   1  11        3.09       -5.40     10.80 o 
  -7   1  11       29.86       33.81     11.53 o 
  -6   1  11       64.58       56.91      9.66 o 
  -5   1  11       57.55       52.16      7.73 o 
  -4   1  11      721.44      719.16     36.77 o 
  -3   1  11      651.02      647.04     33.66 o 
  -2   1  11       68.18       55.11      5.25 o 
  -1   1  11     3547.68     3385.15     68.92 o 
   0   1  11        6.20       22.18      7.16 o 
   1   1  11     2408.54     2206.12     47.94 o 
   2   1  11      400.74      416.86     38.21 o 
   3   1  11      292.26      297.61     13.58 o 
   4   1  11      334.99      327.37     25.41 o 
   5   1  11      281.45      292.02     16.71 o 
   6   1  11       28.26       30.38      7.24 o 
   7   1  11      135.28      151.89     16.24 o 
   8   1  11        4.07       -0.74      9.97 o 
  -8   2  11       43.70       57.97     15.43 o 
  -7   2  11      109.63       80.91     16.44 o 
  -6   2  11       58.44       45.37      7.63 o 
  -5   2  11      761.20      737.84     37.92 o 
  -4   2  11      538.64      465.85     28.64 o 
  -3   2  11      264.60      296.06     21.67 o 
  -2   2  11      270.04      317.40     22.23 o 
  -1   2  11      230.46      236.37     19.12 o 
   0   2  11     1014.65     1002.70     36.52 o 
   1   2  11       59.98       52.09      3.60 o 
   2   2  11     1627.89     1639.83     54.12 o 
   3   2  11       59.73       55.05      8.99 o 
   4   2  11        3.43       10.11      6.29 o 
   5   2  11      811.66      844.49     40.36 o 
   6   2  11       31.88       48.89      8.08 o 
   7   2  11      401.43      392.05     33.01 o 
   8   2  11       27.74       23.42     11.15 o 
  -8   3  11       58.91       52.10     14.59 o 
  -6   3  11       28.60       39.57      9.37 o 
  -5   3  11      239.39      225.52     19.72 o 
  -4   3  11      139.55      133.20     14.90 o 
  -3   3  11      280.94      269.08     20.67 o 
  -2   3  11      186.87      197.42     17.12 o 
  -1   3  11      475.09      442.05     21.10 o 
   0   3  11      318.65      332.36     23.47 o 
   1   3  11      147.00      125.39      8.77 o 
   2   3  11      473.80      467.58     23.08 o 
   3   3  11      411.04      392.08     22.02 o 
   4   3  11      523.64      474.27     26.38 o 
   5   3  11      870.00      891.75     40.93 o 
   7   3  11       20.85        6.15      8.40 o 
   8   3  11       63.05       45.26     13.79 o 
  -8   4  11        3.57        2.42      8.67 o 
  -5   4  11       62.82       58.68     10.41 o 
  -4   4  11       78.22       89.15     12.33 o 
  -3   4  11      125.68      107.24     13.60 o 
  -2   4  11      331.07      332.08     22.59 o 
  -1   4  11      113.50      104.27     13.62 o 
   0   4  11       76.12       71.50      4.59 o 
   2   4  11       51.32       47.83      7.52 o 
   3   4  11      768.54      760.41     31.01 o 
   4   4  11      106.58      104.63     11.32 o 
   8   4  11       58.52       26.67     11.87 o 
  -5   5  11      414.10      412.61     26.40 o 
  -4   5  11      121.53      132.24     15.39 o 
  -3   5  11      241.80      234.56     19.85 o 
  -2   5  11       42.89       50.54      9.60 o 
   2   5  11       11.27       20.61      5.17 o 
  -4   6  11      386.59      383.67     25.10 o 
   1 -15  12       97.22      126.76     20.99 o 
  -2 -14  12       18.36       18.47      7.89 o 
  -1 -14  12       16.56       10.98      8.91 o 
   0 -14  12      212.27      197.28     24.46 o 
   1 -14  12       54.08       62.42     14.77 o 
   2 -14  12        8.82       20.22     12.46 o 
  -3 -13  12       53.13       72.58     12.43 o 
  -2 -13  12       39.47       50.79      7.86 o 
  -1 -13  12        7.59       12.39      9.44 o 
   0 -13  12       54.16       41.48     13.28 o 
   1 -13  12       70.66       93.30     13.19 o 
   2 -13  12       22.80       24.60      8.08 o 
   3 -13  12       32.47       71.01     18.04 o 
  -4 -12  12       34.84       22.72      8.55 o 
  -3 -12  12       85.52       89.73     13.03 o 
  -2 -12  12      477.30      456.63     26.39 o 
  -1 -12  12       14.81       25.41      6.59 o 
   0 -12  12       29.19       33.20      6.68 o 
   1 -12  12       26.91       17.41      7.82 o 
   2 -12  12       89.77      109.86     13.88 o 
   3 -12  12       30.32       35.48     10.25 o 
  -4 -11  12       12.71       17.52      7.74 o 
  -3 -11  12       42.20       46.25      9.84 o 
  -2 -11  12      304.47      323.04     21.33 o 
  -1 -11  12      114.85      130.19     12.99 o 
   0 -11  12      107.97       94.32      9.17 o 
   1 -11  12       59.79       47.59     10.72 o 
   2 -11  12       61.14       61.71     10.75 o 
   3 -11  12      228.75      215.80     19.42 o 
   4 -11  12      249.35      249.42     28.69 o 
  -5 -10  12       53.66       75.34     12.50 o 
  -4 -10  12       65.01       85.29     12.41 o 
  -3 -10  12       22.92       23.88      7.62 o 
  -2 -10  12      970.62      994.90     37.02 o 
  -1 -10  12       71.03       64.18      9.49 o 
   0 -10  12      128.42      139.10     10.28 o 
   1 -10  12       72.76       82.89      8.55 o 
   2 -10  12       64.34       57.96      9.59 o 
   3 -10  12      527.99      548.98     28.77 o 
   4 -10  12       71.85       41.93     13.73 o 
   5 -10  12       62.87       99.43     20.59 o 
  -6  -9  12        5.03        7.97      9.42 o 
  -5  -9  12       18.39       10.61      9.99 o 
  -4  -9  12      155.68      174.92     22.49 o 
  -3  -9  12      104.41      117.46     18.99 o 
  -2  -9  12        1.43        2.35      9.88 o 
  -1  -9  12      113.57      116.39     15.18 o 
   0  -9  12        8.57        5.59      6.12 o 
   1  -9  12      177.70      189.33     14.22 o 
   2  -9  12      610.15      640.77     29.51 o 
   3  -9  12      166.10      169.94     15.58 o 
   4  -9  12      323.18      336.67     32.45 o 
   5  -9  12       93.80      105.36     19.69 o 
  -6  -8  12        0.96       17.31     13.19 o 
  -5  -8  12      284.41      356.78     33.65 o 
  -4  -8  12      100.78      107.42     18.25 o 
  -3  -8  12      110.93      118.51     18.70 o 
  -2  -8  12       89.06       67.96     12.88 o 
  -1  -8  12      162.75      151.50     12.30 o 
   0  -8  12      241.71      231.01     14.22 o 
   1  -8  12      238.01      211.52     14.65 o 
   2  -8  12      159.93      165.82     10.76 o 
   3  -8  12      467.01      453.65     24.36 o 
   4  -8  12       19.80       12.18      8.84 o 
   5  -8  12       26.93       46.78     13.45 o 
   6  -8  12       26.65       39.10     16.27 o 
  -7  -7  12       20.14       29.24     10.69 o 
  -6  -7  12      108.28       94.62     18.09 o 
  -5  -7  12       13.79       23.98     11.86 o 
  -4  -7  12      297.12      324.34     29.76 o 
  -3  -7  12      120.06      100.67     16.64 o 
  -2  -7  12       33.34       33.29     10.33 o 
  -1  -7  12      245.67      223.80     21.51 o 
   0  -7  12       27.55       21.74      7.43 o 
   1  -7  12       77.99       71.20      9.22 o 
   2  -7  12      130.86      149.30      9.85 o 
   3  -7  12       48.37       56.66     12.23 o 
   4  -7  12       34.16       40.95     12.67 o 
   5  -7  12       82.45      103.16     19.43 o 
   6  -7  12      113.11      149.37     22.84 o 
  -7  -6  12       39.26       31.84     12.53 o 
  -6  -6  12      433.32      491.06     38.68 o 
  -5  -6  12       12.34       14.58      9.88 o 
  -4  -6  12      195.55      171.83     21.13 o 
  -3  -6  12      181.64      206.62     21.39 o 
  -2  -6  12      989.72      995.93     48.22 o 
  -1  -6  12      138.64      169.59     18.09 o 
   0  -6  12      744.80      717.38     37.02 o 
   1  -6  12       14.66       17.30      3.82 o 
   2  -6  12      239.94      257.79     12.59 o 
   3  -6  12      155.10      160.89     10.01 o 
   4  -6  12       99.72       78.09     15.48 o 
   5  -6  12      119.52      127.80     19.66 o 
   6  -6  12      133.08      166.58     24.14 o 
  -8  -5  12       82.44      103.30     19.30 o 
  -7  -5  12      371.29      387.95     34.93 o 
  -6  -5  12      409.30      359.67     32.10 o 
  -5  -5  12       84.24       87.73     16.17 o 
  -4  -5  12      186.94      179.72     20.75 o 
  -3  -5  12      421.99      503.69     32.96 o 
  -2  -5  12      129.70      155.88     17.52 o 
  -1  -5  12      275.75      276.90     22.47 o 
   0  -5  12        3.25        0.45      5.04 o 
   1  -5  12      480.88      482.37     28.10 o 
   2  -5  12      204.15      197.53     10.70 o 
   3  -5  12       72.37       67.37      7.61 o 
   4  -5  12      601.75      669.73     40.98 o 
   5  -5  12      272.29      254.23     26.56 o 
   6  -5  12       32.61       44.53     13.91 o 
   7  -5  12       62.24       68.08     16.74 o 
  -8  -4  12       14.52       -6.77      7.55 o 
  -7  -4  12       37.31       22.59      9.80 o 
  -6  -4  12       61.46       52.99     12.84 o 
  -5  -4  12       64.19       66.37     12.92 o 
  -4  -4  12      240.75      233.03     22.99 o 
  -3  -4  12      285.93      299.18     25.02 o 
  -2  -4  12      650.54      640.41     35.93 o 
  -1  -4  12      161.60      168.66     17.12 o 
   0  -4  12      855.23      858.02     38.85 o 
   1  -4  12       76.48       91.92     12.15 o 
   2  -4  12      409.90      412.53     12.15 o 
   3  -4  12      168.21      162.66      9.56 o 
   4  -4  12       23.03       24.60     10.14 o 
   5  -4  12       48.28       56.07     14.16 o 
   6  -4  12       64.24       58.21     14.35 o 
   7  -4  12       56.05       42.43     13.10 o 
  -8  -3  12       14.36       15.32      9.68 o 
  -7  -3  12      185.38      168.76     22.60 o 
  -6  -3  12        3.98        0.15      6.50 o 
  -5  -3  12       39.52       42.69     11.27 o 
  -4  -3  12      102.25       96.85     14.35 o 
  -3  -3  12        5.66        8.53      6.45 o 
  -2  -3  12       46.02       45.37     10.09 o 
  -1  -3  12       31.36       52.51      9.70 o 
   0  -3  12      648.70      735.92     35.68 o 
   1  -3  12       55.00       59.70      9.74 o 
   2  -3  12      104.39      110.51      8.01 o 
   3  -3  12      846.50      825.69     27.84 o 
   4  -3  12      254.25      302.35     25.74 o 
   5  -3  12      213.65      202.50     22.30 o 
   6  -3  12       54.18       33.79     12.36 o 
   7  -3  12      107.39      125.40     19.67 o 
  -8  -2  12        2.76        0.79      8.45 o 
  -7  -2  12       68.30       71.54     10.67 o 
  -6  -2  12        8.54        2.32      4.54 o 
  -5  -2  12       27.42       31.14      9.61 o 
  -4  -2  12      347.81      406.84     29.00 o 
  -3  -2  12        4.91       -0.11      5.63 o 
  -2  -2  12      111.79       99.18     13.90 o 
  -1  -2  12      259.32      254.07     20.52 o 
   0  -2  12      448.99      448.35     26.90 o 
   1  -2  12      751.07      783.89     36.06 o 
   2  -2  12       72.95       67.69      6.10 o 
   3  -2  12      254.46      251.10     21.70 o 
   4  -2  12      484.16      443.96     30.71 o 
   5  -2  12       52.25       59.69     12.99 o 
   6  -2  12      118.91      109.41     17.30 o 
   7  -2  12       71.63       46.66     12.95 o 
   8  -2  12       15.36       19.37     12.33 o 
  -8  -1  12       12.04       15.80     10.01 o 
  -7  -1  12       71.98       69.20     16.54 o 
  -6  -1  12       69.02       60.85      9.34 o 
  -5  -1  12      318.03      340.00     18.65 o 
  -4  -1  12      252.46      222.72     21.67 o 
  -3  -1  12      133.27      124.52     15.04 o 
  -2  -1  12      220.29      240.36     20.38 o 
  -1  -1  12      505.76      538.37     29.92 o 
   0  -1  12      381.71      345.19     23.18 o 
   1  -1  12      183.49      206.86     17.85 o 
   2  -1  12      525.09      514.58     23.63 o 
   3  -1  12      567.00      551.13     31.64 o 
   4  -1  12      174.50      188.42     12.62 o 
   5  -1  12      163.37      150.15     15.96 o 
   6  -1  12       42.29       36.63      7.78 o 
   7  -1  12       15.87       -0.51      6.07 o 
   8  -1  12       53.52       55.96     15.12 o 
  -8   0  12       79.55      122.65     21.32 o 
  -7   0  12       19.38        7.73      5.23 o 
  -6   0  12      811.19      810.54     31.41 o 
  -5   0  12      148.40      148.39     15.10 o 
  -4   0  12      577.61      615.77     34.96 o 
  -3   0  12     1601.59     1642.19     51.53 o 
  -2   0  12      108.43       99.26      6.81 o 
  -1   0  12       77.95       63.14     10.83 o 
   0   0  12     1316.54     1355.69     51.91 o 
   1   0  12       13.10       12.77      5.78 o 
   2   0  12      139.74      132.74      8.73 o 
   3   0  12      826.74      854.19     25.43 o 
   4   0  12      214.98      194.01     12.69 o 
   5   0  12     1099.75     1196.19     72.61 o 
   6   0  12      485.34      471.28     23.93 o 
   7   0  12      143.98      135.68     13.96 o 
  -8   1  12       11.87       -4.81     11.59 o 
  -7   1  12       72.65       60.93     13.43 o 
  -6   1  12       65.83       79.88      9.96 o 
  -5   1  12      317.32      364.81     18.86 o 
  -4   1  12      248.14      230.77     20.89 o 
  -3   1  12      132.73      133.01      9.42 o 
  -2   1  12      216.69      224.78     10.52 o 
  -1   1  12      505.44      501.07     29.14 o 
   0   1  12      384.49      369.27     24.15 o 
   1   1  12      187.51      193.34      9.18 o 
   2   1  12      523.16      486.96     15.83 o 
   3   1  12      557.83      542.41     19.19 o 
   4   1  12      172.14      195.41     18.31 o 
   5   1  12      163.67      159.31     12.31 o 
   6   1  12       43.67       56.65      8.79 o 
   7   1  12       17.17        8.98      9.13 o 
  -8   2  12        2.96      -10.62     10.62 o 
  -7   2  12       69.68       48.68     13.82 o 
  -6   2  12        8.40        4.31      8.00 o 
  -5   2  12       28.91       30.60      8.88 o 
  -4   2  12      344.93      387.11     27.01 o 
  -3   2  12        4.49        5.10      6.40 o 
  -2   2  12      114.71       95.16     12.80 o 
  -1   2  12      256.18      238.00     19.71 o 
   0   2  12      449.13      427.51     27.36 o 
   1   2  12      762.56      746.23     20.53 o 
   2   2  12       71.71       58.08     10.00 o 
   3   2  12      256.88      243.88     18.82 o 
   4   2  12      492.68      509.83     28.89 o 
   5   2  12       53.51       62.25      8.13 o 
   6   2  12      122.38      116.37     16.69 o 
   7   2  12       74.85       82.32     15.67 o 
  -8   3  12       14.10       20.20     10.53 o 
  -7   3  12      186.95      185.06     22.95 o 
  -6   3  12        3.76        5.69      5.13 o 
  -5   3  12       39.03       38.88      9.74 o 
  -4   3  12       99.64       88.22     13.30 o 
  -3   3  12        6.38       -4.49      6.53 o 
  -2   3  12       47.99       37.27      9.28 o 
  -1   3  12       31.79       32.78      4.00 o 
   0   3  12      640.25      676.38     35.05 o 
   1   3  12       54.39       57.16      5.66 o 
   2   3  12      107.73      129.65     12.46 o 
   3   3  12      833.51      788.80     34.00 o 
   4   3  12      258.03      287.00     20.63 o 
   6   3  12       52.90       54.28     12.28 o 
   7   3  12      109.16       82.23     16.25 o 
  -8   4  12       13.26        2.49      8.94 o 
  -5   4  12       63.85       72.21     11.39 o 
  -4   4  12      242.71      243.15     20.54 o 
  -3   4  12      276.54      246.07     20.86 o 
  -2   4  12      648.16      674.26     34.98 o 
  -1   4  12      164.56      189.45     18.13 o 
   0   4  12      846.56      768.45     20.90 o 
   2   4  12      402.33      375.12     20.45 o 
   3   4  12      174.32      178.23     14.24 o 
   7   4  12       53.94       77.39     15.58 o 
  -5   5  12       84.18       94.45     13.99 o 
  -4   5  12      188.47      162.25     16.87 o 
  -3   5  12      420.91      401.41     27.03 o 
  -2   5  12      135.36      103.42     13.91 o 
   2   5  12      196.93      174.21     12.36 o 
  -4   6  12      197.53      208.23     19.23 o 
  -2 -14  13       62.06       69.23     11.93 o 
  -1 -14  13        8.71        6.34      6.10 o 
   0 -14  13       74.56       88.78     18.81 o 
   1 -14  13       19.53       21.03     11.94 o 
  -3 -13  13       10.35        7.86      7.50 o 
  -2 -13  13       23.43       29.76      8.49 o 
  -1 -13  13      100.72       79.72     11.41 o 
   0 -13  13       92.40       95.92     18.63 o 
   1 -13  13       25.37       27.24     17.31 o 
   2 -13  13      174.19      169.54     23.88 o 
  -4 -12  13       68.97      101.13     21.72 o 
  -3 -12  13      143.52      153.15     16.42 o 
  -2 -12  13       32.21       24.90      7.31 o 
  -1 -12  13       53.54       83.62      9.16 o 
   0 -12  13       14.85       17.02      6.34 o 
   1 -12  13      102.20      111.46     13.55 o 
   2 -12  13       51.10       44.25     10.35 o 
   3 -12  13      177.01      173.03     18.17 o 
  -4 -11  13       58.78       56.32     11.05 o 
  -3 -11  13       34.99       44.09      9.80 o 
  -2 -11  13       36.94       35.67      8.76 o 
  -1 -11  13      127.24      135.17     13.32 o 
   0 -11  13      173.41      177.20     15.12 o 
   1 -11  13       43.26       65.14     11.19 o 
   2 -11  13      363.51      438.63     34.46 o 
   3 -11  13       27.22       29.57      9.20 o 
   4 -11  13       80.94       76.98     17.36 o 
  -5 -10  13        5.55        8.17     16.56 o 
  -4 -10  13       88.22       80.78     19.19 o 
  -3 -10  13       66.52       95.18     12.47 o 
  -2 -10  13       51.45       61.41     12.64 o 
  -1 -10  13       10.60       21.86      7.22 o 
   0 -10  13      184.72      179.11     11.90 o 
   1 -10  13       16.98       25.22      5.82 o 
   2 -10  13       71.74       77.39     15.20 o 
   3 -10  13       35.51       22.53     15.56 o 
   4 -10  13      114.67      144.64     22.14 o 
  -5  -9  13       82.88       78.14     17.89 o 
  -4  -9  13       43.76       58.59     15.52 o 
  -3  -9  13      153.74      186.50     23.65 o 
  -2  -9  13       43.04       39.09      8.23 o 
  -1  -9  13      249.66      239.62     28.07 o 
   0  -9  13       42.13       44.44      9.76 o 
   1  -9  13      226.91      202.99     14.99 o 
   2  -9  13      219.09      178.23     15.76 o 
   3  -9  13      112.12      106.75     15.67 o 
   4  -9  13      103.43       98.94     20.37 o 
   5  -9  13      220.66      277.92     31.14 o 
  -6  -8  13       49.40       59.61     17.27 o 
  -5  -8  13      104.87      112.56     20.50 o 
  -4  -8  13      519.91      512.92     39.33 o 
  -3  -8  13      204.03      208.13     23.59 o 
  -2  -8  13      280.20      283.60     26.34 o 
  -1  -8  13      160.22      157.37     18.78 o 
   0  -8  13       86.49       78.02      9.52 o 
   1  -8  13      237.77      276.05     17.26 o 
   2  -8  13        2.84        7.49      4.92 o 
   3  -8  13       59.29       76.41     19.49 o 
   4  -8  13      179.94      160.13     22.03 o 
   5  -8  13      155.49      181.61     24.07 o 
  -6  -7  13       90.04      119.65     20.51 o 
  -5  -7  13       62.64       89.94     17.32 o 
  -4  -7  13       60.60       75.44     15.47 o 
  -3  -7  13      114.36      125.46     18.41 o 
  -2  -7  13       38.49       47.33     11.80 o 
  -1  -7  13      399.47      387.13     28.62 o 
   0  -7  13       34.57       21.29      8.64 o 
   1  -7  13      330.33      310.81     17.89 o 
   2  -7  13      502.78      478.25     18.47 o 
   3  -7  13       40.43       47.52     12.11 o 
   4  -7  13      128.05      129.23     19.73 o 
   5  -7  13      337.28      390.12     35.62 o 
   6  -7  13       23.36       35.59     14.09 o 
  -7  -6  13       22.61       27.98     11.85 o 
  -6  -6  13      311.80      284.93     29.68 o 
  -5  -6  13       18.40       38.98     13.12 o 
  -4  -6  13      214.17      234.74     24.77 o 
  -3  -6  13      194.37      177.54     20.95 o 
  -2  -6  13       54.24       42.80     10.86 o 
  -1  -6  13       65.47       79.74     13.71 o 
   0  -6  13      169.48      182.86     18.50 o 
   1  -6  13      194.81      108.79     89.99 o 
   2  -6  13      206.39      185.98     11.10 o 
   3  -6  13       83.81       88.19     11.20 o 
   4  -6  13       79.08       61.14     14.05 o 
   5  -6  13       94.17       94.51     17.55 o 
   6  -6  13       87.29       96.20     19.43 o 
  -7  -5  13      180.24      184.16     24.62 o 
  -6  -5  13      138.43       92.54     16.82 o 
  -5  -5  13       12.63       10.56      6.57 o 
  -4  -5  13       87.51       83.31     15.37 o 
  -3  -5  13        5.42       14.53      8.53 o 
  -2  -5  13      141.94      129.83     16.16 o 
  -1  -5  13       17.91       18.94      7.72 o 
   0  -5  13       44.20       29.94      8.67 o 
   1  -5  13      139.12      130.88     15.05 o 
   2  -5  13      107.17      133.57      9.26 o 
   3  -5  13      136.11      111.09      8.52 o 
   4  -5  13      178.01      161.96     20.83 o 
   5  -5  13      566.90      546.61     39.66 o 
   6  -5  13      104.58      127.00     20.97 o 
  -8  -4  13      133.80       93.03     17.57 o 
  -7  -4  13       13.33       19.23     10.34 o 
  -6  -4  13      147.83      153.05     20.71 o 
  -5  -4  13      244.48      252.76     26.02 o 
  -4  -4  13       64.10       52.89     11.69 o 
  -3  -4  13      326.31      368.12     28.37 o 
  -2  -4  13      279.85      274.90     23.44 o 
  -1  -4  13       95.54       94.25     13.87 o 
   0  -4  13       67.35      101.38     14.04 o 
   1  -4  13      144.72      132.59     14.86 o 
   2  -4  13       74.06       92.28      7.67 o 
   3  -4  13      384.29      378.78     15.22 o 
   4  -4  13       45.39       34.37     10.90 o 
   5  -4  13      998.94     1069.58     55.93 o 
   6  -4  13      106.79      110.52     18.40 o 
   7  -4  13       15.70       23.39      9.73 o 
  -8  -3  13       12.53       26.46     11.62 o 
  -7  -3  13      207.61      186.53     23.92 o 
  -6  -3  13      169.06      163.25     21.35 o 
  -5  -3  13       82.60       72.03     13.78 o 
  -4  -3  13       12.40        1.31      7.04 o 
  -3  -3  13      430.91      449.44     30.65 o 
  -2  -3  13      200.16      166.06     18.59 o 
  -1  -3  13      359.69      345.42     25.49 o 
   0  -3  13      351.60      370.14     25.69 o 
   1  -3  13      237.42      272.22     21.13 o 
   2  -3  13      569.74      556.64     17.97 o 
   3  -3  13     1442.27     1371.12     38.74 o 
   4  -3  13      379.67      351.55     28.80 o 
   5  -3  13       20.91       19.12      9.09 o 
   6  -3  13      150.63      170.08     22.84 o 
   7  -3  13       88.81       89.44     17.45 o 
  -7  -2  13      139.77      139.28     20.79 o 
  -6  -2  13      194.53      213.72     23.44 o 
  -5  -2  13      415.35      389.79     30.40 o 
  -4  -2  13       70.08      100.50     15.29 o 
  -3  -2  13       81.32       71.50     12.67 o 
  -2  -2  13      693.73      694.76     37.92 o 
  -1  -2  13       17.75       12.72      6.76 o 
   0  -2  13      317.56      296.73     22.63 o 
   1  -2  13      308.06      306.23     22.61 o 
   2  -2  13        8.76        7.15      3.96 o 
   3  -2  13      614.09      605.24     35.28 o 
   4  -2  13      206.01      166.10     19.18 o 
   5  -2  13      322.67      327.48     27.84 o 
   6  -2  13      180.48      182.00     22.66 o 
   7  -2  13        7.58        7.68      7.76 o 
  -8  -1  13        2.81        6.46      8.59 o 
  -7  -1  13       38.29       42.80      8.87 o 
  -6  -1  13       72.52       65.83      9.75 o 
  -5  -1  13       45.76       61.70      8.58 o 
  -4  -1  13       36.40       42.54     10.10 o 
  -3  -1  13      352.79      368.77     27.49 o 
  -2  -1  13      156.28      162.96     17.52 o 
  -1  -1  13      471.43      461.53     29.19 o 
   0  -1  13      231.18      210.43     19.69 o 
   2  -1  13      208.53      190.67      9.45 o 
   3  -1  13      280.09      250.91     21.73 o 
   4  -1  13       81.41       79.22     12.95 o 
   5  -1  13       54.28       73.71      9.52 o 
   6  -1  13      133.45      125.76     18.24 o 
   7  -1  13       60.47       54.58     14.08 o 
  -8   0  13        1.43        0.87      7.44 o 
  -7   0  13       19.72       12.94     11.09 o 
  -6   0  13      117.06       99.08     10.73 o 
  -5   0  13        2.43       -0.59      4.13 o 
  -4   0  13        5.33       -0.85      5.59 o 
  -3   0  13        0.88        6.20      3.67 o 
  -2   0  13        5.38       -2.41      5.72 o 
  -1   0  13       48.27       41.85      9.97 o 
   0   0  13      149.47      151.36     16.66 o 
   1   0  13       80.62       72.24     11.99 o 
   2   0  13      201.55      231.30     11.49 o 
   3   0  13        8.89        6.20      3.23 o 
   4   0  13       23.85       22.05      5.50 o 
   5   0  13       35.72       33.00      6.67 o 
   6   0  13       89.68       73.49     15.06 o 
   7   0  13       35.29       32.30     12.59 o 
  -8   1  13        3.08       12.03     10.45 o 
  -7   1  13       38.83       21.19     10.53 o 
  -6   1  13       72.50       69.55      9.69 o 
  -5   1  13       47.03       51.62      7.68 o 
  -4   1  13       34.25       34.43      9.74 o 
  -3   1  13      353.17      363.45     16.02 o 
  -2   1  13      153.26      176.90     14.20 o 
  -1   1  13      469.10      447.25     28.82 o 
   0   1  13      235.09      231.37     20.30 o 
   1   1  13     1559.90     1427.46     32.81 o 
   2   1  13      212.17      203.60      9.45 o 
   3   1  13      287.66      272.33     22.40 o 
   4   1  13       79.36       69.69      7.93 o 
   5   1  13       50.92       54.27      8.10 o 
   6   1  13      129.38       97.69     15.78 o 
  -8   2  13       12.14        9.23     10.07 o 
  -7   2  13      136.96      135.70     20.29 o 
  -6   2  13      194.49      217.31     16.43 o 
  -5   2  13      413.77      390.86     23.99 o 
  -4   2  13       74.91       84.11     13.33 o 
  -3   2  13       79.17       61.31     11.57 o 
  -2   2  13      689.40      660.15     35.75 o 
  -1   2  13       17.30       10.24      5.48 o 
   0   2  13      305.49      252.60     21.15 o 
   1   2  13      315.88      293.04     11.02 o 
   2   2  13        9.14       10.97      6.97 o 
   3   2  13      600.22      603.29     30.88 o 
   4   2  13      211.48      212.02     12.92 o 
   5   2  13      319.40      341.37     18.30 o 
  -8   3  13       13.85       36.97     13.47 o 
  -7   3  13      207.70      197.93     23.66 o 
  -6   3  13      169.56      135.17     17.18 o 
  -5   3  13       86.56      100.89     14.91 o 
  -4   3  13       12.39        6.63      7.38 o 
  -3   3  13      432.60      367.69     26.89 o 
  -2   3  13      199.23      186.66     18.21 o 
  -1   3  13      368.36      379.08     26.56 o 
   0   3  13      351.20      330.27     11.22 o 
   2   3  13      588.62      535.90     27.65 o 
   3   3  13     1434.20     1350.59     48.99 o 
   4   3  13      367.23      393.76     24.88 o 
  -8   4  13      133.86      128.91     21.04 o 
  -5   4  13      243.59      236.50     21.45 o 
  -4   4  13       67.70       72.37     12.44 o 
  -3   4  13      327.97      326.52     24.68 o 
  -2   4  13      279.09      246.41     21.40 o 
  -1   4  13       93.90       74.89     12.63 o 
   2   4  13       74.84       65.36      9.67 o 
   3   4  13      384.21      404.26     22.56 o 
  -5   5  13       12.98       14.34      6.39 o 
  -4   5  13       87.81       89.04     13.52 o 
  -3   5  13        5.70       14.77      7.56 o 
  -2   5  13      138.86      123.69     15.47 o 
   2   5  13      107.31      130.46     11.75 o 
  -4   6  13      212.82      218.57     20.45 o 
  -2 -14  14       55.62       57.05     15.90 o 
  -1 -14  14       25.88       25.94     10.51 o 
   0 -14  14        0.79       -7.67      9.26 o 
  -2 -13  14       18.51       21.56      8.80 o 
  -1 -13  14      192.73      179.21     21.83 o 
   0 -13  14       13.14       26.00     10.66 o 
   1 -13  14        0.15       14.09     10.50 o 
  -3 -12  14       13.74       29.87      8.88 o 
  -2 -12  14      259.41      247.53     19.69 o 
  -1 -12  14        0.49        2.39      5.25 o 
   0 -12  14       15.64       16.14      6.91 o 
   1 -12  14        8.66       13.59      6.79 o 
   2 -12  14       58.25       46.36     10.83 o 
  -4 -11  14      189.23      198.15     18.66 o 
  -3 -11  14      221.65      253.67     20.23 o 
  -2 -11  14       76.05       83.29     13.49 o 
  -1 -11  14        7.39       16.98      7.06 o 
   0 -11  14       79.83       85.47     11.16 o 
   1 -11  14      117.51      119.85     14.39 o 
   2 -11  14      198.30      198.90     18.04 o 
   3 -11  14       55.65       64.44     11.57 o 
  -5 -10  14       44.97       31.70     13.47 o 
  -4 -10  14      157.54      217.86     19.14 o 
  -3 -10  14       16.29       21.36      7.27 o 
  -2 -10  14       11.96        7.92     10.98 o 
  -1 -10  14       23.16       30.70      7.06 o 
   0 -10  14      190.34      200.62     22.06 o 
   1 -10  14      176.12      180.72     12.70 o 
   2 -10  14       94.60      102.49     17.42 o 
   3 -10  14      185.93      202.10     18.37 o 
   4 -10  14       75.64       89.59     19.35 o 
  -5  -9  14       16.57       37.14     13.72 o 
  -4  -9  14        2.73        2.61      8.45 o 
  -3  -9  14      190.05      203.81     25.30 o 
  -2  -9  14       67.89       60.42     12.15 o 
  -1  -9  14       21.03        9.88      5.39 o 
   0  -9  14      334.97      359.02     19.36 o 
   1  -9  14      126.08      114.23     18.52 o 
   2  -9  14      655.80      590.68     59.03 o 
   3  -9  14      732.13      731.97     33.62 o 
   4  -9  14       22.03       49.00     15.48 o 
  -6  -8  14       84.12      110.15     19.99 o 
  -5  -8  14       61.59       54.78     14.69 o 
  -4  -8  14       14.16       19.31      8.69 o 
  -3  -8  14      102.19       95.73     16.61 o 
  -2  -8  14       53.30       41.90     11.58 o 
  -1  -8  14      175.05      151.67     18.75 o 
   0  -8  14       73.37       79.93      9.26 o 
   1  -8  14       45.51       53.28      8.27 o 
   2  -8  14      198.43      231.41     13.80 o 
   3  -8  14       59.66       61.89     10.23 o 
   4  -8  14       21.91       28.32     11.29 o 
   5  -8  14      109.95      110.03     19.67 o 
  -6  -7  14       53.17       59.07     14.52 o 
  -5  -7  14       28.43       44.99     13.86 o 
  -4  -7  14      101.47       99.32     18.39 o 
  -3  -7  14      113.46      103.70     17.24 o 
  -2  -7  14       23.88       17.21      9.74 o 
  -1  -7  14       46.03       58.96     13.00 o 
   0  -7  14      383.02      350.28     26.97 o 
   1  -7  14      697.92      650.10     44.80 o 
   2  -7  14       80.56       70.25      7.64 o 
   3  -7  14       70.42       75.20     10.73 o 
   4  -7  14       51.07       64.11     15.82 o 
   5  -7  14      177.40      229.74     27.84 o 
  -7  -6  14       32.44       22.56     10.43 o 
  -6  -6  14       68.64       41.92     13.57 o 
  -5  -6  14       59.59       66.34     14.60 o 
  -4  -6  14      346.25      368.75     31.71 o 
  -3  -6  14      128.20      110.58     17.89 o 
  -2  -6  14      164.33      170.79     20.13 o 
  -1  -6  14       83.67       94.58     14.97 o 
   0  -6  14       50.02       40.30     10.31 o 
   1  -6  14      697.84      689.85     37.56 o 
   2  -6  14       68.04       61.63      7.09 o 
   3  -6  14       20.58       15.45      4.19 o 
   4  -6  14       55.17       58.59     14.34 o 
   5  -6  14       43.75       55.46     14.75 o 
   6  -6  14      273.03      363.40     35.26 o 
  -7  -5  14       34.53       34.90     12.68 o 
  -6  -5  14       73.33       69.06     15.41 o 
  -5  -5  14      192.26      203.66     24.49 o 
  -4  -5  14      140.31      104.57     17.46 o 
  -3  -5  14      301.84      299.00     27.11 o 
  -2  -5  14      188.05      190.72     20.24 o 
  -1  -5  14       31.87       39.80     11.06 o 
   0  -5  14      536.34      493.33     31.91 o 
   1  -5  14       20.55       22.90      7.84 o 
   2  -5  14       72.16       84.32      7.91 o 
   3  -5  14       99.68       88.35     12.90 o 
   4  -5  14       64.74       54.43     13.55 o 
   5  -5  14        5.01       -1.83      9.26 o 
   6  -5  14       30.78       35.55     12.64 o 
  -7  -4  14        2.62       13.93      9.43 o 
  -6  -4  14       79.72       57.04     14.49 o 
  -5  -4  14       23.99       19.26      9.63 o 
  -4  -4  14      558.69      578.88     38.97 o 
  -3  -4  14       96.75      100.13     15.61 o 
  -2  -4  14       87.53       91.64     14.62 o 
  -1  -4  14      164.12      159.76     18.56 o 
   0  -4  14      279.45      264.53     22.44 o 
   1  -4  14      226.84      233.38     20.44 o 
   2  -4  14       94.02       86.80      7.63 o 
   3  -4  14      104.15      117.63      8.77 o 
   4  -4  14      221.02      265.06     26.01 o 
   5  -4  14      126.47      117.44     19.05 o 
   6  -4  14      313.21      348.36     32.84 o 
  -8  -3  14       10.48        3.83      7.12 o 
  -7  -3  14       27.47       33.93     12.36 o 
  -6  -3  14       20.52       32.56     11.90 o 
  -5  -3  14      130.91      154.44     19.98 o 
  -4  -3  14       54.30       62.66     13.69 o 
  -3  -3  14       50.87       59.78     12.58 o 
  -2  -3  14       33.70       39.27      9.37 o 
  -1  -3  14      163.33      180.63     19.28 o 
   0  -3  14       53.68       60.35     11.08 o 
   1  -3  14       19.54       23.08      7.45 o 
   2  -3  14     1126.04     1111.37     27.64 o 
   3  -3  14     1197.12     1254.63     37.33 o 
   4  -3  14      187.90      155.54     19.56 o 
   5  -3  14      121.56       94.06     16.27 o 
   6  -3  14      157.80      128.72     20.14 o 
   7  -3  14       42.02       42.80     13.77 o 
  -7  -2  14       62.15       77.49     15.73 o 
  -6  -2  14       49.08       42.69     11.71 o 
  -5  -2  14      102.47       72.44     14.15 o 
  -4  -2  14       25.27       43.24     11.46 o 
  -3  -2  14       84.43       98.95     14.93 o 
  -2  -2  14      155.56      146.90     17.91 o 
  -1  -2  14      722.05      744.77     39.80 o 
   0  -2  14       23.14       14.12      6.65 o 
   1  -2  14     1248.09     1186.46     49.95 o 
   2  -2  14      473.48      465.17     16.14 o 
   3  -2  14       38.45       34.88     10.43 o 
   4  -2  14       76.20       85.12     13.81 o 
   5  -2  14       81.26       73.61     14.43 o 
   6  -2  14      216.64      227.41     25.82 o 
   7  -2  14       81.48       80.19     17.32 o 
  -8  -1  14       26.35       21.18     11.91 o 
  -7  -1  14       87.86       80.88     11.66 o 
  -6  -1  14       23.64       15.80      5.50 o 
  -5  -1  14      170.52      210.52     30.31 o 
  -4  -1  14      385.96      267.57     24.62 o 
  -3  -1  14      106.69      118.85     16.64 o 
  -2  -1  14      183.58      170.32     18.89 o 
  -1  -1  14      129.74      149.24     17.19 o 
   0  -1  14     2820.63     2872.66     91.27 o 
   1  -1  14     2002.68     1981.98     68.65 o 
   2  -1  14      589.55      566.52     24.83 o 
   3  -1  14      474.03      434.56     29.58 o 
   4  -1  14       80.27       68.18     13.22 o 
   5  -1  14       62.71       51.88     12.00 o 
   6  -1  14       63.49       62.84     14.93 o 
   7  -1  14      245.33      203.15     24.82 o 
  -8   0  14       14.61        2.93      8.61 o 
  -7   0  14        0.26        0.48     10.32 o 
  -6   0  14      249.79      241.39     44.02 o 
  -5   0  14        8.84        1.23      5.54 o 
  -4   0  14       38.86       60.81     12.73 o 
  -3   0  14       13.44        8.24      3.68 o 
  -2   0  14       77.83       76.67     13.45 o 
  -1   0  14      334.15      312.77     24.47 o 
   0   0  14        5.23        4.85      7.01 o 
   1   0  14     3819.95     3900.63    113.95 o 
   2   0  14        2.05        0.24      3.42 o 
   3   0  14       65.08       72.24     12.37 o 
   4   0  14       59.93       86.67     14.51 o 
   5   0  14       43.46       32.77     10.09 o 
   6   0  14      229.98      248.55     25.86 o 
  -8   1  14       27.32       10.77     10.89 o 
  -7   1  14       87.96       72.49     14.73 o 
  -6   1  14       23.33       22.61      6.65 o 
  -5   1  14      171.06      186.63     13.85 o 
  -4   1  14      386.73      316.47     25.98 o 
  -3   1  14      108.17      116.02      8.94 o 
  -2   1  14      188.97      192.86      9.26 o 
  -1   1  14      123.57      132.17     16.36 o 
   0   1  14     2826.82     2986.35     93.26 o 
   1   1  14     1989.25     1867.56     40.65 o 
   2   1  14      568.24      539.24     30.86 o 
   3   1  14      488.58      467.82     28.77 o 
   4   1  14       83.42       92.80     14.02 o 
   5   1  14       58.10       69.82     13.07 o 
   6   1  14       64.77       70.18     14.59 o 
  -8   2  14       47.74       65.59     16.20 o 
  -7   2  14       61.47       62.88     13.64 o 
  -6   2  14       47.95       47.14      8.30 o 
  -5   2  14      103.27       95.17     10.39 o 
  -4   2  14       24.36       27.64      9.35 o 
  -3   2  14       86.69       86.27     13.49 o 
  -2   2  14      155.89      146.88      8.60 o 
  -1   2  14      728.89      696.60     37.74 o 
   0   2  14       25.13       20.77      8.49 o 
   2   2  14      478.18      432.06     26.15 o 
   3   2  14       39.91       33.35      9.09 o 
   4   2  14       75.23       57.42     11.34 o 
   5   2  14       76.52       70.17     12.54 o 
  -8   3  14       10.72        5.89      9.57 o 
  -7   3  14       27.76       26.06     11.75 o 
  -6   3  14       19.78       15.87      5.19 o 
  -5   3  14      133.16      136.94     17.75 o 
  -4   3  14       53.97       43.33     10.00 o 
  -3   3  14       52.76       41.29     10.46 o 
  -2   3  14       34.84       36.37      9.68 o 
  -1   3  14      161.28      156.15     17.31 o 
   0   3  14       51.23       62.89     11.79 o 
   2   3  14     1129.34     1073.19     43.03 o 
   3   3  14     1205.97     1249.63     48.17 o 
   4   3  14      185.41      167.51     16.85 o 
  -8   4  14      230.28      210.90     27.51 o 
  -7   4  14        2.65       -5.48      8.56 o 
  -5   4  14       22.86       23.22      9.87 o 
  -4   4  14      557.66      545.55     34.30 o 
  -3   4  14       96.02       78.14     13.12 o 
  -2   4  14       90.16       97.41     14.11 o 
  -1   4  14      159.04      165.29     18.66 o 
   2   4  14       96.71       89.67     11.84 o 
   3   4  14      108.18      104.79     12.04 o 
  -5   5  14      192.79      203.43     21.05 o 
  -4   5  14      140.21      108.77     15.21 o 
  -3   5  14      302.04      280.19     24.07 o 
  -2   5  14      188.46      178.27     19.17 o 
  -4   6  14      344.84      354.18     27.37 o 
  -2 -13  15       85.92       80.70     13.30 o 
  -1 -13  15       43.83       79.86     12.08 o 
   0 -13  15      158.66      152.47     23.80 o 
   1 -13  15        3.40        8.92      9.78 o 
  -3 -12  15       63.23       88.22     13.70 o 
  -2 -12  15       44.54       26.10      9.07 o 
  -1 -12  15       10.43        7.20      6.31 o 
   0 -12  15        1.53        4.39      6.13 o 
   1 -12  15      173.66      208.63     19.21 o 
   2 -12  15       32.47       21.14     11.81 o 
  -4 -11  15       43.64       32.11     15.04 o 
  -3 -11  15        9.45       23.56     18.86 o 
  -2 -11  15       77.24       76.50     11.16 o 
  -1 -11  15       13.58       14.17      6.18 o 
   0 -11  15       25.50       52.95     31.73 o 
   1 -11  15       32.75       55.91     18.19 o 
   2 -11  15       45.57       62.57     11.58 o 
   3 -11  15      183.45      233.80     20.16 o 
  -4 -10  15        2.53       15.97      8.46 o 
  -3 -10  15       26.98       26.62      7.53 o 
  -2 -10  15        5.79        2.51      6.92 o 
  -1 -10  15       25.21       24.81      7.16 o 
   0 -10  15       62.60       58.60     10.13 o 
   1 -10  15       14.13       17.43     10.27 o 
   2 -10  15       14.73       26.18      7.20 o 
   3 -10  15      272.00      268.53     32.37 o 
  -5  -9  15       36.73       63.10     15.76 o 
  -4  -9  15       66.36       77.19     17.48 o 
  -3  -9  15        0.36        0.72      8.86 o 
  -2  -9  15        6.93       14.15      7.37 o 
  -1  -9  15       45.27       44.38      8.65 o 
   0  -9  15      106.72      114.16     16.93 o 
   1  -9  15       90.27       81.29      8.88 o 
   2  -9  15       94.52      109.28     13.05 o 
   3  -9  15       31.73       29.89      8.24 o 
   4  -9  15       51.52       47.56     15.52 o 
  -5  -8  15       25.69       53.58     16.40 o 
  -4  -8  15       22.00       16.89      9.08 o 
  -3  -8  15       10.51       26.01     10.73 o 
  -2  -8  15       76.58       73.30     14.70 o 
  -1  -8  15      252.42      221.93     23.24 o 
   0  -8  15       40.16       49.89      7.73 o 
   1  -8  15      248.56      269.20     36.36 o 
   2  -8  15       57.10       59.17      7.40 o 
   3  -8  15      324.52      296.27     20.75 o 
   4  -8  15      189.02      245.12     28.55 o 
  -6  -7  15       35.99       44.43     15.51 o 
  -5  -7  15      155.81      184.92     24.63 o 
  -4  -7  15       42.92       70.23     16.23 o 
  -3  -7  15       93.79      116.32     18.90 o 
  -2  -7  15      260.81      300.47     27.67 o 
  -1  -7  15      295.89      267.98     25.02 o 
   0  -7  15      202.19      184.62     20.59 o 
   1  -7  15      504.22      465.11     23.57 o 
   2  -7  15      121.37      124.27     10.24 o 
   3  -7  15      514.79      442.48     50.12 o 
   4  -7  15       42.40       56.28     15.87 o 
   5  -7  15       53.38       54.23     14.70 o 
  -6  -6  15      208.78      236.06     28.86 o 
  -5  -6  15       78.93      121.16     20.66 o 
  -4  -6  15      151.39      176.90     22.58 o 
  -3  -6  15      272.90      297.53     28.15 o 
  -2  -6  15       49.74       57.17     13.00 o 
  -1  -6  15       51.80       57.34     13.09 o 
   0  -6  15      362.94      317.21     26.72 o 
   1  -6  15      295.84      245.20     22.15 o 
   2  -6  15      132.63      144.60     10.41 o 
   3  -6  15       95.61       95.85      8.70 o 
   4  -6  15      163.42      169.03     23.30 o 
   5  -6  15       12.12       19.90     10.20 o 
  -7  -5  15       18.65       27.05     12.01 o 
  -6  -5  15       48.91       46.65     14.17 o 
  -5  -5  15        0.44        5.86      8.39 o 
  -4  -5  15       22.73       25.43      9.45 o 
  -3  -5  15       29.10       19.91      9.81 o 
  -2  -5  15      141.64      122.90     17.26 o 
  -1  -5  15      274.63      239.21     22.85 o 
   0  -5  15       43.23       39.60     10.45 o 
   1  -5  15       36.85       27.41      8.71 o 
   2  -5  15      296.04      296.51     20.39 o 
   3  -5  15      584.98      520.13     27.48 o 
   4  -5  15       78.70       67.70     14.27 o 
   5  -5  15       43.09       55.75     14.59 o 
   6  -5  15      136.37      142.28     22.12 o 
  -7  -4  15        7.76        7.21      9.20 o 
  -6  -4  15       15.67       15.98      9.02 o 
  -5  -4  15       14.92       14.06     10.19 o 
  -4  -4  15       49.07       37.02     12.20 o 
  -3  -4  15       15.53        5.71      6.68 o 
  -2  -4  15       19.84       18.57      8.60 o 
  -1  -4  15      563.93      516.59     34.43 o 
   0  -4  15      470.92      453.22     30.70 o 
   1  -4  15      493.44      489.13     31.00 o 
   2  -4  15      364.63      310.84     14.36 o 
   3  -4  15      273.39      258.85     13.23 o 
   4  -4  15       79.05       87.27     15.71 o 
   5  -4  15      176.41      232.40     26.49 o 
   6  -4  15       66.50       66.13     15.41 o 
  -8  -3  15       66.26       83.63     18.51 o 
  -7  -3  15       20.21       16.84     10.29 o 
  -6  -3  15        1.95       -9.80      9.80 o 
  -5  -3  15        2.84        9.50      8.12 o 
  -4  -3  15        2.81       -0.39      6.77 o 
  -3  -3  15       76.58       90.17     14.87 o 
  -2  -3  15      873.41      844.53     44.84 o 
  -1  -3  15       69.13       81.13     14.08 o 
   0  -3  15      485.62      505.48     32.64 o 
   1  -3  15      446.58      436.57     29.51 o 
   2  -3  15      347.90      353.97     14.88 o 
   3  -3  15     1101.30     1026.08     62.07 o 
   4  -3  15      360.81      305.09     27.84 o 
   5  -3  15      578.03      593.25     40.80 o 
   6  -3  15        0.53       -7.84      9.93 o 
   7  -3  15       97.14      122.81     20.68 o 
  -7  -2  15       96.80       89.84     17.78 o 
  -6  -2  15       16.76        8.80      7.54 o 
  -5  -2  15       65.53       49.78     12.80 o 
  -4  -2  15       62.62       64.53     12.97 o 
  -3  -2  15       15.74       24.11      9.39 o 
  -2  -2  15      572.94      615.47     37.79 o 
  -1  -2  15      743.45      701.72     39.52 o 
   0  -2  15      392.85      413.23     28.70 o 
   1  -2  15     1770.45     1793.23     66.88 o 
   2  -2  15      383.78      395.25     15.36 o 
   3  -2  15       63.25       60.93     13.05 o 
   4  -2  15       93.95      109.30     16.65 o 
   5  -2  15      103.68       86.85     15.95 o 
   6  -2  15      163.88      172.73     22.62 o 
   7  -2  15      131.87      130.08     20.81 o 
  -7  -1  15       12.06        4.13      8.19 o 
  -6  -1  15        0.80       -3.62      8.70 o 
  -5  -1  15       40.80       37.80     10.15 o 
  -4  -1  15       40.14       59.17     12.69 o 
  -3  -1  15      166.38      176.63     20.11 o 
  -2  -1  15       98.50      110.65     16.61 o 
  -1  -1  15      330.46      355.35     27.37 o 
   0  -1  15      252.84      266.86     23.30 o 
   1  -1  15      472.80      514.16     32.15 o 
   2  -1  15      646.26      598.51     18.48 o 
   3  -1  15      122.23       97.51     14.98 o 
   4  -1  15      440.38      414.99     30.81 o 
   5  -1  15      208.78      176.90     21.16 o 
   6  -1  15      309.82      295.47     29.11 o 
   7  -1  15       40.54       16.28      8.68 o 
  -7   0  15        2.13       16.01      9.85 o 
  -6   0  15        2.10        8.70      9.50 o 
  -5   0  15       14.32        9.28      7.40 o 
  -4   0  15        0.99       12.12      7.44 o 
  -3   0  15       84.54       98.53     15.36 o 
  -2   0  15        1.85        3.76      6.77 o 
  -1   0  15       51.53       48.43     12.31 o 
   0   0  15     2864.27     2711.60     89.31 o 
   1   0  15       82.19       93.82     14.81 o 
   2   0  15      468.26      432.62     28.64 o 
   3   0  15      454.69      432.30     29.43 o 
   4   0  15       28.63       58.49     12.30 o 
   5   0  15       12.48       17.63      9.81 o 
   6   0  15      118.78      129.41     19.12 o 
  -6   1  15        0.70       10.59      9.13 o 
  -5   1  15       41.96       50.99     12.51 o 
  -4   1  15       40.84       33.92     10.24 o 
  -3   1  15      165.83      153.89     19.19 o 
  -2   1  15       99.36      101.68     15.24 o 
  -1   1  15      334.12      344.65     26.59 o 
   0   1  15      260.43      253.29     23.22 o 
   1   1  15      481.03      519.58     33.02 o 
   2   1  15      652.23      599.95     33.10 o 
   3   1  15      130.29      129.01     15.92 o 
   4   1  15      446.12      437.29     30.37 o 
   5   1  15      204.59      239.80     23.35 o 
  -6   2  15       18.60       21.50      9.07 o 
  -5   2  15       65.26       35.43     10.42 o 
  -4   2  15       65.07       48.74     11.69 o 
  -3   2  15       15.52        0.43      6.70 o 
  -2   2  15      567.29      557.39     34.83 o 
  -1   2  15      739.84      713.55     39.89 o 
   0   2  15      393.80      360.55     27.45 o 
   2   2  15      394.25      404.73     26.14 o 
   3   2  15       61.10       53.98     10.80 o 
   4   2  15       97.74      118.16     15.84 o 
  -6   3  15        2.16       -3.45      7.22 o 
  -5   3  15        2.38       15.84      7.67 o 
  -4   3  15        3.37       11.60      7.35 o 
  -3   3  15       78.64       57.60     11.89 o 
  -2   3  15      870.49      834.06     43.71 o 
  -1   3  15       69.30       83.06     14.29 o 
   0   3  15      488.00      478.61     32.27 o 
   2   3  15      341.92      322.98     22.95 o 
   3   3  15     1105.18     1034.69     43.85 o 
  -5   4  15       15.29        4.48      7.17 o 
  -4   4  15       48.00       49.27     11.67 o 
  -3   4  15       17.00       16.86      7.41 o 
  -2   4  15       20.97        7.86      7.13 o 
  -1   4  15      559.78      521.99     33.99 o 
   2   4  15      354.33      336.43     21.51 o 
  -5   5  15        0.39        0.51      6.44 o 
  -4   5  15       23.60       30.79     10.21 o 
  -3   5  15       28.93       27.34      9.00 o 
  -2   5  15      139.80      121.45     16.42 o 
  -4   6  15      156.28      142.91     18.19 o 
  -1 -13  16       56.64       61.48     25.28 o 
  -3 -12  16       52.77       47.25     16.25 o 
  -2 -12  16       97.94      101.14     13.59 o 
  -1 -12  16       41.48       67.61     12.48 o 
   0 -12  16       11.97       11.28     10.47 o 
   1 -12  16       15.03       14.05      8.82 o 
  -3 -11  16      135.47      138.95     16.08 o 
  -2 -11  16       41.14       31.12     17.94 o 
  -1 -11  16        5.08       16.56      9.13 o 
   0 -11  16       50.15       66.22     15.10 o 
   1 -11  16      118.73      139.98     15.91 o 
   2 -11  16       36.37       52.30     11.57 o 
  -4 -10  16       29.90       44.06     13.59 o 
  -3 -10  16      151.48      158.51     16.25 o 
  -2 -10  16       39.66       41.24      8.75 o 
  -1 -10  16       49.26       51.90     13.46 o 
   0 -10  16        5.67       17.47     12.66 o 
   1 -10  16        9.74        5.95      5.92 o 
   2 -10  16      196.24      241.47     33.42 o 
   3 -10  16       23.71       32.51      8.95 o 
  -4  -9  16      190.85      220.97     28.31 o 
  -3  -9  16        4.07       16.16     10.14 o 
  -2  -9  16      117.69       99.07     17.89 o 
  -1  -9  16       21.69       14.71      5.32 o 
   0  -9  16      165.74      158.90     19.87 o 
   1  -9  16      235.19      225.80     14.40 o 
   2  -9  16       79.77       64.64     10.77 o 
   3  -9  16       45.77       59.30     11.04 o 
  -5  -8  16        6.87       26.81     11.90 o 
  -4  -8  16        3.64        4.00     11.03 o 
  -3  -8  16       16.57       27.71     10.69 o 
  -2  -8  16       96.51       95.15     17.72 o 
  -1  -8  16       70.22       71.14     15.13 o 
   0  -8  16       60.35       73.66     14.20 o 
   1  -8  16      150.65      151.87     14.37 o 
   2  -8  16      107.70      109.39      9.80 o 
   3  -8  16       62.59       57.21     19.42 o 
   4  -8  16       50.62       43.00     15.57 o 
  -5  -7  16        0.88       -3.84      8.06 o 
  -4  -7  16       19.53       25.55      9.86 o 
  -3  -7  16        1.88       -2.96      6.85 o 
  -2  -7  16      101.93      117.79     18.85 o 
  -1  -7  16       96.15       72.18     14.69 o 
   0  -7  16      111.41       81.64     14.20 o 
   1  -7  16      166.66      151.90     14.14 o 
   2  -7  16       53.60       61.13      7.75 o 
   3  -7  16       12.23        3.32      6.27 o 
   4  -7  16       38.74       31.35     12.29 o 
   5  -7  16       37.25       39.40     13.05 o 
  -6  -6  16        5.35       23.18     11.02 o 
  -5  -6  16       35.11       34.51     12.43 o 
  -4  -6  16       45.80       51.84     14.38 o 
  -3  -6  16      116.27      139.62     19.78 o 
  -2  -6  16       33.59       12.52      7.91 o 
  -1  -6  16      966.38      915.17     49.40 o 
   0  -6  16      527.56      467.02     33.39 o 
   1  -6  16       13.81        9.48      6.81 o 
   2  -6  16      278.69      301.16     15.32 o 
   3  -6  16        8.51        2.35      3.77 o 
   4  -6  16      116.28      114.88     19.24 o 
   5  -6  16      188.11      217.23     27.23 o 
  -6  -5  16        5.64       -2.65      6.71 o 
  -5  -5  16      110.89       98.31     18.68 o 
  -4  -5  16       17.64       18.96      8.88 o 
  -3  -5  16       38.56       35.67     11.60 o 
  -2  -5  16      215.51      236.86     24.87 o 
  -1  -5  16      735.33      709.82     41.95 o 
   0  -5  16      436.23      423.97     31.03 o 
   1  -5  16      219.98      259.78     23.73 o 
   2  -5  16       90.67       95.65      8.67 o 
   3  -5  16      303.30      291.13     14.71 o 
   4  -5  16       10.10       10.16     10.01 o 
   5  -5  16      102.37       84.59     17.68 o 
  -7  -4  16       23.75       28.26     11.98 o 
  -6  -4  16       43.95       70.28     15.21 o 
  -5  -4  16       39.84       56.73     14.07 o 
  -4  -4  16      203.53      211.07     24.18 o 
  -3  -4  16       10.00        4.84      6.32 o 
  -2  -4  16       52.29       63.69     13.30 o 
  -1  -4  16       46.98       53.56     11.73 o 
   0  -4  16       14.51        8.14      7.03 o 
   1  -4  16      152.36      106.79     15.58 o 
   2  -4  16       87.85       83.35      7.97 o 
   3  -4  16        6.86        6.78      4.01 o 
   4  -4  16       14.37        8.96      8.74 o 
   5  -4  16      273.02      231.77     26.76 o 
   6  -4  16        1.98       17.19     11.38 o 
  -7  -3  16       28.53       48.80     14.18 o 
  -6  -3  16       32.75       27.13     10.86 o 
  -5  -3  16        8.12        4.73      7.92 o 
  -4  -3  16       30.38       51.77     12.63 o 
  -3  -3  16       41.20       31.07     10.45 o 
  -2  -3  16       74.07       62.64     12.96 o 
  -1  -3  16       76.49       98.49     15.04 o 
   0  -3  16      207.79      195.54     20.99 o 
   1  -3  16      478.44      478.45     31.71 o 
   2  -3  16       69.93       61.25      6.90 o 
   3  -3  16       29.82       24.32      6.78 o 
   4  -3  16       78.06       86.07     15.81 o 
   5  -3  16       33.28       17.51      8.53 o 
   6  -3  16       62.70       56.73     14.55 o 
  -7  -2  16        4.92       -6.93     10.16 o 
  -6  -2  16       26.46       26.60     10.06 o 
  -5  -2  16        9.39        3.57      7.29 o 
  -4  -2  16       22.92       21.16     10.08 o 
  -3  -2  16      215.68      204.30     22.63 o 
  -2  -2  16      276.48      326.73     27.83 o 
  -1  -2  16      614.70      597.26     37.20 o 
   0  -2  16       10.53        5.25      8.20 o 
   1  -2  16     1500.04     1471.53     60.83 o 
   2  -2  16      483.70      474.89     17.28 o 
   3  -2  16      489.27      389.85     30.44 o 
   4  -2  16      238.46      239.88     24.33 o 
   5  -2  16      186.26      185.76     22.85 o 
   6  -2  16       44.50       43.12     12.66 o 
   7  -2  16        0.67       26.52     10.55 o 
  -7  -1  16       35.53       58.08     14.31 o 
  -6  -1  16       11.79        8.17      8.32 o 
  -5  -1  16       48.26       48.24     12.62 o 
  -4  -1  16       11.84        4.99      6.53 o 
  -3  -1  16       17.04       17.43      9.12 o 
  -2  -1  16      838.36      806.39     45.24 o 
  -1  -1  16      567.28      510.83     34.55 o 
   0  -1  16       89.68      103.55     15.63 o 
   1  -1  16      374.99      414.42     29.47 o 
   2  -1  16       29.26       32.43      7.06 o 
   3  -1  16      117.95      105.67     15.79 o 
   4  -1  16       65.74       58.28     12.91 o 
   5  -1  16      170.41      137.09     19.64 o 
   6  -1  16      255.25      257.10     27.45 o 
  -7   0  16        1.37        2.31      8.13 o 
  -6   0  16        0.18        4.76      9.22 o 
  -5   0  16       64.57      101.60     16.82 o 
  -4   0  16      303.57      285.89     27.18 o 
  -3   0  16      243.11      262.36     25.17 o 
  -2   0  16       48.34       36.15     11.27 o 
  -1   0  16     9848.44     9387.41    236.20 o 
   0   0  16     1530.38     1593.73     64.38 o 
   1   0  16       22.89       13.67      5.92 o 
   2   0  16      866.40      795.46     41.13 o 
   3   0  16      114.14      105.02     15.41 o 
   4   0  16      509.67      496.48     33.69 o 
   5   0  16      538.62      539.20     36.67 o 
   6   0  16      185.41      165.32     21.68 o 
  -6   1  16       12.15       16.87      9.20 o 
  -5   1  16       48.51       30.31     10.31 o 
  -4   1  16       13.03        0.25      5.65 o 
  -3   1  16       16.58       10.15      6.29 o 
  -2   1  16      844.64      761.40     42.87 o 
  -1   1  16      559.71      535.51     35.05 o 
   0   1  16       84.46      105.32     16.46 o 
   1   1  16      375.76      349.29     27.84 o 
   2   1  16       30.09       37.71      9.82 o 
   3   1  16      118.41      104.10     15.00 o 
   4   1  16       65.54       54.79     11.44 o 
   5   1  16      169.73      200.04     21.38 o 
  -6   2  16       27.17       36.46     12.97 o 
  -5   2  16        9.48       -0.44      6.88 o 
  -4   2  16       23.29       18.29      8.06 o 
  -3   2  16      220.47      221.95     22.79 o 
  -2   2  16      279.32      305.69     26.68 o 
  -1   2  16      616.72      622.55     38.29 o 
   0   2  16       11.49       18.95      9.14 o 
   2   2  16      487.96      465.53     29.34 o 
   3   2  16      477.36      410.89     27.83 o 
   4   2  16      233.30      226.38     21.40 o 
  -6   3  16       32.57       30.61     10.84 o 
  -5   3  16        8.02       -1.59      8.41 o 
  -4   3  16       31.34       50.99     12.60 o 
  -3   3  16       42.04       23.86      8.65 o 
  -2   3  16       71.68       67.75     13.30 o 
  -1   3  16       73.40       49.56     12.45 o 
   2   3  16       71.66       60.00     10.51 o 
   3   3  16       31.84       43.60     10.54 o 
  -5   4  16       38.99       34.64     10.21 o 
  -4   4  16      199.44      178.30     20.70 o 
  -3   4  16        9.73        1.07      6.47 o 
  -2   4  16       52.72       58.32     12.19 o 
  -1   4  16       45.60       27.83      8.41 o 
   2   4  16       96.04       90.10     12.07 o 
  -5   5  16      112.20       82.57     14.54 o 
  -4   5  16       17.15       19.45      9.64 o 
  -3   5  16       37.72       33.57      9.95 o 
  -2   5  16      218.97      195.57     21.24 o 
  -4   6  16       47.32       22.43      8.29 o 
  -1 -13  17        2.87       -2.52      7.15 o 
  -1 -12  17      106.20      135.78     15.89 o 
  -3 -11  17      106.87      138.24     22.79 o 
  -2 -11  17       45.53       46.87     16.68 o 
  -1 -11  17        4.86       17.69     10.88 o 
   0 -11  17       49.20       46.65     20.75 o 
   1 -11  17      138.00      162.82     34.17 o 
   2 -11  17       68.48       98.21     19.68 o 
  -3 -10  17        2.92       -0.33      6.22 o 
  -2 -10  17        6.15       -0.29      4.74 o 
  -1 -10  17       17.35       16.99      8.71 o 
   0 -10  17       23.28       32.88     25.76 o 
   1 -10  17      180.78      179.81     17.47 o 
   2 -10  17       16.31       24.13      8.48 o 
   3 -10  17       29.46       13.66      8.98 o 
  -4  -9  17       10.63       15.17     10.96 o 
  -3  -9  17      108.63      142.80     22.19 o 
  -2  -9  17       23.55       33.18     11.13 o 
  -1  -9  17      165.29      164.40     21.31 o 
   0  -9  17        5.53       20.81      9.25 o 
   1  -9  17       13.20       33.03      6.77 o 
   2  -9  17       23.71       32.02      8.67 o 
   3  -9  17       28.77       22.13      7.42 o 
  -4  -8  17       11.56       41.18     14.41 o 
  -3  -8  17       20.29       12.82      8.62 o 
  -2  -8  17      229.74      255.02     27.44 o 
  -1  -8  17       59.44       40.50     11.82 o 
   0  -8  17      508.65      516.26     37.09 o 
   1  -8  17        8.67        7.89      4.67 o 
   2  -8  17      123.66      119.80     14.22 o 
   3  -8  17      324.49      366.33     47.55 o 
  -5  -7  17        1.48       14.82     10.63 o 
  -4  -7  17      118.62      145.80     22.60 o 
  -3  -7  17       10.53       17.24     10.12 o 
  -2  -7  17      189.06      180.07     22.59 o 
  -1  -7  17      257.63      203.55     23.78 o 
   0  -7  17       15.15       18.43      8.84 o 
   1  -7  17       51.15       68.45     30.94 o 
   2  -7  17       65.30       67.39      7.95 o 
   3  -7  17       60.93       50.73      9.72 o 
   4  -7  17      265.27      240.55     29.39 o 
  -5  -6  17       36.75       41.80     12.75 o 
  -4  -6  17        3.01        5.38      8.85 o 
  -3  -6  17       31.53       43.41     12.36 o 
  -2  -6  17       80.74       72.11     14.55 o 
  -1  -6  17       67.68       53.63     12.85 o 
   0  -6  17       41.86       44.99     11.26 o 
   1  -6  17      421.93      375.71     29.26 o 
   2  -6  17       11.65       22.56      5.65 o 
   3  -6  17       10.37       10.41      6.14 o 
   4  -6  17       81.61      111.15     20.18 o 
   5  -6  17        0.41      -10.04     10.17 o 
  -6  -5  17        4.69       -1.61      9.46 o 
  -5  -5  17        0.93       13.33      8.79 o 
  -4  -5  17        2.76        1.92      7.36 o 
  -3  -5  17       31.87       11.05      8.33 o 
  -2  -5  17       37.58       45.99     13.31 o 
  -1  -5  17      431.25      407.81     32.65 o 
   0  -5  17       20.81       22.80      9.89 o 
   1  -5  17      102.34       84.93     14.65 o 
   2  -5  17      180.11      169.81     11.55 o 
   3  -5  17        1.30       -0.58      3.55 o 
   4  -5  17       35.29       39.79     12.44 o 
   5  -5  17       24.30       16.28     11.03 o 
  -6  -4  17        2.92        2.73      9.59 o 
  -5  -4  17       25.95       41.16     13.23 o 
  -4  -4  17      150.16      133.65     20.80 o 
  -3  -4  17      602.30      643.16     42.67 o 
  -2  -4  17       46.13       58.97     13.51 o 
  -1  -4  17      105.46      105.45     17.02 o 
   0  -4  17      257.87      243.16     23.93 o 
   1  -4  17       70.63       52.46     11.30 o 
   2  -4  17        4.46       10.27      4.48 o 
   3  -4  17      112.24      103.06      9.08 o 
   4  -4  17       16.92       10.28      9.90 o 
   5  -4  17        2.22       -3.09      8.62 o 
  -7  -3  17        1.13       11.77      8.10 o 
  -6  -3  17       46.23       74.59     16.66 o 
  -5  -3  17       51.90       74.96     16.87 o 
  -4  -3  17      595.12      648.16     43.48 o 
  -3  -3  17       33.47       55.68     14.69 o 
  -2  -3  17      114.97      124.82     18.68 o 
  -1  -3  17      301.20      304.46     27.29 o 
   0  -3  17       79.92       90.50     14.86 o 
   1  -3  17      260.96      291.49     25.41 o 
   2  -3  17       38.85       39.68      5.86 o 
   3  -3  17      434.05      371.97     31.10 o 
   4  -3  17      304.37      299.92     28.71 o 
   5  -3  17       23.87       32.60     12.50 o 
   6  -3  17      193.21      173.48     24.10 o 
  -7  -2  17       16.28       26.02     11.20 o 
  -6  -2  17       30.48       14.81      8.51 o 
  -5  -2  17       14.06       13.69      8.17 o 
  -4  -2  17       39.45       48.30     12.62 o 
  -3  -2  17     1081.99     1062.53     55.26 o 
  -2  -2  17      243.24      263.96     25.78 o 
  -1  -2  17       54.22       62.98     12.71 o 
   0  -2  17     1838.40     1749.90     71.12 o 
   1  -2  17      194.86      204.85     21.67 o 
   2  -2  17       75.05       92.00     10.87 o 
   3  -2  17      255.19      215.21     23.60 o 
   4  -2  17       42.62       47.71     13.12 o 
   5  -2  17      193.96      202.81     24.37 o 
   6  -2  17       78.40       57.02     13.72 o 
  -7  -1  17        4.58        3.09      7.98 o 
  -6  -1  17        5.50       15.07      8.80 o 
  -5  -1  17        1.83       -0.35      8.14 o 
  -4  -1  17      220.24      222.77     24.66 o 
  -3  -1  17      482.74      470.40     35.72 o 
  -2  -1  17       34.49       43.57     12.85 o 
  -1  -1  17       55.86       83.88     15.06 o 
   0  -1  17      238.55      254.30     24.14 o 
   1  -1  17      194.25      176.65     20.68 o 
   2  -1  17      201.52      203.62     15.40 o 
   3  -1  17      118.94       80.73     15.40 o 
   4  -1  17       72.08       78.01     15.04 o 
   5  -1  17       12.79       18.98     11.30 o 
   6  -1  17       48.03       50.41     14.56 o 
  -7   0  17        6.12        6.58     10.00 o 
  -6   0  17        8.61       11.84      8.53 o 
  -5   0  17       48.85       53.11     13.31 o 
  -4   0  17       10.69       28.50     10.29 o 
  -3   0  17       93.04      116.98     17.70 o 
  -2   0  17     1001.15     1099.56     54.30 o 
  -1   0  17      649.64      779.10     44.74 o 
   0   0  17      134.59      184.52     20.99 o 
   1   0  17       19.63       35.31     10.95 o 
   2   0  17      382.70      329.31     26.85 o 
   3   0  17      201.03      170.36     20.15 o 
   4   0  17       81.50       87.34     14.88 o 
   5   0  17        4.80       -5.04      8.32 o 
  -6   1  17        4.89        1.20      7.86 o 
  -5   1  17        1.96       13.62      7.95 o 
  -4   1  17      221.50      212.73     23.72 o 
  -3   1  17      478.70      494.46     35.59 o 
  -2   1  17       37.44       38.05     11.62 o 
  -1   1  17       52.39       52.77     12.36 o 
   0   1  17      232.85      255.70     24.75 o 
   1   1  17      198.94      216.79     22.95 o 
   2   1  17      197.41      202.96     20.40 o 
   3   1  17      118.44       93.42     14.64 o 
   4   1  17       71.24       63.18     13.26 o 
  -6   2  17       28.61       29.72     10.48 o 
  -5   2  17       13.06       21.61     10.45 o 
  -4   2  17       38.96       37.15     11.42 o 
  -3   2  17     1073.10     1003.69     52.30 o 
  -2   2  17      238.01      223.37     23.37 o 
  -1   2  17       55.87       46.17     11.74 o 
   0   2  17     1851.17     1780.28     71.51 o 
   2   2  17       75.66       99.41     14.22 o 
   3   2  17      257.37      256.62     22.58 o 
  -6   3  17       45.57       46.95     12.08 o 
  -5   3  17       52.22       59.39     13.72 o 
  -4   3  17      597.78      627.50     41.00 o 
  -3   3  17       35.01       27.08      9.85 o 
  -2   3  17      115.23      109.64     16.31 o 
  -1   3  17      307.70      326.56     27.86 o 
   2   3  17       38.38       44.54     10.89 o 
  -5   4  17       28.02       37.12     10.96 o 
  -4   4  17      151.73       96.03     16.11 o 
  -3   4  17      600.66      591.07     38.54 o 
  -2   4  17       47.87       34.28     10.42 o 
  -1   4  17      108.58      126.46     17.99 o 
  -5   5  17        0.91       10.70      8.10 o 
  -4   5  17        2.57        3.55      6.33 o 
  -3   5  17       33.18       38.01     11.20 o 
  -4   6  17        3.25        7.77      9.40 o 
  -1 -12  18        4.51        5.11      8.03 o 
  -3 -11  18       12.53        8.47     11.89 o 
  -2 -11  18        8.83       21.49     10.39 o 
  -1 -11  18       36.99       29.71     11.83 o 
   0 -11  18       49.09       47.09     14.02 o 
  -3 -10  18       12.08        5.16     11.01 o 
  -2 -10  18       33.14       36.79      9.38 o 
  -1 -10  18       55.41       51.75     13.83 o 
   0 -10  18       20.73       20.67      7.58 o 
   1 -10  18      126.73      136.82     15.87 o 
   2 -10  18       76.38       71.47     17.59 o 
   3 -10  18       74.65       81.85     18.02 o 
  -3  -9  18      135.63      136.76     22.55 o 
  -2  -9  18       33.77       28.95     12.95 o 
  -1  -9  18      184.27      187.82     23.63 o 
   0  -9  18        2.02        4.88      8.66 o 
   1  -9  18       35.03       46.21      7.97 o 
   2  -9  18      225.04      244.51     20.17 o 
   3  -9  18      109.66       91.34     17.46 o 
  -4  -8  18       23.79       14.47     10.96 o 
  -3  -8  18      102.68      101.91     18.89 o 
  -2  -8  18       18.38       27.87      9.94 o 
  -1  -8  18       73.34       80.69     16.13 o 
   0  -8  18       12.79        5.85      7.98 o 
   1  -8  18       15.44       25.82      6.42 o 
   2  -8  18      146.30      126.94     14.71 o 
   3  -8  18       16.42        7.39     11.61 o 
  -4  -7  18       23.79       30.03     12.35 o 
  -3  -7  18       41.68       87.36     17.99 o 
  -2  -7  18      167.02      148.01     21.69 o 
  -1  -7  18       14.01       10.19      7.68 o 
   0  -7  18       23.11       14.35      8.95 o 
   1  -7  18      271.74      272.68     19.38 o 
   2  -7  18       37.69       35.37      6.73 o 
   3  -7  18      117.91      127.81     14.13 o 
   4  -7  18       36.22       40.41     13.40 o 
  -5  -6  18       27.98       28.54     12.43 o 
  -4  -6  18       19.13       33.85     11.91 o 
  -3  -6  18      189.00      187.32     24.12 o 
  -2  -6  18      107.55      133.48     19.99 o 
  -1  -6  18      155.35      170.87     21.96 o 
   0  -6  18       96.09      101.72     16.44 o 
   1  -6  18      156.70      197.83     21.76 o 
   2  -6  18       68.62       65.56      8.01 o 
   3  -6  18       64.43       74.12     11.08 o 
   4  -6  18       57.58       64.93     16.81 o 
  -5  -5  18        3.97        5.76      8.25 o 
  -4  -5  18        5.13       12.05      9.35 o 
  -3  -5  18      180.74      239.08     26.79 o 
  -2  -5  18       19.10       51.18     13.66 o 
  -1  -5  18      172.60      194.75     22.83 o 
   0  -5  18       75.04       64.37     14.11 o 
   1  -5  18      112.96      121.77     16.95 o 
   2  -5  18      158.54      149.26     11.04 o 
   3  -5  18       12.06       15.73      7.41 o 
   4  -5  18       31.80       20.67     11.01 o 
   5  -5  18       18.51       16.45     11.16 o 
  -6  -4  18       25.81       27.47      8.96 o 
  -5  -4  18      136.94      139.28     21.81 o 
  -4  -4  18       72.86       93.46     19.34 o 
  -3  -4  18      210.30      239.76     27.04 o 
  -2  -4  18      247.95      323.85     29.62 o 
  -1  -4  18      182.16      190.76     22.53 o 
   0  -4  18       72.76       88.66     15.03 o 
   1  -4  18       15.98       20.46      9.71 o 
   2  -4  18      201.08      189.41     12.75 o 
   3  -4  18      236.73      216.60     25.17 o 
   4  -4  18        2.48       -7.81      7.81 o 
   5  -4  18      154.34      193.72     25.94 o 
  -6  -3  18        5.43        5.87      7.78 o 
  -5  -3  18       90.58      100.09     18.31 o 
  -4  -3  18       15.37       18.44      9.11 o 
  -3  -3  18      449.19      502.45     37.68 o 
  -2  -3  18      180.30      160.09     21.19 o 
  -1  -3  18       40.83       65.09     13.69 o 
   0  -3  18        3.18        0.19      6.98 o 
   1  -3  18        2.65        4.14      7.18 o 
   2  -3  18        6.17       13.87      8.49 o 
   3  -3  18       71.36       40.97     13.22 o 
   4  -3  18       49.72       38.88     12.21 o 
   5  -3  18       58.54       49.51     14.12 o 
  -7  -2  18       28.03       20.95     10.56 o 
  -6  -2  18       11.93       23.13     12.17 o 
  -5  -2  18       74.05       92.68     17.45 o 
  -4  -2  18      112.20       89.06     17.48 o 
  -3  -2  18      921.53      987.16     53.98 o 
  -2  -2  18      135.07      129.22     18.64 o 
  -1  -2  18      469.41      480.45     35.59 o 
   0  -2  18      109.21      134.43     18.67 o 
   1  -2  18       45.11       39.57     10.63 o 
   2  -2  18      274.30      265.59     21.94 o 
   3  -2  18       23.25       22.54      9.46 o 
   4  -2  18      131.76      131.30     19.29 o 
   5  -2  18       57.74       43.36     11.82 o 
   6  -2  18       16.20       26.22     11.80 o 
  -7  -1  18        3.02        7.13      9.20 o 
  -6  -1  18       35.98       26.89     12.42 o 
  -5  -1  18       27.35       18.83     10.14 o 
  -4  -1  18       56.47       42.61     13.21 o 
  -3  -1  18       35.48       20.25      9.44 o 
  -2  -1  18      266.72      307.64     28.57 o 
  -1  -1  18       97.59       94.18     16.50 o 
   0  -1  18      203.55      212.51     22.81 o 
   1  -1  18     1599.87     1521.57     65.73 o 
   2  -1  18      229.28      241.99     18.83 o 
   3  -1  18       91.79       72.22     14.88 o 
   4  -1  18       85.68       98.24     17.27 o 
   5  -1  18      170.89      175.46     23.23 o 
   6  -1  18       23.50       32.71     12.03 o 
  -7   0  18       39.96       47.01     14.36 o 
  -6   0  18        2.14       12.34     10.11 o 
  -5   0  18       62.66       83.25     16.91 o 
  -4   0  18        8.64       15.94     10.32 o 
  -3   0  18      768.87      735.94     45.40 o 
  -2   0  18      282.76      265.91     26.35 o 
  -1   0  18     1633.39     1668.21     71.27 o 
   0   0  18       42.26       45.92     11.84 o 
   1   0  18      708.49      700.26     42.80 o 
   2   0  18      115.40      106.77     16.63 o 
   3   0  18      129.90      122.27     17.58 o 
   4   0  18      158.10      142.47     19.12 o 
   5   0  18       57.10       85.93     16.40 o 
  -6   1  18       36.60       43.48     13.09 o 
  -5   1  18       27.91       11.17      8.21 o 
  -4   1  18       59.03       57.91     13.41 o 
  -3   1  18       38.09       25.34     10.61 o 
  -2   1  18      266.16      263.44     25.93 o 
  -1   1  18      105.85       94.03     16.74 o 
   0   1  18      202.23      207.61     22.05 o 
   1   1  18     1602.50     1521.82     66.36 o 
   2   1  18      236.61      220.04     22.47 o 
   3   1  18       93.83      108.59     16.25 o 
   4   1  18       81.97       94.76     15.27 o 
  -6   2  18       12.10        2.08      8.76 o 
  -5   2  18       73.64       58.68     14.02 o 
  -4   2  18      114.21       94.83     16.26 o 
  -3   2  18      923.63      957.05     52.05 o 
  -2   2  18      130.90      153.22     20.58 o 
  -1   2  18      462.22      438.01     33.92 o 
   0   2  18      109.93      107.53     16.67 o 
   2   2  18      279.51      260.97     23.30 o 
   3   2  18       22.43       25.86      9.47 o 
  -6   3  18        5.74       12.33      9.90 o 
  -5   3  18       90.17      106.79     18.34 o 
  -4   3  18       14.53       23.49     10.90 o 
  -3   3  18      454.58      439.43     34.25 o 
  -2   3  18      177.48      185.17     21.78 o 
  -1   3  18       39.76       44.94     11.86 o 
   2   3  18        5.79        5.02      6.80 o 
  -5   4  18      132.48      153.02     20.89 o 
  -4   4  18       72.17       41.11     11.81 o 
  -3   4  18      214.76      190.57     22.68 o 
  -2   4  18      249.30      221.14     24.64 o 
  -5   5  18        4.06       15.85      8.06 o 
  -4   5  18        6.53        3.11      8.84 o 
  -3   5  18      181.25      189.22     22.76 o 
  -4   6  18       18.59       20.17     10.31 o 
  -1 -11  19       12.09        9.58     10.00 o 
   0 -11  19       84.20       89.46     18.07 o 
  -3 -10  19       38.67       46.39     15.92 o 
  -2 -10  19       18.42       31.82     11.74 o 
  -1 -10  19       73.03       55.71     13.47 o 
   0 -10  19        4.30        4.92      7.82 o 
   1 -10  19       19.30       18.05     10.31 o 
   2 -10  19       33.14       41.62     13.76 o 
  -2  -9  19       32.92       52.18     15.01 o 
  -1  -9  19        4.73       11.48      9.60 o 
   0  -9  19       15.91       12.84     10.55 o 
   1  -9  19       85.85       79.68      9.92 o 
   2  -9  19       24.12       33.21     12.51 o 
   3  -9  19       66.57       54.94     15.78 o 
  -3  -8  19       13.35       24.44     12.62 o 
  -2  -8  19      116.64      164.51     23.59 o 
  -1  -8  19        1.76        1.62      8.14 o 
   0  -8  19       97.63      124.05     19.87 o 
   1  -8  19       61.90       74.96      9.62 o 
   2  -8  19       11.61       21.55     13.03 o 
   3  -8  19       82.94       70.32     14.04 o 
  -4  -7  19       14.16       22.79     11.80 o 
  -3  -7  19      305.06      352.06     33.98 o 
  -2  -7  19       53.10       45.29     13.79 o 
  -1  -7  19       10.12        5.68      8.14 o 
   0  -7  19      186.80      188.73     22.73 o 
   1  -7  19       13.38       13.08      5.31 o 
   2  -7  19      294.54      280.11     16.16 o 
   3  -7  19       72.76      109.96     20.15 o 
  -4  -6  19      101.39      112.87     20.54 o 
  -3  -6  19       44.57       54.96     15.19 o 
  -2  -6  19      136.14      144.53     21.39 o 
  -1  -6  19        7.47       12.28      8.84 o 
   0  -6  19        1.68       -2.19      8.81 o 
   1  -6  19      177.20      167.64     12.54 o 
   2  -6  19       43.10       36.26      6.35 o 
   3  -6  19      223.74      253.95     29.05 o 
   4  -6  19       57.11      108.79     19.91 o 
  -5  -5  19       30.17       33.21     13.54 o 
  -4  -5  19       13.51       12.04      9.46 o 
  -3  -5  19       21.18        8.62      9.79 o 
  -2  -5  19       30.30       35.75     11.27 o 
  -1  -5  19       75.95       68.18     15.13 o 
   0  -5  19      154.34      139.90     20.31 o 
   1  -5  19       62.06       33.74     10.94 o 
   2  -5  19        3.31       14.88      5.71 o 
   3  -5  19       22.83       19.96      6.43 o 
   4  -5  19       57.62       69.67     17.20 o 
  -5  -4  19      239.37      256.47     29.36 o 
  -4  -4  19       46.84       94.88     18.56 o 
  -3  -4  19      284.87      302.42     30.40 o 
  -2  -4  19      111.21      110.62     18.45 o 
  -1  -4  19      107.59       99.82     18.02 o 
   0  -4  19      232.36      238.95     25.27 o 
   1  -4  19      155.95      144.30     19.91 o 
   2  -4  19      150.86      143.76     14.18 o 
   3  -4  19       28.18       28.93     12.90 o 
   4  -4  19       39.96       48.77     13.97 o 
   5  -4  19       36.90       34.83     13.75 o 
  -6  -3  19      113.88      144.73     23.08 o 
  -5  -3  19      138.89      154.47     23.18 o 
  -4  -3  19      117.17      137.21     20.80 o 
  -3  -3  19       15.36       19.80     10.86 o 
  -2  -3  19       28.99       43.09     12.76 o 
  -1  -3  19       82.81       91.61     16.68 o 
   0  -3  19       36.38       24.79      9.20 o 
   1  -3  19      273.72      287.49     27.08 o 
   2  -3  19       10.64       16.99      6.33 o 
   3  -3  19       58.25       38.43     11.95 o 
   4  -3  19       26.41       29.34     10.77 o 
   5  -3  19       95.37      112.76     19.86 o 
  -6  -2  19        1.09        9.70     10.15 o 
  -5  -2  19      274.47      291.62     31.57 o 
  -4  -2  19       65.58       48.16     12.96 o 
  -3  -2  19      378.44      383.77     34.15 o 
  -2  -2  19      315.04      361.21     31.73 o 
  -1  -2  19      117.01      134.90     20.08 o 
   0  -2  19      274.87      227.94     24.50 o 
   1  -2  19      127.25      140.85     18.75 o 
   2  -2  19       22.92       22.70      7.45 o 
   3  -2  19       11.83        5.38      6.55 o 
   4  -2  19      159.15      142.10     20.54 o 
   5  -2  19        8.92       -5.09      8.22 o 
  -6  -1  19       56.88       52.73     15.39 o 
  -5  -1  19       27.84       35.74     12.18 o 
  -4  -1  19       59.41       53.04     13.99 o 
  -3  -1  19      118.98      119.67     19.79 o 
  -2  -1  19      215.08      230.68     25.37 o 
  -1  -1  19      448.57      450.11     35.03 o 
   0  -1  19      566.65      561.23     38.25 o 
   1  -1  19       65.59       61.76     14.52 o 
   2  -1  19      521.37      544.26     37.21 o 
   3  -1  19      145.27      106.68     16.68 o 
   4  -1  19      101.74       83.06     15.85 o 
   5  -1  19      138.59      153.22     22.14 o 
  -7   0  19       34.45       22.62     11.08 o 
  -6   0  19        8.42       20.61     10.31 o 
  -5   0  19        0.03        8.32     10.09 o 
  -4   0  19       84.36       71.45     15.20 o 
  -3   0  19      126.89      125.77     19.37 o 
  -2   0  19      134.97      142.84     20.10 o 
  -1   0  19       22.74       37.61     11.95 o 
   0   0  19       28.49       33.88     10.65 o 
   1   0  19        5.54       17.28     10.13 o 
   2   0  19      354.04      300.35     27.07 o 
   3   0  19        8.08       -7.39      8.66 o 
   4   0  19        0.17        0.82      7.81 o 
  -6   1  19       57.12       44.36     13.43 o 
  -5   1  19       29.10       39.18     12.04 o 
  -4   1  19       59.52       53.34     13.74 o 
  -3   1  19      115.59      110.70     17.64 o 
  -2   1  19      219.43      243.58     25.50 o 
  -1   1  19      448.68      435.87     34.62 o 
   0   1  19      562.00      483.59     36.04 o 
   1   1  19       63.71       71.48     14.88 o 
   2   1  19      523.16      511.41     34.85 o 
   3   1  19      145.49      112.90     16.25 o 
  -6   2  19        1.04       -3.41      8.10 o 
  -5   2  19      277.09      278.72     29.67 o 
  -4   2  19       62.51       79.68     16.57 o 
  -3   2  19      381.87      360.46     31.80 o 
  -2   2  19      327.67      306.51     29.27 o 
  -1   2  19      117.98      142.71     20.39 o 
   0   2  19      273.02      259.04     26.12 o 
   2   2  19       22.00       30.22     10.24 o 
  -6   3  19      114.46      120.58     19.67 o 
  -5   3  19      141.75      115.85     18.95 o 
  -4   3  19      114.60       98.14     18.00 o 
  -3   3  19       17.66       11.81      7.23 o 
  -2   3  19       29.72       56.68     14.09 o 
  -1   3  19       80.92       67.38     14.11 o 
  -5   4  19      237.86      191.31     24.32 o 
  -4   4  19       46.26       48.47     12.62 o 
  -3   4  19      281.91      266.01     27.87 o 
  -2   4  19      110.70      106.50     17.77 o 
  -5   5  19       31.11       29.94     11.21 o 
  -4   5  19       13.39        6.33      9.03 o 
  -3   5  19       21.50       26.25      9.36 o 
  -1 -10  20       31.38       29.63     11.90 o 
   0 -10  20       19.06       44.70     14.12 o 
  -2  -9  20       40.22       89.14     19.37 o 
  -1  -9  20       29.74       48.68     14.65 o 
   0  -9  20      137.49      133.48     20.73 o 
   1  -9  20      235.86      254.01     19.82 o 
   2  -9  20       15.73       36.17     15.45 o 
  -2  -8  20       61.08       88.89     17.82 o 
  -1  -8  20       60.49       59.15     14.88 o 
   0  -8  20       44.85       64.82     14.48 o 
   1  -8  20       42.25       62.36      8.92 o 
   2  -8  20       72.84       78.78     16.73 o 
  -3  -7  20       14.50       15.50     10.53 o 
  -2  -7  20       41.74       25.41     10.28 o 
  -1  -7  20        9.92        3.20      7.82 o 
   0  -7  20        4.40       -5.78      7.76 o 
   1  -7  20       44.37       55.59      8.69 o 
   2  -7  20        4.23        9.74      7.31 o 
  -4  -6  20       66.52       56.63     15.18 o 
  -3  -6  20        5.74       19.15     10.42 o 
  -2  -6  20       30.15       51.26     15.67 o 
  -1  -6  20        4.82       13.72     10.35 o 
   0  -6  20       13.99       15.44     10.17 o 
   1  -6  20      316.31      341.78     18.07 o 
   2  -6  20       61.14       60.55     10.39 o 
   3  -6  20       35.01       52.37     15.39 o 
  -4  -5  20       17.75        5.22     11.31 o 
  -3  -5  20       46.22       61.69     15.42 o 
  -2  -5  20       36.10       62.07     14.66 o 
  -1  -5  20      252.69      289.35     29.33 o 
   0  -5  20       56.90       67.29     14.28 o 
   1  -5  20        0.15        6.22      7.57 o 
   2  -5  20       26.99       41.28      8.80 o 
   3  -5  20       15.46       15.47     16.90 o 
  -5  -4  20       46.67       59.99     15.87 o 
  -4  -4  20      284.74      338.27     33.98 o 
  -3  -4  20        2.11       10.46     10.06 o 
  -2  -4  20        6.83       10.55      9.49 o 
  -1  -4  20       88.93       93.58     17.49 o 
   0  -4  20       14.13       13.02      8.09 o 
   1  -4  20      221.38      225.00     25.02 o 
   2  -4  20      269.50      288.67     20.38 o 
   3  -4  20       61.95       73.63     15.93 o 
   4  -4  20       34.58       43.90     13.43 o 
  -5  -3  20      211.78      253.20     29.52 o 
  -4  -3  20       70.30       81.28     18.41 o 
  -3  -3  20        6.85       23.09      9.86 o 
  -2  -3  20       22.76       16.62      9.55 o 
  -1  -3  20      142.29      139.56     20.44 o 
   0  -3  20      128.43      157.14     21.70 o 
   1  -3  20      123.10      124.00     19.32 o 
   2  -3  20       44.09       49.84      9.43 o 
   3  -3  20      153.46      176.85     23.42 o 
   4  -3  20       60.73       60.62     15.39 o 
   5  -3  20       21.32       17.44     10.12 o 
  -5  -2  20       35.26       40.07     14.26 o 
  -4  -2  20       82.06       84.49     17.69 o 
  -3  -2  20      335.44      411.55     35.91 o 
  -2  -2  20       63.18       61.74     14.77 o 
  -1  -2  20       26.53       26.79     12.65 o 
   0  -2  20       84.70      116.04     18.70 o 
   1  -2  20       73.40       72.56     14.73 o 
   2  -2  20       12.95       14.47     12.51 o 
   3  -2  20      274.40      247.60     27.17 o 
   4  -2  20      102.96      112.60     19.36 o 
   5  -2  20       29.44       12.14      8.29 o 
  -6  -1  20        0.66      -10.59     11.00 o 
  -5  -1  20        1.80        9.15     10.78 o 
  -4  -1  20       11.44       43.58     13.82 o 
  -3  -1  20      154.63      221.20     26.80 o 
  -2  -1  20      165.86      142.40     20.98 o 
  -1  -1  20      436.66      446.92     36.21 o 
   0  -1  20      114.06      142.31     20.63 o 
   1  -1  20      120.25      132.02     19.41 o 
   2  -1  20      161.66      174.97     22.81 o 
   3  -1  20      128.94      107.58     18.03 o 
   4  -1  20       85.39       79.36     16.17 o 
   5  -1  20      137.71      128.97     20.99 o 
  -6   0  20       56.07       66.06     15.52 o 
  -5   0  20       82.97       89.53     17.60 o 
  -4   0  20       41.16       42.53     13.75 o 
  -3   0  20      195.34      176.67     23.22 o 
  -2   0  20       76.61       81.47     17.09 o 
  -1   0  20       65.08       73.66     14.61 o 
   0   0  20      198.18      173.82     22.52 o 
   1   0  20      302.78      302.58     29.12 o 
   2   0  20       21.67       27.69     11.25 o 
   3   0  20       22.25       30.32     10.40 o 
   4   0  20      340.80      347.19     30.90 o 
  -6   1  20        0.66       12.51      8.38 o 
  -5   1  20        2.28       -1.93      7.46 o 
  -4   1  20       11.33       25.53     10.21 o 
  -3   1  20      149.85      147.02     21.17 o 
  -2   1  20      165.29      158.18     21.28 o 
  -1   1  20      439.69      426.97     34.86 o 
   0   1  20      113.00      126.10     19.50 o 
   2   1  20      161.06      140.94     18.94 o 
   3   1  20      129.02      115.57     17.45 o 
  -6   2  20       87.97       66.39     15.44 o 
  -5   2  20       35.10       30.22     11.65 o 
  -4   2  20       80.55       98.71     18.07 o 
  -3   2  20      330.67      303.92     30.60 o 
  -2   2  20       63.48       73.31     15.62 o 
  -1   2  20       26.42       33.66     11.37 o 
   0   2  20       84.82       90.86     17.38 o 
   2   2  20       11.71       17.03     10.90 o 
  -6   3  20       42.11       44.81     13.71 o 
  -5   3  20      212.11      226.27     27.30 o 
  -4   3  20       71.05       54.15     14.15 o 
  -3   3  20        6.37       -5.27      8.29 o 
  -2   3  20       21.38       31.16     11.30 o 
  -1   3  20      145.03      161.56     22.00 o 
  -5   4  20       47.68       46.43     14.36 o 
  -4   4  20      291.99      265.42     28.50 o 
  -3   4  20        2.57        4.19      8.69 o 
  -2   4  20        6.06        8.42      8.79 o 
  -5   5  20      231.04      230.94     27.15 o 
  -4   5  20       17.66       19.39     10.66 o 
  -3   5  20       44.23       69.71     15.87 o 
   0 -10  21       92.95      117.92     20.96 o 
  -1  -9  21       78.52      114.14     20.43 o 
   0  -9  21       50.78       64.05     15.54 o 
   1  -9  21       19.54       25.92     14.48 o 
  -1  -8  21      298.53      330.98     33.58 o 
   0  -8  21       36.19       35.87     11.94 o 
   1  -8  21        7.70       15.25      7.08 o 
  -2  -7  21       38.49       62.14     15.40 o 
  -1  -7  21       10.14       16.82     11.32 o 
   0  -7  21       69.69       49.49     14.32 o 
   1  -7  21       53.37       60.46     15.00 o 
  -3  -6  21       27.82       58.14     16.82 o 
  -2  -6  21       38.29       39.68     12.09 o 
  -1  -6  21       91.66      102.16     19.30 o 
   0  -6  21       42.75       62.66     15.06 o 
   1  -6  21       26.99       55.07     10.99 o 
   2  -6  21      211.02      263.09     20.16 o 
  -3  -5  21       37.74       68.60     17.39 o 
  -2  -5  21      128.38      146.23     21.88 o 
  -1  -5  21        0.92       10.67     10.53 o 
   0  -5  21        9.43       16.21      8.95 o 
   1  -5  21       26.63       21.53      8.90 o 
   2  -5  21      146.40      158.53     18.22 o 
   3  -5  21       33.63       46.52     15.08 o 
  -4  -4  21       44.29       38.19     14.22 o 
  -3  -4  21       24.45       40.94     14.37 o 
  -2  -4  21       16.92       18.12     11.65 o 
  -1  -4  21       61.51       72.02     16.25 o 
   0  -4  21       59.58       49.03     13.55 o 
   1  -4  21       50.48       60.35     14.76 o 
   2  -4  21      103.55      137.43     14.65 o 
   3  -4  21       15.55       17.62     11.57 o 
  -4  -3  21      131.82      174.88     26.14 o 
  -3  -3  21      154.45      138.01     21.28 o 
  -2  -3  21       20.18       24.69     10.70 o 
  -1  -3  21       12.08        5.17      7.97 o 
   0  -3  21      237.36      303.55     29.85 o 
   1  -3  21       97.43      114.64     18.48 o 
   2  -3  21      200.33      252.17     19.56 o 
   3  -3  21      186.13      173.44     23.03 o 
   4  -3  21       45.89       37.94     13.59 o 
  -5  -2  21      329.00      388.68     37.50 o 
  -4  -2  21       96.20       69.48     16.52 o 
  -3  -2  21      100.69      118.07     20.32 o 
  -2  -2  21      108.82      114.87     18.83 o 
  -1  -2  21      198.35      229.40     26.70 o 
   0  -2  21        8.82       22.96     10.50 o 
   1  -2  21       86.36      107.38     19.46 o 
   2  -2  21      118.01      116.16     13.53 o 
   3  -2  21       62.65       54.94     13.97 o 
   4  -2  21      118.31      131.07     21.05 o 
  -5  -1  21       80.42       88.32     18.53 o 
  -4  -1  21        8.15       25.60     10.59 o 
  -3  -1  21       32.38       58.51     15.42 o 
  -2  -1  21       11.54       24.83     11.21 o 
  -1  -1  21       32.93       49.74     13.23 o 
   0  -1  21       16.96       22.76      9.61 o 
   1  -1  21      170.71      160.87     22.41 o 
   2  -1  21       60.24       59.61     13.51 o 
   3  -1  21      105.44      121.63     20.49 o 
   4  -1  21      186.24      210.53     25.26 o 
  -5   0  21       86.47      102.61     19.64 o 
  -4   0  21       32.70       44.68     12.78 o 
  -3   0  21       25.07       43.84     14.30 o 
  -2   0  21       22.49       29.87     10.92 o 
  -1   0  21       49.05       45.43     13.39 o 
   0   0  21      108.60      129.62     20.35 o 
   1   0  21       35.92       46.66     14.24 o 
   2   0  21       42.97       42.05     12.89 o 
   3   0  21      334.57      337.50     30.56 o 
  -5   1  21       78.37       84.09     18.89 o 
  -4   1  21        8.38       15.46      9.87 o 
  -3   1  21       33.83       25.98     11.79 o 
  -2   1  21       10.08        6.75      8.37 o 
  -1   1  21       33.05       41.38     13.58 o 
   0   1  21       16.11       22.11     10.32 o 
   2   1  21       59.46       78.43     15.62 o 
  -5   2  21      329.55      351.85     34.77 o 
  -4   2  21       96.96       96.90     18.46 o 
  -3   2  21      105.82      103.37     19.17 o 
  -2   2  21      107.17      127.43     20.27 o 
  -1   2  21      197.94      242.31     27.06 o 
   0   2  21        9.94       30.74     12.59 o 
  -5   3  21      185.92      172.11     24.49 o 
  -4   3  21      129.90      201.94     25.88 o 
  -3   3  21      155.76      168.53     23.78 o 
  -2   3  21       17.27       44.79     13.85 o 
  -1   3  21       12.36       23.13     11.27 o 
  -5   4  21      287.25      301.42     31.73 o 
  -4   4  21       45.99       66.30     14.86 o 
  -3   4  21       24.20       21.04     10.23 o 
  -2   4  21       17.50       12.76      9.43 o 
  -5   5  21       24.36       26.00     10.91 o 
  -4   5  21        0.26       -0.37      8.76 o 
  -3   5  21       38.23        9.85      9.86 o 
   0  -8  22       65.31      111.96     20.08 o 
   1  -8  22        1.75       10.87      9.06 o 
  -1  -7  22       31.22       18.15      9.79 o 
   0  -7  22       17.95       24.45     10.12 o 
   1  -7  22       36.44       45.22     13.13 o 
  -2  -6  22       22.61       28.94     13.86 o 
  -1  -6  22        2.50        9.47      9.14 o 
   0  -6  22      250.95      256.27     28.97 o 
   1  -6  22       53.09       46.96     13.77 o 
   2  -6  22        5.11        0.88      7.94 o 
  -2  -5  22       80.28      116.16     20.77 o 
  -1  -5  22       24.13       28.40     12.57 o 
   0  -5  22      116.52       90.99     17.76 o 
   1  -5  22      155.42      172.78     17.16 o 
   2  -5  22       21.31       21.49      7.25 o 
  -3  -4  22       55.48       76.61     17.61 o 
  -2  -4  22        4.52        0.48      9.59 o 
  -1  -4  22       92.55       91.93     19.97 o 
   0  -4  22      311.42      367.25     34.30 o 
   1  -4  22        5.89       29.68     12.23 o 
   2  -4  22       76.42       79.09     12.18 o 
  -3  -3  22        2.69        7.18      9.25 o 
  -2  -3  22        3.58        0.43      7.24 o 
  -1  -3  22       66.57       63.65     14.60 o 
   0  -3  22        9.70       11.67      7.73 o 
   1  -3  22       93.61      128.61     19.68 o 
   2  -3  22       70.54       75.47     11.50 o 
   3  -3  22       19.02       25.96     11.25 o 
  -4  -2  22       39.24       36.74     13.46 o 
  -3  -2  22      115.24      148.55     23.63 o 
  -2  -2  22       58.03       88.57     19.20 o 
  -1  -2  22       13.27       28.57     12.43 o 
   0  -2  22       36.69       50.33     14.21 o 
   1  -2  22       62.53       49.76     13.03 o 
   2  -2  22      128.57      148.73     22.11 o 
   3  -2  22      105.44      136.29     21.59 o 
   4  -2  22       66.55       63.21     15.84 o 
  -4  -1  22       65.72       90.34     18.34 o 
  -3  -1  22       28.86       43.64     14.06 o 
  -2  -1  22       22.09       39.08     13.57 o 
  -1  -1  22        8.25        5.77      8.14 o 
   0  -1  22      118.85      167.08     22.94 o 
   1  -1  22      153.81      187.63     24.51 o 
   2  -1  22       64.36       63.75     15.92 o 
   3  -1  22      176.74      164.49     23.02 o 
   4  -1  22       56.10       54.01     14.51 o 
  -4   0  22        2.81       -1.90      6.47 o 
  -3   0  22       14.09       45.22     14.18 o 
  -2   0  22        8.29       20.48     11.15 o 
  -1   0  22        4.37       10.81     10.41 o 
   0   0  22      204.60      204.73     25.41 o 
   1   0  22       93.50      111.74     19.61 o 
   2   0  22      397.39      361.11     32.29 o 
   3   0  22       81.21       72.49     15.24 o 
  -4   1  22       65.23       94.02     17.84 o 
  -3   1  22       29.71       26.67     10.27 o 
  -2   1  22       24.67       53.28     13.89 o 
  -1   1  22        8.34       -1.31      8.63 o 
   0   1  22      118.91      140.11     21.54 o 
   2   1  22       64.82       77.49     16.48 o 
  -4   2  22       40.01       30.70     11.00 o 
  -3   2  22      117.10       96.52     18.93 o 
  -2   2  22       58.07       74.44     16.43 o 
  -1   2  22       12.54       -2.39      6.52 o 
  -4   3  22        7.38       -8.03      8.17 o 
  -3   3  22        2.71       11.09      9.10 o 
  -2   3  22        3.89       23.57     12.08 o 
  -1   3  22       66.75       94.47     18.75 o 
  -4   4  22       21.55       16.14      9.25 o 
  -3   4  22       56.79       92.81     18.29 o 
  -2   4  22        4.21        5.62     10.13 o 
  -4   5  22       62.48       72.87     16.72 o 
   1  -7  23       72.91       75.91     17.02 o 
   0  -6  23       55.84       43.35     14.49 o 
   1  -6  23       87.80       97.66     18.72 o 
   2  -6  23       12.92       33.63     11.28 o 
  -1  -5  23       14.69       27.47      9.64 o 
   0  -5  23       24.97       18.31      9.54 o 
   1  -5  23       24.02       26.66      9.02 o 
   2  -5  23       26.55       33.28     12.70 o 
  -1  -4  23       32.97       56.24     16.05 o 
   0  -4  23        8.90        8.51      9.57 o 
   1  -4  23       13.11       11.41     10.50 o 
   2  -4  23       97.32       95.76     17.91 o 
  -2  -3  23       41.69       70.95     16.28 o 
  -1  -3  23      152.57      163.59     23.90 o 
   0  -3  23      113.91      125.61     20.97 o 
   1  -3  23      289.91      266.14     29.40 o 
   2  -3  23       16.51        9.87      7.04 o 
  -2  -2  23      121.40      144.16     23.40 o 
  -1  -2  23       70.83       62.22     16.30 o 
   0  -2  23       22.93       10.78      8.46 o 
   1  -2  23       73.75       83.02     16.78 o 
   2  -2  23       20.65       35.36     14.53 o 
   3  -2  23       80.18       73.68     16.43 o 
  -3  -1  23       27.23       44.09     14.12 o 
  -2  -1  23       48.62       42.84     13.31 o 
  -1  -1  23       67.72       75.06     17.02 o 
   0  -1  23        6.20       18.19      8.88 o 
   1  -1  23       45.32       29.73     11.94 o 
   2  -1  23      277.29      267.56     28.97 o 
   3  -1  23       35.63       45.04     12.77 o 
  -3   0  23       28.17       37.86     13.06 o 
  -2   0  23       16.14       10.96      6.35 o 
  -1   0  23        2.66       14.22      8.64 o 
   0   0  23       32.43       63.96     16.35 o 
   2   0  23       27.75       12.57      9.26 o 
  -3   1  23       26.82       25.34     11.33 o 
  -2   1  23       49.45       68.72     15.57 o 
  -1   1  23       66.48       70.38     16.77 o 
   0   1  23        5.40        8.60     10.05 o 
  -3   2  23       11.56       37.06     13.14 o 
  -2   2  23      122.81      133.07     23.00 o 
  -1   2  23       68.54       65.14     15.47 o 
  -3   3  23       46.73       55.11     16.77 o 
  -2   3  23       40.97       65.39     15.66 o 
   1  -3  24       14.90       21.85     12.63 o 
   0  -2  24       65.58       70.28     16.95 o 
   1  -2  24        7.76       -2.56      7.88 o 
   2  -2  24       57.95       64.11     15.77 o 
   0  -1  24       45.91       67.30     17.22 o 
   1  -1  24      244.56      250.38     29.62 o 
   2  -1  24       47.43       60.68     17.27 o 
   0   0  24      362.53      388.08     37.08 o 
   2   0  24       20.41       15.02     10.99 o 
                                                 
